# Supplementary material for: A human stem cell-derived test system for agents modifying neuronal N-methyl-d-aspartate-type glutamate receptor Ca2+-signalling
Source: Arch Toxicol. 2021 Mar 13;95(5):1703–22. doi: 10.1007/s00204-021-03024-0 (PMC8113295; doi:10.1007/s00204-021-03024-0)
Supplement: Supplementary file 2 — Supplementary file2 (XLSX 377 KB) [file 204_2021_3024_MOESM2_ESM.xlsx]

## Sheet: up DEGs_Sigma
Gene ID	baseMean	FoldChange NESC vs MCC (log2)	SD (log2)	p-value	adjusted p-value
GFAP	178.504	10.5258	0.790979	2.09832e-40	4.72039e-39
MFAP5	157.953	10.3491	0.951899	1.56619e-27	1.61539e-26
ASPN	184.435	9.84986	0.953062	4.896e-25	4.4406e-24
CNTN1	97.7474	9.29487	0.753429	5.74206e-35	9.65005e-34
SCN2A	84.0003	8.35623	0.771372	2.40329e-27	2.45221e-26
FBXO32	60.5795	8.24094	0.757407	1.42853e-27	1.48412e-26
ELMOD1	85.8862	8.03247	0.7263	1.97352e-28	2.17697e-27
GABRA2	77.1241	7.88249	0.799689	6.39643e-23	5.16231e-22
GRIA2	628.109	7.8762	0.360872	1.33014e-105	6.33368e-103
BBOX1	56.092	7.76555	0.765496	3.50715e-24	2.99998e-23
EFNA1	84.4863	7.69253	0.683175	2.06807e-29	2.44152e-28
SLC17A6	583.934	7.66808	0.316912	2.43437e-129	2.31833e-126
LHX2	65.0719	7.62617	0.762724	1.54578e-23	1.27639e-22
LUM	850.18	7.59378	0.463071	1.95238e-60	9.45413e-59
ASCL1	141.705	7.58822	0.539341	5.85435e-45	1.50684e-43
HOXD10	27.9821	7.48894	0.85237	1.54953e-18	9.32004e-18
OGN	78.6438	7.33274	0.824648	6.00334e-19	3.70444e-18
CXCL1	50.7737	7.26406	0.757404	8.74663e-22	6.62841e-21
COL1A1	5231.55	7.13332	0.417183	1.51605e-65	9.21566e-64
SCN3A	33.1321	7.00309	0.751596	1.18969e-20	8.33073e-20
EPHA3	129.858	6.79917	0.460555	2.53706e-49	7.71104e-48
PLP2	27.2589	6.71479	0.763296	1.4039e-18	8.46193e-18
DCN	75.2578	6.67613	0.542857	9.26888e-35	1.52191e-33
NSG1	19.7304	6.61667	0.78467	3.38564e-17	1.88186e-16
GRIN1	40.003	6.59908	0.695219	2.26446e-21	1.65462e-20
MEST	47.6155	6.57614	0.731262	2.40866e-19	1.5191e-18
COL3A1	452.884	6.56368	0.407614	2.4423e-58	1.09026e-56
COL1A2	922.852	6.33258	0.369657	8.72407e-66	5.41841e-64
AKR1C2	16.0952	6.31732	0.784797	8.30505e-16	4.11222e-15
EPHA8	15.2698	6.23569	0.781342	1.45463e-15	7.06784e-15
NRXN1	394.285	6.21833	0.271083	1.90218e-116	1.08691e-113
PSMB9	8.93576	6.19895	0.785523	2.98591e-15	1.4054e-14
PAK6	8.88719	6.19805	0.822687	4.92435e-14	2.08737e-13
CD34	53.8958	6.19321	0.604396	1.22137e-24	1.07367e-23
WNT4	71.3213	6.17451	0.466109	4.70071e-40	1.03307e-38
RELN	409.475	6.1403	0.266498	1.8238e-117	1.30265e-114
GBP1	8.41866	6.11418	0.853225	7.72394e-13	3.02508e-12
SBSPON	13.6132	6.07218	0.831516	2.82378e-13	1.13308e-12
IFITM1	131.207	6.03237	0.462736	7.60506e-39	1.57447e-37
MAPT	670.995	6.00899	0.19934	1.26677e-199	3.61917e-196
TBC1D30	20.8322	5.96637	0.735424	4.9458e-16	2.52775e-15
GNAO1	263.895	5.95129	0.305008	8.70128e-85	1.3084e-82
COL10A1	20.2568	5.93734	0.845684	2.20676e-12	8.42875e-12
FOXA1	32.7292	5.92726	1.26336	2.70984e-06	6.51684e-06
MAP1LC3A	238.267	5.87558	0.329727	4.98646e-71	3.56158e-69
FNDC4	102.339	5.82258	0.383474	4.52848e-52	1.5221e-50
HOXD8	28.1675	5.82097	0.657004	8.01076e-19	4.89033e-18
CDH8	45.6604	5.77872	0.571126	4.59139e-24	3.90405e-23
CAMK2B	58.0537	5.77372	0.456838	1.29635e-36	2.32934e-35
CEBPD	20.12	5.64165	0.762907	1.41477e-13	5.82421e-13
INHBA	7.86793	5.63857	0.818188	5.51962e-12	2.04799e-11
TNC	739.681	5.60716	0.292237	4.75405e-82	6.17379e-80
TGFB2	355.692	5.6034	0.329415	6.90733e-65	4.0274e-63
GRIK5	35.5591	5.56951	0.551917	6.04253e-24	5.10755e-23
MSMO1	439.502	5.52869	0.371099	3.38725e-50	1.05189e-48
SLC17A8	12.0702	5.52329	0.773682	9.40392e-13	3.65041e-12
CCL2	40.5523	5.49003	0.827872	3.32303e-11	1.16489e-10
HAPLN1	64.4404	5.39283	0.494178	1.00207e-27	1.06428e-26
ANXA1	157.367	5.34304	0.329388	3.57599e-59	1.64784e-57
RAB31	56.9993	5.33165	0.457955	2.51086e-31	3.43231e-30
ARHGAP8	39.6527	5.3268	0.523204	2.40815e-24	2.09121e-23
KRT81	23.5976	5.31875	0.656852	5.61776e-16	2.85586e-15
NR4A2	10.4213	5.30739	0.774054	7.05112e-12	2.58934e-11
ITGAE	7.99732	5.286	0.914713	7.52087e-09	2.24526e-08
S100A16	19.7882	5.27483	0.659492	1.26118e-15	6.16986e-15
EBF1	147.744	5.2728	0.28015	5.0473e-79	5.34079e-77
PPIC	30.2412	5.22608	0.569998	4.79213e-20	3.22144e-19
EEF1A2	632.745	5.20814	0.281216	1.42253e-76	1.31102e-74
KCNQ3	86.1864	5.2068	0.348703	2.04298e-50	6.48534e-49
POSTN	50.7369	5.13986	0.537322	1.11444e-21	8.31319e-21
CYP26A1	4.15767	5.0974	0.88152	7.3591e-09	2.19926e-08
DYNLT3	47.4268	5.07121	0.443424	2.74811e-30	3.52079e-29
EBF3	492.155	5.06644	0.188024	6.41352e-160	9.16172e-157
CFB	5.19212	5.03416	0.854324	3.80252e-09	1.17446e-08
SCN9A	154.432	5.02104	0.259692	2.74938e-83	3.9275e-81
WIPI1	36.8717	4.98816	0.486527	1.1523e-24	1.01609e-23
GRM4	6.41801	4.97451	0.788792	2.85432e-10	9.56015e-10
LMO1	4.98753	4.97422	0.859775	7.22998e-09	2.16521e-08
DNAJB9	55.5527	4.95924	0.469252	4.17549e-26	4.03019e-25
MED12	556.169	4.89613	0.384606	4.01634e-37	7.40303e-36
CD44	29.3186	4.89519	0.510662	9.15845e-22	6.92214e-21
PSENEN	12.1173	4.86836	0.743236	5.74541e-11	1.98724e-10
APBA1	218.451	4.84578	0.283892	2.51899e-65	1.49932e-63
C1R	34.929	4.83015	0.464715	2.64642e-25	2.45481e-24
S100A10	18.8366	4.82122	0.570735	2.97881e-17	1.6622e-16
NDUFA4	89.4229	4.81661	0.426013	1.22188e-29	1.47296e-28
ITGA11	232.827	4.80752	0.400255	3.10517e-33	4.54948e-32
COL6A3	1002.24	4.80569	0.34819	2.48112e-43	6.11084e-42
COL8A2	3.38838	4.79691	0.924603	2.12482e-07	5.66288e-07
GJB2	3.36229	4.79159	0.967472	7.31946e-07	1.85387e-06
CFHR1	5.74588	4.78896	0.838702	1.12998e-08	3.33507e-08
ITGA1	4.38868	4.77528	0.898761	1.07729e-07	2.94528e-07
KCNJ15	5.62932	4.76603	0.839462	1.36694e-08	4.00959e-08
PLPPR4	7.1753	4.75269	0.815701	5.65993e-09	1.7166e-08
ADGRG3	4.24076	4.73732	0.910564	1.96501e-07	5.25166e-07
PROCR	5.50396	4.73397	0.846678	2.25469e-08	6.51328e-08
PALMD	92.2133	4.73041	0.352335	4.26379e-41	9.8239e-40
COL15A1	5.23087	4.65234	0.842001	3.2885e-08	9.3485e-08
MT3	6.66918	4.63634	0.79208	4.81695e-09	1.47439e-08
GAD2	34.9764	4.62566	0.44896	6.82464e-25	6.11222e-24
TH	14.5759	4.60845	0.601199	1.78226e-14	7.89445e-14
PSMB8	26.8499	4.6008	0.457099	7.8723e-24	6.57636e-23
CDH10	64.7766	4.59403	0.40104	2.21263e-30	2.84752e-29
PDK4	6.46602	4.58793	0.827274	2.92552e-08	8.38335e-08
NR5A1	2.92596	4.58673	0.927085	7.51838e-07	1.89921e-06
GLRX	164.474	4.5814	0.354053	2.68169e-38	5.38e-37
EMP1	131.035	4.57323	0.333898	1.06556e-42	2.57993e-41
IGFBP3	36.4738	4.53871	0.503443	1.96271e-19	1.24611e-18
ACHE	129.611	4.53814	0.261575	1.99608e-67	1.29609e-65
ABCA8	8.03546	4.53545	0.884689	2.95022e-07	7.78282e-07
IL1R1	9.32128	4.52136	0.740208	1.00744e-09	3.22674e-09
ACTG2	41.3774	4.50683	0.498597	1.58081e-19	1.01037e-18
CDH11	334.642	4.50161	0.297077	7.23781e-52	2.40447e-50
TAP1	3.52191	4.48466	0.966907	3.51543e-06	8.28678e-06
MED21	57.4519	4.4636	0.44295	6.98419e-24	5.86878e-23
NLRC5	9.54081	4.46354	0.73232	1.09387e-09	3.48017e-09
IGFBP7	48.7524	4.43423	0.518244	1.16599e-17	6.71618e-17
ALDOC	16.2018	4.43175	0.564881	4.31359e-15	1.99416e-14
IGFBP6	3.42121	4.42797	0.830575	9.75582e-08	2.68004e-07
CNN1	25.0196	4.39127	0.510774	8.16176e-18	4.72985e-17
THBD	5.63549	4.38076	0.86793	4.47928e-07	1.16128e-06
SV2A	17.0772	4.3785	0.543257	7.64707e-16	3.7996e-15
GRIK4	43.7879	4.37306	0.346633	1.72779e-36	3.06602e-35
LGALS1	196.802	4.37167	0.385133	7.32604e-30	8.94465e-29
PIK3CA	21.4469	4.37076	0.522884	6.328e-17	3.42407e-16
GNAI1	43.612	4.35531	0.435953	1.68004e-23	1.37927e-22
LYRM1	42.0339	4.35064	0.414029	7.93102e-26	7.55298e-25
HSPB8	33.4207	4.34832	0.408833	2.02802e-26	1.99108e-25
TARBP1	225.137	4.34767	0.609849	1.01036e-12	3.9061e-12
L1CAM	211.543	4.34611	0.227095	1.2235e-81	1.45647e-79
SYNGR3	34.2031	4.33298	0.381191	6.1083e-30	7.48987e-29
RAB11FIP2	102.129	4.33278	0.383815	1.49186e-29	1.79086e-28
TGFB3	32.2544	4.33253	0.556764	7.16039e-15	3.25234e-14
TF	13.7513	4.32072	0.615381	2.19967e-12	8.41291e-12
CRYAB	5.27757	4.29268	0.907146	2.22235e-06	5.3853e-06
COL16A1	58.1877	4.27994	0.345353	2.85368e-35	4.85295e-34
NIPSNAP3A	59.2357	4.27949	0.39604	3.23437e-27	3.28846e-26
GRIN2D	25.7133	4.27786	0.529285	6.35329e-16	3.21263e-15
COL12A1	294.473	4.27702	0.371294	1.05548e-30	1.38964e-29
TM4SF1	2.31351	4.26338	0.930891	4.65221e-06	1.08324e-05
THY1	148.675	4.26078	0.334495	3.63891e-37	6.75088e-36
FLRT2	64.1436	4.25802	0.302612	5.73355e-45	1.48916e-43
MEF2C	8.23872	4.25014	0.758987	2.14649e-08	6.22591e-08
ITK	2.28468	4.23717	0.965204	1.13393e-05	2.55492e-05
COL5A1	152.453	4.23707	0.396035	1.03192e-26	1.02724e-25
RGCC	40.1699	4.20183	0.458392	4.88847e-20	3.27849e-19
NCAM1	400.057	4.19678	0.249954	2.87899e-63	1.55194e-61
NCAN	475.869	4.18696	0.22967	2.96383e-74	2.35213e-72
SLC10A2	2.21589	4.18258	1.05853	7.77278e-05	0.000161504
HSPE1	58.1816	4.1599	0.688129	1.49187e-09	4.70449e-09
GLIS3	2.84484	4.1584	0.839555	7.30385e-07	1.85156e-06
GABARAPL1	29.1138	4.13929	0.457278	1.40341e-19	9.01019e-19
GAP43	1722.39	4.12601	0.204116	7.35879e-91	1.61724e-88
CASP1	2.11265	4.12173	0.96809	2.0664e-05	4.55182e-05
SSR1	31.851	4.12055	0.456238	1.69217e-19	1.07914e-18
DHRS7	125.105	4.12	0.36134	4.08654e-30	5.12072e-29
ST7	191.176	4.11619	0.311582	7.62116e-40	1.64952e-38
LOXL1	87.2174	4.10255	0.338786	9.39756e-34	1.44349e-32
NTRK3	130.073	4.09844	0.349863	1.07528e-31	1.49858e-30
ACE	2.06795	4.09029	0.917704	8.30812e-06	1.89134e-05
ACSL1	13.2252	4.08404	0.588103	3.79998e-12	1.42661e-11
B2M	91.2467	4.07551	0.400385	2.46115e-24	2.12432e-23
AKR1C3	13.3173	4.05933	0.616318	4.50564e-11	1.56792e-10
STMN2	757.034	4.05518	0.195269	8.57909e-96	2.22822e-93
FGF7	15.5721	4.02843	0.504192	1.35078e-15	6.57442e-15
CD8A	10.1502	4.02626	0.657918	9.37511e-10	3.01969e-09
PPARG	4.20947	3.95905	0.857592	3.90321e-06	9.16309e-06
SERPINE1	21.7416	3.9491	0.51313	1.40287e-14	6.26249e-14
FIBIN	24.9482	3.93979	0.47006	5.22771e-17	2.84487e-16
AMY2B	119.219	3.92623	0.249969	1.35672e-55	5.38355e-54
VCAM1	30.8804	3.92144	0.420172	1.02979e-20	7.26446e-20
RASSF5	5.15522	3.91024	0.789753	7.37484e-07	1.86459e-06
CXCL12	6.34954	3.90235	0.725146	7.3883e-08	2.05135e-07
MAP6	213.026	3.89175	0.237979	4.12068e-60	1.92996e-58
GRIA3	40.9261	3.88694	0.34528	2.13011e-29	2.49414e-28
SMAD1	5.15048	3.87158	0.828271	2.94977e-06	7.02878e-06
TIMP2	69.8538	3.86942	0.349039	1.46798e-28	1.63191e-27
PROC	2.38034	3.86798	0.939615	3.84579e-05	8.24263e-05
SHH	2.36611	3.867	0.922694	2.77739e-05	6.03423e-05
C6orf62	710.705	3.8649	0.344689	3.53182e-29	4.05238e-28
CYP26B1	213.046	3.86245	0.239178	1.15717e-58	5.24766e-57
MAP1LC3B	455.363	3.83413	0.293934	6.85789e-39	1.44066e-37
DCX	4522.75	3.82899	0.201607	1.97345e-80	2.16852e-78
KAT2B	69.8637	3.81274	0.330472	8.56121e-31	1.13238e-29
B3GAT1	135.37	3.81084	0.237409	5.55417e-58	2.44127e-56
OLFML2A	144.836	3.76579	0.246905	1.5969e-52	5.56382e-51
SGCE	18.9408	3.76512	0.455266	1.3378e-16	7.0911e-16
TMEM190	2.2024	3.76236	0.958867	8.71789e-05	0.000180145
PTBP2	113.207	3.76134	0.421278	4.32197e-19	2.69604e-18
HGF	1.63112	3.75041	0.945333	7.26929e-05	0.000151373
C1orf194	4.8271	3.746	0.832461	6.79831e-06	1.55382e-05
TRPV1	21.8708	3.73657	0.462369	6.40473e-16	3.23292e-15
SLC25A27	27.5911	3.72596	0.399578	1.11254e-20	7.80968e-20
DACH1	305.654	3.72393	0.188775	1.2679e-86	2.01245e-84
TRPC6	5.8653	3.72344	0.777042	1.65283e-06	4.02226e-06
RPL9	1776.34	3.71364	0.529419	2.30695e-12	8.79967e-12
PDGFB	3.56786	3.69423	0.841488	1.13291e-05	2.55464e-05
ENO2	433.718	3.68291	0.174597	9.05843e-99	2.87555e-96
RNPC3	27.2359	3.67844	0.433207	2.04529e-17	1.15255e-16
ELAVL4	494.273	3.66916	0.198472	2.62503e-76	2.34366e-74
NFIL3	53.4272	3.65902	0.363139	7.04647e-24	5.90375e-23
PHLDA1	836.936	3.65644	0.209474	3.13422e-68	2.13202e-66
SGK1	7.39509	3.64703	0.663889	3.9419e-08	1.11395e-07
FURIN	3.47361	3.64554	0.825521	1.00525e-05	2.27756e-05
CNOT4	100.542	3.64349	0.323151	1.74648e-29	2.07904e-28
LAMA2	19.4845	3.63799	0.419736	4.42326e-18	2.58431e-17
CAV1	28.5657	3.61826	0.45864	3.04326e-15	1.43003e-14
ADCY4	1.98392	3.61816	0.971161	0.000194846	0.000391748
PRPH	222.74	3.61594	0.251243	5.79016e-47	1.60607e-45
MVP	12.8542	3.60095	0.490992	2.2334e-13	9.03799e-13
ZNF185	26.5883	3.5933	0.375831	1.16675e-21	8.65823e-21
P4HA2	44.2379	3.58294	0.298745	3.85203e-33	5.61492e-32
EMX2	7.43828	3.58229	0.687514	1.88332e-07	5.04277e-07
PTGER4	2.56083	3.58179	0.893602	6.11689e-05	0.000128217
CYBRD1	47.0732	3.58036	0.319894	4.44562e-29	5.08045e-28
AMY2A	42.871	3.57344	0.290372	8.3673e-35	1.38985e-33
UBE2A	12.4757	3.57189	0.49598	5.94755e-13	2.34698e-12
RUNX1	24.9883	3.56921	0.459183	7.66791e-15	3.47182e-14
TNFRSF9	4.25563	3.55783	0.884565	5.76743e-05	0.000121158
FSTL3	1.91313	3.55403	0.922137	0.000116143	0.000237694
CGRRF1	7.37886	3.52057	0.77451	5.47928e-06	1.26551e-05
TMC5	1.37947	3.51982	1.14124	0.00204107	0.00365143
PRAC1	2.4532	3.50604	1.20586	0.00364315	0.00629673
XKR4	78.3612	3.5026	0.338685	4.56038e-25	4.16262e-24
CHIC2	43.1753	3.49832	0.465478	5.66788e-14	2.39189e-13
WNT7B	62.9995	3.49566	0.348759	1.20589e-23	1.00152e-22
PCK1	8.20088	3.49523	0.701138	6.19343e-07	1.58129e-06
FBXO11	109.757	3.49453	0.316171	2.12797e-28	2.33831e-27
ITGA6	33.8089	3.48883	0.442577	3.19601e-15	1.49443e-14
NSA2	391.3	3.48512	0.375087	1.52141e-20	1.05246e-19
SLC16A7	3.79667	3.46395	0.847934	4.40451e-05	9.36982e-05
NNMT	26.1563	3.46348	0.496848	3.14919e-12	1.19169e-11
TRIM2	260.197	3.46262	0.267442	2.43698e-38	4.9379e-37
CFH	1.77317	3.4559	0.949955	0.000274809	0.000539608
JADE2	4.94078	3.45412	0.728556	2.12616e-06	5.15657e-06
EDNRA	91.4935	3.45318	0.331732	2.24297e-25	2.10103e-24
CRIM1	95.6046	3.44485	0.259045	2.36873e-40	5.2461e-39
AQP1	153.882	3.43936	0.379115	1.16778e-19	7.56545e-19
TTR	3.03441	3.43709	0.868322	7.54806e-05	0.000156949
KRT17	5.77995	3.43389	0.684402	5.23866e-07	1.34594e-06
RUFY3	479.357	3.43246	0.239005	9.03071e-47	2.45721e-45
TSPAN1	1.75948	3.42525	0.970196	0.000414812	0.000795381
STXBP1	184.659	3.42091	0.278899	1.38276e-34	2.24463e-33
MALT1	85.6961	3.41663	0.425262	9.41999e-16	4.64817e-15
AMIGO2	26.4746	3.41437	0.348476	1.14834e-22	9.16423e-22
DTX3L	11.1223	3.41065	0.517793	4.49101e-11	1.56473e-10
ABCB11	2.31418	3.40928	0.887794	0.000122948	0.000250723
C9orf24	1.70631	3.40161	0.934873	0.000274148	0.00053868
PARP14	8.48002	3.39504	0.584271	6.22033e-09	1.88457e-08
GJA1	28.9054	3.39396	0.416309	3.56485e-16	1.83357e-15
GABRB3	93.12	3.38477	0.348718	2.83378e-22	2.2223e-21
KCNK9	6.35983	3.38333	0.656023	2.50475e-07	6.64446e-07
CXCL2	24.2015	3.38055	0.383321	1.15391e-18	6.96979e-18
IGF1	2.27646	3.37705	0.962707	0.00045171	0.000861505
CAV2	15.5794	3.37199	0.549566	8.47634e-10	2.75192e-09
KLHL24	140.564	3.35554	0.400422	5.29163e-17	2.87418e-16
ROBO1	1102.68	3.34648	0.287569	2.66867e-31	3.63066e-30
TUBB2A	1170.4	3.34192	0.306516	1.11638e-27	1.17693e-26
ASAH1	107.2	3.3416	0.344774	3.25642e-22	2.5213e-21
MAP1B	1684.55	3.32312	0.264991	4.48231e-36	7.80851e-35
GPI	123.147	3.31365	0.375574	1.11546e-18	6.76959e-18
REL	40.9295	3.31267	0.394782	4.81475e-17	2.64026e-16
SMIM19	152.899	3.30221	0.446398	1.38801e-13	5.72227e-13
GRIN2B	32.1394	3.30158	0.317722	2.71284e-25	2.50828e-24
CFLAR	8.84301	3.29039	0.566494	6.30923e-09	1.90746e-08
IFNAR1	113.316	3.28812	0.309473	2.28248e-26	2.22561e-25
RPRM	37.4611	3.27484	0.36023	9.81606e-20	6.38827e-19
CTSB	367.528	3.27287	0.227057	4.20525e-47	1.17788e-45
CA2	23.8911	3.2719	0.427441	1.93878e-14	8.5348e-14
STAT4	15.2027	3.27068	0.532882	8.3711e-10	2.72084e-09
CREBRF	107.839	3.26764	0.265164	6.80361e-35	1.13672e-33
ACADL	1.16027	3.26088	1.03237	0.00158517	0.00287181
SGCB	162.272	3.25956	0.250368	9.53315e-39	1.94544e-37
HLA-DRA	1.17193	3.25719	1.06246	0.00217157	0.00386073
KCNJ8	21.6329	3.25071	0.393941	1.56086e-16	8.22764e-16
SYN1	107.445	3.23675	0.260655	2.09321e-35	3.58103e-34
F2RL2	98.2005	3.23334	0.427383	3.86544e-14	1.65323e-13
MAOB	96.2682	3.23236	0.327504	5.63505e-23	4.57368e-22
RAB3B	2.03561	3.23145	0.911436	0.000391951	0.000754585
CXCL14	189.681	3.22961	0.438145	1.69231e-13	6.91692e-13
PPARGC1A	19.2882	3.2214	0.418854	1.46018e-14	6.49803e-14
EGFL6	34.4775	3.22051	0.29487	9.068e-28	9.66689e-27
SAMD9L	1.13061	3.21931	1.18246	0.00647798	0.0108996
MAGEA6	1.12822	3.21622	1.04737	0.00213527	0.00380091
GPR65	1.13229	3.21105	1.20033	0.00746985	0.012379
KLF5	4.31372	3.20836	0.786725	4.54001e-05	9.6294e-05
PAX6	31.4879	3.20794	0.315129	2.44113e-24	2.11343e-23
TRAF3IP2	4.73755	3.20015	0.759595	2.52036e-05	5.4967e-05
TMEM45A	19.3447	3.19485	0.466396	7.38088e-12	2.70348e-11
P2RX3	234.278	3.19058	0.292955	1.2721e-27	1.33128e-26
DYNLL1	477.266	3.19041	0.40915	6.30661e-15	2.87368e-14
CD36	1.09872	3.18726	1.06955	0.0028824	0.00505836
SLC30A3	6.80269	3.17713	0.642331	7.56544e-07	1.9094e-06
PSMD8	100.448	3.17139	0.351485	1.83274e-19	1.16618e-18
RGPD1	5.10016	3.16692	0.824312	0.000122087	0.000249146
SYT4	133.021	3.13888	0.305437	8.97644e-25	7.98931e-24
CLTC	441.89	3.13407	0.287913	1.35181e-27	1.40954e-26
FN1	294.446	3.13022	0.245991	4.29819e-37	7.87175e-36
MBNL2	218.06	3.12722	0.245822	4.49289e-37	8.17592e-36
SUMO1	148.782	3.1256	0.371218	3.76971e-17	2.08318e-16
ETV1	5.48674	3.12421	0.673373	3.49004e-06	8.24053e-06
TMEM50A	29.9636	3.11948	0.35021	5.22145e-19	3.23594e-18
CLEC4A	21.1143	3.11814	0.408727	2.36733e-14	1.03259e-13
PRSS2	1.90063	3.1158	0.942226	0.000943522	0.00175155
PRKACB	207.231	3.111	0.335123	1.64498e-20	1.13519e-19
KCNA1	1.88119	3.09264	0.925635	0.000834458	0.00155211
CLU	107.736	3.088	0.245568	2.90029e-36	5.08352e-35
CYP2E1	10.1622	3.08329	0.536017	8.80712e-09	2.61287e-08
LRRC3B	31.0758	3.08246	0.404413	2.49676e-14	1.08739e-13
MXRA5	129.985	3.07114	0.238857	7.7915e-38	1.52468e-36
HMGCR	294.252	3.06841	0.34069	2.12858e-19	1.34543e-18
OAZ1	75.3664	3.06659	0.295958	3.70914e-25	3.41839e-24
FAM229B	113.772	3.06381	0.336101	7.81462e-20	5.1325e-19
FKBP14	18.1329	3.05858	0.577856	1.20334e-07	3.27111e-07
MSRA	15.5261	3.05464	0.446844	8.14163e-12	2.9745e-11
KIAA0355	42.2838	3.05449	0.328367	1.37756e-20	9.57588e-20
PDE1A	33.1052	3.05313	0.343474	6.16637e-19	3.79684e-18
SNAI2	98.6968	3.05147	0.428277	1.04072e-12	4.01804e-12
ATF3	2.9863	3.04926	0.877375	0.000510014	0.000966894
CHMP2B	39.8607	3.03451	0.37437	5.24721e-16	2.67702e-15
FUT1	18.5298	3.03317	0.455262	2.69241e-11	9.47317e-11
HCST	0.994775	3.03149	1.07505	0.00480442	0.00818987
SLC25A46	34.0119	3.02084	0.406404	1.06088e-13	4.39904e-13
IL13RA2	137.623	3.01108	0.248299	7.61569e-34	1.17611e-32
HLA-E	27.523	3.00174	0.350974	1.20333e-17	6.87582e-17
VAV3	26.0133	3.00033	0.372355	7.77315e-16	3.85554e-15
TLE1	26.1245	2.99418	0.367057	3.42729e-16	1.77067e-15
TRAK2	66.1585	2.99093	0.291258	9.71844e-25	8.59616e-24
CYP3A5	0.969186	2.98514	1.09725	0.0065169	0.0109522
KCNG3	1.31848	2.98488	1.00059	0.00285336	0.00501356
SALL3	16.9495	2.98387	0.450259	3.42585e-11	1.19947e-10
SCGB1A1	1.32107	2.98292	1.008	0.00308394	0.00538888
PECAM1	1.31652	2.97754	1.01552	0.00336765	0.00584532
SNAP25	166.999	2.97734	0.258575	1.1165e-30	1.45655e-29
ATP1B1	366.053	2.97703	0.316576	5.26098e-21	3.76707e-20
SMAP1	85.3318	2.97611	0.281268	3.64979e-26	3.53473e-25
HCK	1.30729	2.96935	1.09854	0.00687178	0.0115013
PRG4	1.70339	2.96853	0.963351	0.00205987	0.00368045
SACM1L	152.16	2.96622	0.373939	2.15021e-15	1.029e-14
HERC6	0.952226	2.96455	1.04833	0.00468593	0.00800504
ZNF420	10.8071	2.96433	0.5495	6.86774e-08	1.91426e-07
RAB1A	769.171	2.96275	0.319512	1.81447e-20	1.24315e-19
SYTL2	40.4432	2.95594	0.308374	9.19688e-22	6.93284e-21
HAVCR1	1.73052	2.95582	0.928497	0.00145535	0.00265174
SST	453.105	2.94413	0.276949	2.14704e-26	2.10072e-25
SEMA3A	191.338	2.94326	0.230729	2.8736e-37	5.36594e-36
AQP4	10.7486	2.94173	0.529635	2.78803e-08	8.02156e-08
BAMBI	31.0738	2.93188	0.309982	3.13167e-21	2.27086e-20
IFITM2	4.11472	2.93006	0.73016	5.99766e-05	0.00012581
DUSP11	136.483	2.92897	0.307209	1.5117e-21	1.11313e-20
MUC20	22.6577	2.92597	0.395889	1.45854e-13	5.98715e-13
SNHG8	426.448	2.92319	0.335799	3.17042e-18	1.87534e-17
GDA	1.27079	2.921	1.11525	0.00881528	0.0144909
HOXD4	45.0395	2.91869	0.320869	9.35424e-20	6.10161e-19
DNM1	62.9461	2.90339	0.344448	3.48305e-17	1.9285e-16
ATP12A	1.25466	2.89609	1.02492	0.00471823	0.00805255
PFKP	57.7147	2.89338	0.299282	4.13425e-22	3.17515e-21
HLA-DQB1	1.2425	2.88521	0.98381	0.00336038	0.00583623
NLGN1	10.8925	2.87624	0.497755	7.54063e-09	2.24881e-08
PAIP1	72.5505	2.87616	0.356579	7.2646e-16	3.63484e-15
FLT1	0.881667	2.86544	1.05838	0.00678158	0.0113636
ASB3	63.181	2.86511	0.295589	3.23184e-22	2.50907e-21
NDRG1	17.5736	2.85818	0.387551	1.64382e-13	6.72837e-13
UFM1	412.11	2.85186	0.341714	7.07565e-17	3.81417e-16
FAM174A	116.698	2.84089	0.284659	1.8649e-23	1.52666e-22
SLC39A10	117.367	2.83106	0.337682	5.12466e-17	2.79412e-16
MYL9	237.925	2.81948	0.32579	4.95973e-18	2.89182e-17
ITGB3	3.95975	2.80913	0.738407	0.000142198	0.000288742
RAPGEF2	11.8183	2.80672	0.42615	4.51133e-11	1.56799e-10
IFI44	39.6281	2.80664	0.277638	5.039e-24	4.27194e-23
EDN3	4.65037	2.80274	0.693857	5.35967e-05	0.000112925
C5	3.91986	2.78859	0.767178	0.000278128	0.00054575
IFI44L	10.7434	2.78664	0.48846	1.16377e-08	3.43126e-08
TRIB3	55.5516	2.77613	0.36038	1.32547e-14	5.93552e-14
AIFM2	9.18803	2.76984	0.518261	9.06733e-08	2.5015e-07
PRKCZ	9.12778	2.76534	0.567638	1.10658e-06	2.75153e-06
SEMA6A	73.0223	2.7648	0.27429	6.7858e-24	5.71889e-23
TRPC7	0.829718	2.75783	1.13817	0.0153911	0.0245519
PRDX2	589.134	2.75769	0.338785	3.95497e-16	2.02497e-15
IL13RA1	18.0886	2.75568	0.471254	4.98851e-09	1.51942e-08
CAB39	357.387	2.75537	0.24219	5.45029e-30	6.71184e-29
RGS2	281.147	2.75528	0.328504	4.97139e-17	2.71573e-16
AMY1A	20.9862	2.75497	0.348749	2.79859e-15	1.32158e-14
PIFO	2.05078	2.75279	1.0776	0.0106325	0.0172695
CPNE3	151.078	2.73885	0.359913	2.7458e-14	1.1868e-13
CACNA1A	6.15371	2.7365	0.639179	1.85831e-05	4.11565e-05
GSC	1.96466	2.73415	0.917427	0.00288027	0.00505774
RASA1	50.4408	2.72882	0.319624	1.37024e-17	7.79837e-17
MT1M	1.09849	2.71845	0.978264	0.00545512	0.00927694
PAPPA	76.3587	2.71384	0.317222	1.17832e-17	6.75997e-17
YIPF5	35.6732	2.70525	0.34046	1.92838e-15	9.25946e-15
DUSP1	43.7445	2.70225	0.324315	7.93656e-17	4.2702e-16
SLC1A3	300.054	2.70201	0.294125	4.05414e-20	2.73822e-19
GATA3	2.56567	2.69795	1.03049	0.00884135	0.0145171
TUBA1A	6105.37	2.69744	0.261045	4.98633e-25	4.50821e-24
PTPRM	50.0543	2.69528	0.281863	1.15084e-21	8.56233e-21
RAP1GAP	1.4836	2.69045	1.04576	0.0100901	0.0164258
ANXA2P2	1003.4	2.68763	0.301364	4.73849e-19	2.94301e-18
ATRAID	355.921	2.68602	0.31547	1.67522e-17	9.49624e-17
COL4A2	68.5167	2.68143	0.308206	3.31595e-18	1.95737e-17
SOCS2	121.6	2.68077	0.218846	1.68842e-34	2.66509e-33
HTRA1	62.1682	2.66835	0.294828	1.42301e-19	9.11554e-19
MET	4.78556	2.66714	0.622105	1.80875e-05	4.01523e-05
CYP24A1	1.06795	2.66586	1.17748	0.0235722	0.0367207
ATP6AP1	132.256	2.65957	0.314547	2.78505e-17	1.56017e-16
PPP1R13B	26.7485	2.65914	0.433507	8.56895e-10	2.77883e-09
ANKRD36B	136.202	2.6589	0.362467	2.20794e-13	8.94763e-13
MAOA	35.0781	2.6587	0.386855	6.3036e-12	2.33282e-11
EDN1	11.2804	2.65414	0.441076	1.77208e-09	5.56354e-09
INA	1761.29	2.65374	0.188283	4.11258e-45	1.07795e-43
DFFB	27.5926	2.64763	0.373037	1.27028e-12	4.87796e-12
IFITM3	167.379	2.63461	0.214973	1.56823e-34	2.50303e-33
MIF	153.889	2.63384	0.453597	6.3762e-09	1.92567e-08
MAP2	1494.23	2.63161	0.160329	1.52148e-60	7.49459e-59
FIS1	145.858	2.62938	0.317663	1.26023e-16	6.69235e-16
BCL3	22.5538	2.62718	0.453656	6.99188e-09	2.0961e-08
COL5A2	249.411	2.62659	0.30438	6.1721e-18	3.58408e-17
CX3CL1	103.28	2.6253	0.338992	9.60185e-15	4.32008e-14
APP	265.931	2.62435	0.271044	3.58318e-22	2.76679e-21
ADGRG1	204.238	2.6198	0.264033	3.33177e-23	2.71193e-22
PPP1R17	24.4543	2.59678	0.415913	4.27703e-10	1.42252e-09
HIF1A	276.937	2.59465	0.326436	1.88898e-15	9.10086e-15
REEP5	96.6646	2.5903	0.278242	1.28437e-20	8.94989e-20
HECTD2	92.9496	2.58572	0.316039	2.79998e-16	1.45182e-15
LYSMD3	1.8137	2.5857	0.987544	0.0088365	0.0145171
DLG4	444.682	2.58103	0.130376	3.16775e-87	5.65642e-85
INPP1	18.3518	2.58002	0.357991	5.72203e-13	2.26111e-12
RBFOX3	7.65941	2.57522	0.520042	7.34774e-07	1.85939e-06
THRB	7.00859	2.56776	0.549921	3.02178e-06	7.18239e-06
C1orf162	8.49953	2.56702	0.545643	2.54387e-06	6.14356e-06
PNMT	2.32709	2.56407	0.940221	0.00638961	0.0107636
SLIT2	58.3888	2.55699	0.250348	1.72128e-24	1.4993e-23
TERF2IP	962.374	2.54315	0.323842	4.05952e-15	1.8828e-14
S100A2	1.73232	2.53446	0.980492	0.00974103	0.0158939
SRP72	100.472	2.53137	0.606692	3.01394e-05	6.52335e-05
RFPL3	4.42203	2.52727	0.691092	0.000255257	0.000504335
DPP10	80.5373	2.52589	0.33162	2.60032e-14	1.12905e-13
SHB	83.016	2.52339	0.205989	1.67725e-34	2.66217e-33
GHR	1.74605	2.51795	0.944298	0.00766507	0.0126878
LINC00621	7.39855	2.51709	0.550349	4.79362e-06	1.11526e-05
HLA-A	19.2584	2.51485	0.405485	5.57212e-10	1.84467e-09
SLC10A4	12.8039	2.5131	0.434574	7.34239e-09	2.19657e-08
GATA2	5.55207	2.51146	0.668874	0.000173511	0.000350086
RPS20	675.968	2.50898	0.316393	2.19237e-15	1.04393e-14
ATG4C	80.7275	2.50711	0.260781	6.98984e-22	5.33956e-21
SHC1	69.5437	2.50493	0.337219	1.10083e-13	4.55806e-13
CARMIL1	70.3241	2.49502	0.254791	1.21325e-22	9.65533e-22
AKAP8L	165.243	2.4928	0.221571	2.3021e-29	2.68454e-28
DCK	44.6367	2.49068	0.400359	4.93586e-10	1.63783e-09
POPDC3	3.2735	2.48736	0.741494	0.000795019	0.00148262
ITGB1	279.911	2.47879	0.222605	8.43822e-29	9.52885e-28
MFSD14A	176.242	2.4767	0.238147	2.48235e-25	2.31767e-24
DUSP22	72.6328	2.47284	0.266744	1.85357e-20	1.26388e-19
TPPP3	122.879	2.45883	0.218703	2.51402e-29	2.91974e-28
MRPS23	2.64874	2.457	0.859961	0.00427516	0.00733582
C15orf48	1.634	2.45494	0.920587	0.00765976	0.0126863
GGT5	1.69131	2.45246	1.03992	0.0183584	0.0289618
UBE3C	32.4886	2.44321	0.506761	1.42683e-06	3.49311e-06
ASS1	5.22314	2.44266	0.789119	0.0019653	0.00352693
RNASE4	18.2459	2.43995	0.358576	1.01369e-11	3.68461e-11
MAP2K4	99.6068	2.43937	0.262258	1.38595e-20	9.6108e-20
TMED10	59.1375	2.43166	0.32034	3.17752e-14	1.36926e-13
EGF	106.544	2.43161	0.284217	1.1739e-17	6.74818e-17
PLA2G7	15.2328	2.42247	0.493892	9.34967e-07	2.33906e-06
EIF5	294.226	2.42096	0.352404	6.4276e-12	2.37563e-11
HDAC9	12.5999	2.41874	0.395873	9.97085e-10	3.20436e-09
CDKN3	37.4505	2.41374	0.495853	1.12821e-06	2.79558e-06
PLAU	2.58375	2.41283	0.848579	0.00446384	0.00764888
RPL19	590.171	2.40504	0.386882	5.08496e-10	1.68535e-09
PSCA	3.62955	2.40331	0.681743	0.000423106	0.000809655
TMED2	414.671	2.39989	0.354018	1.20988e-11	4.36445e-11
ATP11C	96.5136	2.39624	0.402855	2.71222e-09	8.46866e-09
GPX4	52.5816	2.39569	0.326524	2.1853e-13	8.86846e-13
ZNF469	16.5339	2.39422	0.383861	4.45455e-10	1.47984e-09
FBN1	11.5531	2.38746	0.606091	8.17845e-05	0.000169318
UBE2Q2	214.942	2.38269	0.390577	1.05776e-09	3.37655e-09
TCF4	188.583	2.37991	0.21575	2.7131e-28	2.95852e-27
IL11	2.03306	2.37852	1.04777	0.0232022	0.0361838
DMTF1	18.1282	2.37823	0.457767	2.04419e-07	5.45819e-07
POU4F2	17.8902	2.37521	0.383111	5.65419e-10	1.86752e-09
NAMPT	36.1006	2.37144	0.310199	2.09099e-14	9.17658e-14
JAK2	8.13918	2.36402	0.516926	4.80272e-06	1.11647e-05
SCOC	1423.29	2.35661	0.259393	1.03604e-19	6.72718e-19
CREM	27.6701	2.35633	0.382445	7.21876e-10	2.35434e-09
P4HTM	32.5859	2.35597	0.384878	9.27944e-10	2.99563e-09
VAMP2	225.635	2.35577	0.204163	8.42363e-31	1.11936e-29
FOXO3	128.515	2.35519	0.34503	8.72842e-12	3.18075e-11
SOX9	367.163	2.34729	0.315787	1.06053e-13	4.39904e-13
SNURF	391.382	2.34192	0.235641	2.82975e-23	2.30988e-22
ACTN2	3.90485	2.34146	0.647288	0.000297641	0.000582439
LY96	1.22031	2.33799	1.08811	0.0316611	0.0483563
TXNIP	372.475	2.33467	0.343054	1.00669e-11	3.66382e-11
IFIT2	1.50988	2.32884	1.02781	0.0234614	0.036568
SEMA6D	487.966	2.326	0.161068	2.85332e-47	8.07122e-46
MTF2	255.689	2.32381	0.200311	4.07158e-31	5.51304e-30
UBQLN2	258.975	2.32149	0.212194	7.38779e-28	7.93493e-27
ZNF395	3.45191	2.32146	0.860926	0.00700798	0.011695
EFCAB14	26.5382	2.32089	0.502783	3.91031e-06	9.17222e-06
NR2F1	199.452	2.31862	0.250904	2.44092e-20	1.65646e-19
AP3M1	521.881	2.31555	0.279591	1.21177e-16	6.459e-16
TRIB1	24.3656	2.31554	0.415952	2.59384e-08	7.47791e-08
GSTA4	977.368	2.31237	0.212675	1.55457e-27	1.60921e-26
BBS10	65.8847	2.31101	0.25024	2.57843e-20	1.74564e-19
NR3C1	19.5906	2.3097	0.325276	1.24086e-12	4.7778e-12
MLC1	1.43894	2.30808	1.02305	0.0240663	0.0374496
SPAG4	4.17616	2.29309	0.650526	0.000423516	0.000809897
C1S	34.346	2.28935	0.343301	2.58218e-11	9.09653e-11
APOE	47.528	2.28905	0.334104	7.31846e-12	2.68406e-11
RALA	9.93781	2.28692	0.516119	9.3797e-06	2.1285e-05
A2M	85.0625	2.2842	0.311207	2.1386e-13	8.69129e-13
SKP1	135.683	2.28367	0.372946	9.16401e-10	2.96172e-09
GRB14	2.51448	2.28341	0.965136	0.0179864	0.0284378
EDEM1	22.1105	2.27661	0.380409	2.16859e-09	6.80093e-09
LEFTY2	1.49824	2.27617	0.945005	0.0160122	0.0254432
ZNF318	6.5775	2.26368	0.618491	0.00025221	0.000499006
BACE2	5.79824	2.2539	0.558865	5.50718e-05	0.000115947
NR4A3	13.2875	2.24609	0.444749	4.4126e-07	1.14607e-06
KAT6A	326.299	2.24125	0.252178	6.24459e-19	3.83673e-18
CASK	214.668	2.23222	0.275743	5.7117e-16	2.89846e-15
RPA3	15.162	2.2307	0.50587	1.03549e-05	2.34235e-05
OLFML2B	49.5394	2.21703	0.346926	1.65339e-10	5.59021e-10
MMP1	3.22162	2.21318	0.803283	0.00586619	0.00991699
SDHB	228.844	2.20172	0.266276	1.3557e-16	7.17268e-16
ID2	145.255	2.20041	0.301176	2.75101e-13	1.10543e-12
SULF1	84.2003	2.19341	0.429788	3.33498e-07	8.76544e-07
ITGB5	19.6978	2.19291	0.404972	6.13011e-08	1.71367e-07
COL11A1	73.4201	2.18955	0.316728	4.74442e-12	1.77187e-11
HSPA2	2.83721	2.18924	0.792433	0.00573296	0.00972052
CXCR4	624.945	2.18591	0.224211	1.85659e-22	1.46527e-21
FAS	30.0086	2.18007	0.340895	1.6041e-10	5.44935e-10
JAK1	135.724	2.17717	0.161449	1.91224e-41	4.44169e-40
CDC7	55.4614	2.16984	0.370705	4.82001e-09	1.47439e-08
PEG10	6718.03	2.16131	0.157268	5.62359e-43	1.37321e-41
FOS	128.441	2.16022	0.458942	2.51451e-06	6.08295e-06
CIB1	43.189	2.14733	0.318355	1.52959e-11	5.49689e-11
NOS1	1.62017	2.14368	0.948348	0.0237941	0.0370461
PGM1	43.1352	2.14277	0.376569	1.26852e-08	3.73239e-08
GNAI3	32.9242	2.14159	0.298615	7.40464e-13	2.90991e-12
BDNF	40.323	2.13377	0.266354	1.13753e-15	5.57446e-15
ZNF555	89.782	2.13362	0.208743	1.59262e-24	1.39147e-23
MPZL1	45.7296	2.13132	0.346128	7.38462e-10	2.40569e-09
SERHL2	3.41912	2.12848	0.675578	0.00162936	0.00294812
CBX4	107.921	2.1277	0.294973	5.4645e-13	2.16234e-12
CRY1	380.022	2.12146	0.160176	4.8539e-40	1.0586e-38
BCAS2	547.883	2.12049	0.365942	6.8478e-09	2.05938e-08
ASNS	239.301	2.11458	0.403506	1.60125e-07	4.31581e-07
RAB6C	113.261	2.10227	0.474011	9.2046e-06	2.09042e-05
SLC8A1	342.734	2.09034	0.236986	1.13928e-18	6.89601e-18
POLR2I	32.9564	2.08961	0.269268	8.47142e-15	3.82956e-14
SOX4	1039.15	2.08908	0.315557	3.58435e-11	1.25343e-10
SLC35B1	15.38	2.08178	0.410855	4.04215e-07	1.05465e-06
CAST	22.7433	2.07721	0.426964	1.14412e-06	2.82763e-06
SOS1	65.2628	2.07388	0.300395	5.06126e-12	1.88773e-11
HSPA1L	2.34538	2.07233	0.832916	0.0128446	0.0206395
ZFAND1	73.9904	2.07015	0.389705	1.08368e-07	2.95993e-07
NDUFV2	353.784	2.06834	0.255354	5.50118e-16	2.80158e-15
ARIH1	118.6	2.06684	0.278556	1.17282e-13	4.84912e-13
CASC3	22.9164	2.06416	0.300826	6.80667e-12	2.50601e-11
ANXA2	297.742	2.05891	0.256378	9.68481e-16	4.76239e-15
ADGRE5	2.16101	2.05321	0.864743	0.0175797	0.0278565
MAST2	132.173	2.03632	0.249708	3.49683e-16	1.80333e-15
CENPA	8.58782	2.02862	0.545613	0.00020076	0.000402788
TOR1A	84.1796	2.02819	0.316383	1.4499e-10	4.93728e-10
DNAJB6	302.019	2.02759	0.221734	6.00322e-20	3.99795e-19
ABHD6	40.7066	2.0238	0.344386	4.18901e-09	1.2855e-08
PRKAA1	112.727	2.01944	0.237874	2.07482e-17	1.16688e-16
POP5	18.9551	2.01606	0.463016	1.3356e-05	2.99984e-05
RARA	30.4527	2.01565	0.260382	9.8543e-15	4.42669e-14
KAT6B	267.996	2.01545	0.21133	1.47077e-21	1.08579e-20
OST4	668.709	2.01376	0.240015	4.85626e-17	2.65792e-16
TRAM1	172.43	2.01133	0.435632	3.89251e-06	9.14549e-06
HOXA5	19.2978	2.00771	0.403838	6.64144e-07	1.68963e-06
CYP1B1	5.7669	2.00624	0.549912	0.000263983	0.000519779
WFDC2	21.3841	2.00329	0.360984	2.86444e-08	8.23309e-08
CHRNA4	90.5919	2.00301	0.256612	5.92147e-15	2.71116e-14
KCNF1	2.07186	2.00137	0.866842	0.020954	0.0328751
F2R	15.132	2	0.373486	8.5574e-08	2.36675e-07
SATB1	234.486	1.99667	0.230009	3.92765e-18	2.29945e-17
HADH	14.1161	1.99469	0.478278	3.0385e-05	6.57153e-05
BTG3	59.937	1.99347	0.257175	9.08826e-15	4.09545e-14
ERO1B	48.1644	1.98901	0.25587	7.63334e-15	3.46166e-14
GSTM3	108.782	1.98353	0.276802	7.72946e-13	3.02508e-12
FCHO1	26.2599	1.97426	0.318722	5.8545e-10	1.92257e-09
EPS15	485.484	1.96686	0.135638	1.19756e-47	3.45598e-46
NUCB2	107.299	1.96649	0.219528	3.31228e-19	2.07526e-18
TIMP1	134.681	1.96317	0.208444	4.5894e-21	3.29445e-20
NRCAM	514.493	1.95998	0.203877	7.0097e-22	5.34046e-21
CLK1	114.41	1.95876	0.245773	1.5892e-15	7.69552e-15
HTR5A	1.61155	1.95859	0.912279	0.0317995	0.0485057
NPTX2	292.336	1.95518	0.200461	1.78319e-22	1.41124e-21
ZNF286B	34.8384	1.95467	0.320688	1.09274e-09	3.48017e-09
KTN1	185.284	1.9497	0.417591	3.02784e-06	7.19082e-06
B4GALT5	26.7768	1.93924	0.353327	4.05351e-08	1.14436e-07
ELAVL1	30.6794	1.93884	0.278482	3.35026e-12	1.25943e-11
TRIM22	67.0695	1.93843	0.281873	6.11446e-12	2.26576e-11
OPHN1	10.8534	1.93329	0.413169	2.88023e-06	6.87453e-06
PLRG1	43.0463	1.92145	0.424423	5.97709e-06	1.37492e-05
ARNT	167.994	1.91978	0.209966	6.05822e-20	4.0252e-19
JAG1	29.8873	1.91927	0.293845	6.50772e-11	2.24548e-10
FTH1	696.028	1.91921	0.201435	1.60828e-21	1.1812e-20
CTH	37.1453	1.91777	0.301142	1.91111e-10	6.43872e-10
BLVRB	15.5907	1.90161	0.36048	1.32606e-07	3.59106e-07
DUSP3	107.355	1.90083	0.230784	1.77462e-16	9.33719e-16
PIGP	113.313	1.89739	0.374653	4.09694e-07	1.067e-06
GDPD5	13.6911	1.89447	0.331399	1.08689e-08	3.21453e-08
ACTA2	201.51	1.894	0.258733	2.47442e-13	9.97098e-13
RET	3.81541	1.89361	0.591279	0.0013621	0.00248977
ZMYM2	489.735	1.88931	0.224435	3.82772e-17	2.11116e-16
CYCS	163.656	1.87978	0.310439	1.40205e-09	4.43593e-09
SEC62	103.074	1.87591	0.39908	2.59414e-06	6.24912e-06
FSTL1	656.519	1.87504	0.243473	1.34758e-14	6.02509e-14
FAM20B	57.4932	1.87257	0.322776	6.57474e-09	1.98144e-08
SH3BP5	4.86186	1.86989	0.629094	0.00295525	0.00517985
GOLGA2	98.7134	1.86724	0.235941	2.4918e-15	1.18257e-14
RPL35	1340.4	1.86234	0.286545	8.06907e-11	2.77083e-10
MRPS17	91.1256	1.86075	0.314111	3.1444e-09	9.73683e-09
PTK2	101.784	1.85901	0.241672	1.44541e-14	6.44232e-14
SEC23A	76.3624	1.85812	0.256124	4.02419e-13	1.60574e-12
POP4	15.572	1.85811	0.42073	1.00356e-05	2.27554e-05
CREG1	42.4946	1.85768	0.456014	4.62647e-05	9.79824e-05
CALM1	516.909	1.85722	0.20789	4.12167e-19	2.57672e-18
SESN2	8.59054	1.85659	0.576683	0.00128448	0.00235391
TM9SF3	50.6295	1.85651	0.388268	1.73974e-06	4.23017e-06
HOXA2	408.542	1.85545	0.368806	4.88051e-07	1.25732e-06
HSPA13	148.146	1.84549	0.218617	3.12876e-17	1.74247e-16
SLC35A1	124.066	1.84146	0.212097	3.88402e-18	2.27857e-17
GIN1	18.647	1.8308	0.359587	3.55451e-07	9.31672e-07
SSBP2	20.9546	1.82754	0.338791	6.87872e-08	1.91545e-07
GAS2	29.9069	1.82332	0.285157	1.61507e-10	5.47361e-10
GSK3B	590.736	1.82291	0.313985	6.40887e-09	1.93349e-08
DAD1	190.069	1.81896	0.228325	1.63168e-15	7.88785e-15
LSM6	210.309	1.81258	0.322634	1.9311e-08	5.61828e-08
PLA2G4A	2.79584	1.79883	0.720293	0.0125125	0.0201285
BLCAP	24.0877	1.79358	0.368648	1.14292e-06	2.82712e-06
CCNG2	14.1799	1.79267	0.501059	0.000346537	0.000673049
PIGB	6.72049	1.79112	0.475369	0.000164662	0.000333172
CACNA1B	2.93935	1.78988	0.690678	0.00955642	0.0156283
ARID4B	297.366	1.78663	0.247371	5.10502e-13	2.02852e-12
PAPOLA	597.596	1.78638	0.205502	3.53769e-18	2.08395e-17
MLLT11	3745.18	1.78442	0.16515	3.26531e-27	3.30816e-26
PRKN	10.9844	1.76099	0.366895	1.58883e-06	3.8731e-06
ATP6V0E1	659.227	1.74841	0.24454	8.69099e-13	3.38747e-12
CEP57	111.722	1.74645	0.349839	5.97074e-07	1.5258e-06
SPP1	13.2866	1.74219	0.426893	4.4824e-05	9.52135e-05
NRG1	20.6663	1.73804	0.301701	8.37156e-09	2.48623e-08
CTSS	14.2144	1.73344	0.361138	1.58709e-06	3.87217e-06
RPS27A	59.9916	1.73236	0.35783	1.29003e-06	3.16907e-06
SLC2A14	6.25818	1.73219	0.482038	0.000326295	0.000636332
TPBG	119.88	1.72911	0.237868	3.61585e-13	1.44685e-12
TBPL1	106.458	1.729	0.197877	2.37741e-18	1.41211e-17
KCNK4	3.33633	1.72687	0.739161	0.0194779	0.0306603
S100B	318.469	1.72407	0.335013	2.65696e-07	7.04169e-07
IGFBP4	102.68	1.71997	0.404881	2.15613e-05	4.73852e-05
TPM1	63.6794	1.71855	0.289801	3.02751e-09	9.39152e-09
THBS1	70.1407	1.71458	0.423175	5.08432e-05	0.00010744
DSG2	7.41809	1.71096	0.549003	0.00183015	0.0032968
FOXJ3	123.499	1.70633	0.214912	2.02732e-15	9.7182e-15
EDNRB	91.3619	1.69309	0.277602	1.06742e-09	3.40359e-09
AMPD3	3.73435	1.6871	0.646308	0.00904472	0.0148425
ZNF274	39.9832	1.68552	0.315106	8.84113e-08	2.44285e-07
MITF	5.05582	1.66157	0.506817	0.00104385	0.00193029
RPL28	1451.85	1.6597	0.323344	2.85263e-07	7.53928e-07
FZD5	7.22021	1.64788	0.498545	0.00094847	0.0017596
TIMP3	133.798	1.64395	0.242426	1.19137e-11	4.30853e-11
PRKX	41.6935	1.64309	0.326434	4.8175e-07	1.24332e-06
PLXDC2	304.061	1.63387	0.260631	3.63585e-10	1.21351e-09
PHKB	197.753	1.63154	0.196873	1.15856e-16	6.19494e-16
SMARCA5	472.401	1.62973	0.229581	1.25934e-12	4.84243e-12
NR2F6	13.1046	1.62683	0.420293	0.000108519	0.00022321
SLC30A1	43.3499	1.62091	0.424604	0.000134834	0.000274569
TXNRD2	4.6636	1.61876	0.623783	0.00945737	0.015493
PAK1	112.202	1.61855	0.197669	2.65178e-16	1.37999e-15
ATP2C1	504.773	1.61325	0.190121	2.14996e-17	1.20676e-16
JKAMP	36.6539	1.61275	0.403064	6.30177e-05	0.000131995
ATG3	188.993	1.59836	0.154716	5.10564e-25	4.60152e-24
BLOC1S2	372.162	1.59697	0.257542	5.61734e-10	1.85749e-09
XIAP	15.556	1.59689	0.34424	3.50294e-06	8.26417e-06
UNC50	245.499	1.5834	0.246694	1.37665e-10	4.69341e-10
ARRDC4	589.879	1.58304	0.220775	7.47795e-13	2.93469e-12
SOCS3	55.9589	1.57643	0.465173	0.000701731	0.00131638
EPHB6	177.002	1.57342	0.248044	2.24883e-10	7.55872e-10
ARL1	144.088	1.56975	0.309471	3.92921e-07	1.02706e-06
TNFAIP3	2.54086	1.56105	0.683176	0.0223138	0.0348936
NCOA3	62.8829	1.55927	0.267296	5.42796e-09	1.648e-08
FBXO21	34.4487	1.55918	0.288412	6.4412e-08	1.79712e-07
STX1A	16.654	1.55801	0.426475	0.000258971	0.00051132
NFKBIZ	56.453	1.55566	0.257874	1.61327e-09	5.07613e-09
SUZ12	189.59	1.55429	0.230501	1.5506e-11	5.55841e-11
POLR2K	1602.42	1.55394	0.299568	2.1339e-07	5.68179e-07
FPGT	14.332	1.54557	0.373452	3.49418e-05	7.50028e-05
DPY30	255.225	1.5452	0.354368	1.29792e-05	2.91752e-05
ETFA	290.051	1.53827	0.213139	5.30589e-13	2.10541e-12
HSPA1A	3.71664	1.53632	0.634475	0.0154607	0.0246491
WNT5A	68.7051	1.53375	0.354843	1.54384e-05	3.4432e-05
TMC7	11.083	1.52915	0.339514	6.67053e-06	1.52584e-05
MAMLD1	85.946	1.52875	0.241044	2.26494e-10	7.60393e-10
CLDN1	3.44872	1.52425	0.681856	0.0253879	0.0394203
PI4KA	346.852	1.52238	0.274446	2.9046e-08	8.33177e-08
NDUFB3	528.472	1.51901	0.297224	3.21031e-07	8.45333e-07
RBKS	7.17559	1.51764	0.466729	0.00114735	0.00211073
BNC2	8.02165	1.51098	0.412707	0.000251106	0.000497198
ADAM12	62.6356	1.51066	0.356591	2.27134e-05	4.97639e-05
ACTN1	336.404	1.5066	0.315572	1.80445e-06	4.38377e-06
ISL1	11.1246	1.50484	0.423671	0.000382447	0.000738277
IFRD1	98.0459	1.5033	0.181051	1.01346e-16	5.43235e-16
KHDRBS3	297.894	1.50272	0.145816	6.65092e-25	5.97537e-24
COQ5	59.3288	1.50045	0.209982	8.95925e-13	3.48727e-12
CD9	222.316	1.49957	0.224519	2.40511e-11	8.50421e-11
NEAT1	324.888	1.49691	0.199002	5.3898e-14	2.27791e-13
COG7	252.02	1.492	0.195842	2.56876e-14	1.11704e-13
BNIP3L	735.652	1.49048	0.181376	2.07528e-16	1.0899e-15
VAT1	92.4545	1.49037	0.304546	9.89299e-07	2.46849e-06
SLC18A2	7.85916	1.48289	0.480566	0.00203069	0.00363514
HK1	320.177	1.48262	0.207859	9.83432e-13	3.8123e-12
TRAF6	11.1618	1.47924	0.350315	2.41504e-05	5.27102e-05
PSEN2	28.3838	1.4782	0.289111	3.17222e-07	8.36073e-07
ITPR2	59.8328	1.4763	0.26661	3.07205e-08	8.77683e-08
GPATCH8	71.7009	1.47423	0.359412	4.09985e-05	8.76086e-05
RTN2	111.013	1.47302	0.18429	1.31755e-15	6.42362e-15
PPM1B	257.423	1.47099	0.179617	2.62167e-16	1.36681e-15
HOXA10	117.045	1.46881	0.265085	3.00929e-08	8.60614e-08
KDELR2	189.906	1.46878	0.31318	2.73359e-06	6.56291e-06
RWDD4	48.8664	1.46561	0.266296	3.71956e-08	1.05424e-07
MAPK9	408.803	1.46434	0.26396	2.89641e-08	8.31663e-08
PCDHA5	25.0038	1.45822	0.290692	5.26527e-07	1.35156e-06
MORN2	57.4567	1.45566	0.399405	0.000267833	0.000526997
HAUS1	88.7523	1.4541	0.266899	5.09027e-08	1.42858e-07
LRP10	222.146	1.45372	0.216925	2.06342e-11	7.31413e-11
BTN3A2	10.4938	1.45198	0.367585	7.81312e-05	0.000162225
GABBR1	442.24	1.44566	0.233235	5.7084e-10	1.88107e-09
LPGAT1	21.6124	1.44198	0.295614	1.07216e-06	2.66826e-06
PRUNE1	32.1012	1.44182	0.300614	1.61674e-06	3.93779e-06
PEX3	105.416	1.44115	0.244773	3.91604e-09	1.20692e-08
TTC17	17.6937	1.43998	0.43578	0.000951923	0.00176486
TESK1	31.2881	1.4314	0.290095	8.04615e-07	2.02536e-06
MX1	4.892	1.43057	0.521044	0.00604048	0.0101875
PRUNE2	40.0027	1.43054	0.367896	0.000100891	0.00020767
CHUK	38.034	1.42399	0.26326	6.33517e-08	1.76927e-07
ATF6	208.073	1.4208	0.189643	6.78542e-14	2.85928e-13
PPP2R5E	86.9864	1.41912	0.221951	1.61749e-10	5.4753e-10
PSME1	46.0378	1.4128	0.280394	4.68891e-07	1.21233e-06
SUCLA2	147.122	1.4128	0.269052	1.51259e-07	4.0807e-07
PRELID3B	504.092	1.41125	0.211835	2.70143e-11	9.49323e-11
ITFG1	96.8677	1.40863	0.17868	3.18158e-15	1.49101e-14
SPOPL	205.728	1.4082	0.2546	3.1834e-08	9.07683e-08
STAMBP	10.86	1.3899	0.459088	0.00246572	0.00436195
NFE2L2	226.423	1.38795	0.235987	4.0663e-09	1.24919e-08
SESN1	19.8487	1.3869	0.342447	5.12219e-05	0.00010816
PRKCD	24.3969	1.37491	0.37069	0.000208024	0.000416194
CD58	93.4191	1.3738	0.302123	5.43747e-06	1.25687e-05
RPS6KA1	4.52536	1.36823	0.517841	0.00823728	0.0135799
GNAQ	627.819	1.36412	0.17925	2.7376e-14	1.18505e-13
EPHX1	115.704	1.36043	0.282399	1.45435e-06	3.55438e-06
PRSS23	51.5902	1.35989	0.327118	3.222e-05	6.93688e-05
ZBTB41	748.73	1.35896	0.22876	2.84078e-09	8.84107e-09
GNAI2	385.379	1.35881	0.210796	1.1479e-10	3.91823e-10
SH3BGRL3	76.4639	1.35618	0.216436	3.70486e-10	1.2351e-09
PRKAG2	20.6629	1.35181	0.326056	3.38408e-05	7.27488e-05
VEGFA	95.257	1.35119	0.227393	2.81387e-09	8.77645e-09
IKBKB	28.3202	1.34804	0.287512	2.7504e-06	6.59773e-06
PAFAH1B1	923.903	1.34791	0.252723	9.63223e-08	2.65118e-07
WIPF2	24.9487	1.34598	0.287131	2.76283e-06	6.62198e-06
ORMDL3	111.357	1.34415	0.220325	1.05565e-09	3.3736e-09
THEM4	45.5405	1.34058	0.27469	1.05915e-06	2.63819e-06
GABPB1	109.788	1.3383	0.347393	0.000116957	0.000239018
C1RL	15.3965	1.33774	0.324001	3.64624e-05	7.8208e-05
IFI27	5.29035	1.33757	0.481881	0.00550769	0.00936079
SLC7A5	110.577	1.3244	0.265081	5.84714e-07	1.49555e-06
PRR11	194.143	1.31588	0.401824	0.00105752	0.00195176
GFRA1	15.622	1.31483	0.360115	0.000261088	0.000514788
VAMP7	253.717	1.31422	0.261872	5.20649e-07	1.33888e-06
PPP2R3C	8.84435	1.31207	0.47503	0.00574349	0.00972682
STX4	59.0089	1.31197	0.248017	1.22408e-07	3.32434e-07
ARNT2	212.86	1.29932	0.258896	5.20215e-07	1.33888e-06
CHRNB2	68.4733	1.29704	0.266371	1.11983e-06	2.77964e-06
PPOX	64.7017	1.29039	0.282646	4.98578e-06	1.15714e-05
FIG4	177.503	1.28964	0.257993	5.77042e-07	1.47725e-06
RPS17	1979.66	1.28877	0.33582	0.000124203	0.000253101
RFNG	60.9631	1.28612	0.233536	3.64663e-08	1.03563e-07
PFKL	21.2001	1.28289	0.3323	0.000113089	0.000231776
PEX11A	10.0901	1.28253	0.486329	0.00836036	0.0137748
TCERG1	76.5962	1.28116	0.239719	9.07091e-08	2.5015e-07
MRPL13	90.4337	1.27865	0.371416	0.000576054	0.00108776
NHLH1	92.9251	1.27464	0.341116	0.000186477	0.000375716
NFYB	148.934	1.27428	0.277385	4.35031e-06	1.0146e-05
NDUFV3	101.441	1.27038	0.214546	3.1954e-09	9.88014e-09
GNS	179.643	1.26616	0.249717	3.96997e-07	1.03676e-06
LRRFIP2	29.1672	1.26372	0.298295	2.27059e-05	4.97639e-05
SLC25A6	327.818	1.26277	0.220587	1.03686e-08	3.06976e-08
PINK1	392.266	1.26099	0.29518	1.93787e-05	4.27859e-05
SLC25A14	35.0534	1.26058	0.253913	6.88351e-07	1.74811e-06
SLC27A1	59.1682	1.26053	0.232168	5.65451e-08	1.58382e-07
BIRC6	182.611	1.25734	0.246268	3.29795e-07	8.67611e-07
PPM1E	104.908	1.25678	0.192915	7.28506e-11	2.50764e-10
GSTM2	223.537	1.25537	0.168531	9.4094e-14	3.91876e-13
CCNC	35.5807	1.25456	0.272482	4.14042e-06	9.6881e-06
SLC11A2	164.087	1.25297	0.277578	6.36339e-06	1.46026e-05
ETNK1	360.989	1.25047	0.195486	1.58732e-10	5.39878e-10
PPM1L	34.2065	1.24611	0.265065	2.58696e-06	6.23707e-06
GNMT	9.1684	1.24564	0.423171	0.00324436	0.00564847
MMADHC	271.885	1.24563	0.331672	0.000172929	0.000349157
ARID5B	228.703	1.24384	0.237662	1.66195e-07	4.471e-07
ERO1A	392.016	1.23712	0.202774	1.05428e-09	3.37298e-09
TNFSF12	8.36602	1.23688	0.43011	0.00403102	0.00693354
TCFL5	74.3998	1.23462	0.20698	2.44717e-09	7.64943e-09
ALDH9A1	112.967	1.23316	0.343036	0.000324582	0.000633423
EPHB2	406.233	1.23304	0.199077	5.87429e-10	1.92685e-09
DCP1B	17.7923	1.2309	0.352965	0.0004879	0.000926816
RRAGA	387.974	1.22993	0.195688	3.27496e-10	1.09434e-09
TWIST1	16.1606	1.22323	0.417639	0.00340143	0.00589677
PSIP1	480.83	1.22163	0.275198	9.03406e-06	2.05333e-05
BNIP3	99.3581	1.2202	0.264658	4.0171e-06	9.41497e-06
YWHAZ	695.456	1.21879	0.159068	1.82923e-14	8.08993e-14
PRC1	34.0454	1.21839	0.300868	5.13067e-05	0.000108259
USP6NL	60.189	1.20795	0.33897	0.00036581	0.000707595
CSNK1E	11.0038	1.20673	0.397317	0.00238784	0.00423204
RB1	64.3452	1.20596	0.234375	2.66897e-07	7.06696e-07
FAIM	9.96939	1.20158	0.556784	0.0309227	0.0473453
DEPTOR	46.5814	1.18821	0.284511	2.96265e-05	6.4172e-05
ST3GAL5	145.083	1.18794	0.212316	2.20423e-08	6.37399e-08
PPARD	69.8311	1.1847	0.276981	1.89283e-05	4.18562e-05
AXL	42.9	1.18435	0.243702	1.17495e-06	2.90132e-06
PPARA	20.1642	1.17907	0.311838	0.000156168	0.000316434
MRPL58	57.3848	1.17744	0.298255	7.8889e-05	0.000163679
HMGCS1	3007.52	1.17588	0.203524	7.5765e-09	2.25715e-08
RIPK1	54.1153	1.16863	0.219633	1.0329e-07	2.82933e-07
ENC1	130.327	1.16806	0.175029	2.49761e-11	8.80946e-11
UBE3B	104.104	1.1654	0.219396	1.08514e-07	2.96107e-07
UBE2K	940.435	1.16226	0.221884	1.62191e-07	4.36738e-07
UBE2V2	104.559	1.15971	0.401471	0.00386901	0.00667095
CNN3	2207.59	1.15948	0.314755	0.00022984	0.000457918
CDK5R1	1604.17	1.1574	0.327511	0.000409423	0.000786102
SH3GLB1	359.525	1.1574	0.190411	1.21371e-09	3.85713e-09
ZFAND2A	122.759	1.13845	0.218645	1.92076e-07	5.1382e-07
BMP5	34.1122	1.13763	0.33983	0.000814979	0.00151786
EVL	1736.37	1.13416	0.210818	7.45586e-08	2.0681e-07
CAMSAP2	499.213	1.13233	0.144338	4.32947e-15	1.99827e-14
DDX10	76.305	1.13099	0.266235	2.15609e-05	4.73852e-05
TRAPPC3	309.912	1.12775	0.215666	1.70279e-07	4.57655e-07
RASSF1	37.122	1.12392	0.258502	1.37502e-05	3.08597e-05
CDKN1B	475.414	1.1229	0.143336	4.72468e-15	2.17366e-14
IPO13	9.62185	1.12288	0.498379	0.0242554	0.0377234
TAGLN	404.745	1.12016	0.310245	0.000305528	0.000597055
IRF1	29.7437	1.11837	0.323261	0.0005409	0.00102273
KIF5C	2649.07	1.11572	0.246788	6.15633e-06	1.41501e-05
BZW2	75.0625	1.11552	0.210978	1.24084e-07	3.36664e-07
AGL	67.3999	1.11361	0.229172	1.17819e-06	2.90682e-06
GLUD1	30.192	1.11129	0.352243	0.00160561	0.00290699
STAT3	126.76	1.111	0.255764	1.4e-05	3.13709e-05
CSF1	7.86196	1.11022	0.445828	0.0127657	0.0205243
TRIAP1	21.4243	1.1057	0.35798	0.00201021	0.00360073
HPRT1	155.729	1.1042	0.301602	0.000251122	0.000497198
CSRP1	160.447	1.10408	0.20709	9.74601e-08	2.67992e-07
SPEN	165.575	1.10315	0.221585	6.40892e-07	1.63485e-06
NRAS	65.3663	1.10103	0.343865	0.00136515	0.00249375
CTSD	74.4661	1.09327	0.255122	1.82503e-05	4.04823e-05
YWHAB	1033.34	1.09016	0.323169	0.000742608	0.00138759
TTK	19.6112	1.089	0.406452	0.00737785	0.0122336
VDAC1	549.195	1.07633	0.192356	2.19978e-08	6.37039e-08
ARPP19	495.912	1.07149	0.153873	3.31952e-12	1.24952e-11
SEMA5A	65.2409	1.07078	0.271348	7.94217e-05	0.000164665
TUBA1B	393.134	1.06397	0.296472	0.000332228	0.000646578
INPP4B	15.1001	1.06361	0.36968	0.00401335	0.00690731
RPA2	34.6195	1.06116	0.337875	0.00168547	0.00304194
POLB	232.056	1.05683	0.212468	6.55664e-07	1.66955e-06
SMAD5	331.41	1.05622	0.209184	4.43546e-07	1.15096e-06
AMZ2	94.0233	1.05423	0.225604	2.96933e-06	7.06948e-06
BRD3	338.707	1.05409	0.167268	2.94195e-10	9.84208e-10
RAD50	155.316	1.05253	0.214833	9.61865e-07	2.40214e-06
MED1	311.767	1.05036	0.275361	0.000136461	0.000277486
SNCA	210.563	1.04983	0.26385	6.92371e-05	0.000144598
NAIP	167.507	1.04466	0.180207	6.75135e-09	2.03252e-08
RPP40	34.5007	1.04342	0.291319	0.000341338	0.000663403
ABCC1	41.967	1.04096	0.311032	0.000817568	0.00152169
SPTSSB	6.58214	1.03996	0.443437	0.0190151	0.0299483
ABCG1	16.5842	1.02764	0.289392	0.00038374	0.000740274
ARHGAP1	24.6704	1.0239	0.346732	0.00314686	0.00548875
CLTB	192.517	1.02107	0.181674	1.90598e-08	5.55086e-08
JUNB	39.2895	1.01706	0.248657	4.31002e-05	9.1825e-05
SNX13	250.824	1.0126	0.349297	0.00374407	0.00645942
SAMHD1	27.9553	1.00737	0.351517	0.00415996	0.00714673
RGR	8.41779	1.0058	0.433843	0.0204305	0.032089
DAAM1	830.172	1.00265	0.201741	6.69672e-07	1.70218e-06
NNT	315.252	1.00015	0.328967	0.00236366	0.00419701

## Sheet: down DEGs_Sigma
Gene ID	baseMean	FoldChange NESC vs MCC (log2)	SD (log2)	p-value	adjusted p-value
HOXB1	17.8903	-7.66356	0.791785	3.70883e-22	2.8561e-21
FGF8	63.0486	-7.07934	0.523023	9.66203e-42	2.26266e-40
TRGC1	9.24867	-7.06972	0.856008	1.46979e-16	7.76192e-16
SOX10	107.117	-6.91526	0.419601	5.06096e-61	2.5367e-59
COL2A1	210.996	-6.86248	0.483098	8.51233e-46	2.27287e-44
CASR	31.7929	-6.8054	0.69896	2.10758e-22	1.65878e-21
FGF17	262.715	-6.60624	0.333235	1.82765e-87	3.48106e-85
INSC	14.1757	-6.59379	0.836405	3.18347e-15	1.49101e-14
RCSD1	26.5919	-6.30937	0.671705	5.82777e-21	4.16249e-20
TRGC2	4.53376	-6.04738	0.873244	4.35408e-12	1.62822e-11
OLIG1	6.09803	-5.74515	0.821997	2.76333e-12	1.04984e-11
FZD10	1011.43	-5.46061	0.276479	7.93981e-87	1.33435e-84
FOXM1	12.2016	-5.43964	0.719586	4.04909e-14	1.72919e-13
HES3	2.7539	-5.32353	0.903947	3.88046e-09	1.19724e-08
E2F1	11.1535	-5.06284	0.662518	2.14178e-14	9.38505e-14
TBC1D10C	19.585	-4.88009	0.526315	1.82376e-20	1.24652e-19
RRS1	219.201	-4.79033	0.360093	2.22225e-40	4.96014e-39
RAD54L	249.246	-4.74595	0.252589	9.24896e-79	9.43724e-77
FAM72C	98.0268	-4.6867	0.417439	2.99558e-29	3.46493e-28
SLC22A1	4.97089	-4.67996	0.829934	1.71084e-08	5.00294e-08
INHBE	29.6832	-4.67634	0.454307	7.54964e-25	6.74041e-24
ERBB3	28.8167	-4.66105	0.418343	7.86023e-29	8.94689e-28
DUSP6	421.107	-4.62286	0.296582	8.90368e-55	3.39171e-53
MAFG	263.173	-4.568	0.432419	4.38402e-26	4.21722e-25
OLIG2	22.9234	-4.56377	0.470455	2.99263e-22	2.32969e-21
TERT	1.55023	-4.53792	1.05064	1.56605e-05	3.49001e-05
GINS3	341.518	-4.52867	0.247656	1.06788e-74	8.71693e-73
KIF18B	201.463	-4.44124	0.318263	2.94906e-44	7.45615e-43
ARHGAP45	1.47749	-4.43724	1.15275	0.000118473	0.000241943
PFAS	919.744	-4.3622	0.207473	3.84399e-98	1.09823e-95
FEN1	256.808	-4.35577	0.356926	2.97507e-34	4.64469e-33
CYP4F2	1.4106	-4.34967	1.17615	0.000217111	0.00043407
GLI1	8.90713	-4.34158	0.572991	3.53504e-14	1.51874e-13
TFAP2B	40.5972	-4.31166	0.404674	1.65887e-26	1.63427e-25
CCNE2	368.307	-4.30711	0.211852	6.87974e-92	1.63795e-89
MCM7	3841.53	-4.29403	0.281476	1.516e-52	5.34719e-51
ABCB1	92.3203	-4.25658	0.353665	2.30845e-33	3.43502e-32
TBX2	10.9915	-4.22721	0.603753	2.53134e-12	9.62989e-12
DSP	116.821	-4.22586	0.328027	5.63647e-38	1.11829e-36
LYAR	416.252	-4.21278	0.252774	2.3081e-62	1.19895e-60
E2F2	9.81753	-4.20454	0.658798	1.74629e-10	5.89735e-10
SNRPB	251.206	-4.19154	0.276848	8.79271e-52	2.88745e-50
PYCR1	120.662	-4.14475	0.338935	2.18209e-34	3.4254e-33
PTX3	1179.34	-4.12997	0.262682	1.06348e-55	4.2794e-54
CDC45	295.815	-4.12608	0.315729	4.99063e-39	1.05617e-37
CCDC86	82.6671	-4.09501	0.358314	3.01087e-30	3.82314e-29
DEPDC1B	1816.51	-4.08966	0.266775	4.82096e-53	1.72169e-51
DBH	1.51855	-4.07997	1.16446	0.000458762	0.000874371
NUDT5	15.7231	-4.06283	0.465556	2.61921e-18	1.55251e-17
DMRTA1	232.961	-4.04092	0.25557	2.59668e-56	1.09099e-54
NMRAL2P	4.02356	-4.02736	0.764911	1.4008e-07	3.78269e-07
TNFRSF1B	6.37599	-4.01104	0.611827	5.53285e-11	1.91837e-10
CRABP2	1515.58	-3.99958	0.34534	5.11164e-31	6.88866e-30
CKS1B	1872.39	-3.96821	0.362341	6.53079e-28	7.04093e-27
TCF19	20.1788	-3.96766	0.403733	8.57608e-23	6.88254e-22
CCND1	160.73	-3.94448	0.290972	7.28131e-42	1.74813e-40
HMGA2	1054.48	-3.94139	0.212456	7.91774e-77	7.54033e-75
UGT2B7	83.3266	-3.94039	0.298935	1.12234e-39	2.41093e-38
MCM3	2179.37	-3.93895	0.206627	5.11742e-81	5.84819e-79
DTL	376.807	-3.89031	0.210656	3.76601e-76	3.26045e-74
NES	1090.33	-3.8872	0.340974	4.16826e-30	5.20031e-29
CCNF	281.31	-3.87792	0.248851	9.4577e-55	3.55535e-53
UGT1A10	1.02008	-3.87606	1.24616	0.00186829	0.00336127
CDCA7	129.881	-3.81686	0.302992	2.18692e-36	3.85681e-35
BRCA1	70.1641	-3.7973	0.293465	2.69283e-38	5.38e-37
LYN	33.6666	-3.79678	0.337207	2.07943e-29	2.44483e-28
WDR3	1394.78	-3.79589	0.274531	1.75641e-43	4.36354e-42
DNMT1	86.0584	-3.77326	0.304815	3.40224e-35	5.7516e-34
ABCC2	7.9693	-3.72986	0.543263	6.61823e-12	2.43978e-11
EIF4G1	3061.48	-3.72813	0.244842	2.35174e-52	8.09508e-51
RNASEH2A	271.392	-3.70008	0.170689	3.35827e-104	1.37065e-101
TPX2	1343	-3.69144	0.2233	2.18259e-61	1.11351e-59
C1QB	0.90412	-3.6841	1.4383	0.0104245	0.0169413
CENPF	639.757	-3.65329	0.218838	1.44925e-62	7.66758e-61
PLAGL1	363.032	-3.6126	0.213333	2.52141e-64	1.44073e-62
BOLA2	23.9463	-3.61135	0.380946	2.54412e-21	1.8495e-20
SCGB3A1	1.95647	-3.60966	1.00903	0.000347075	0.000673636
TYMS	2688.19	-3.59181	0.201534	4.74204e-71	3.47385e-69
AXIN1	547.558	-3.58819	0.267348	4.53067e-41	1.03553e-39
CENPW	609.471	-3.58566	0.198659	7.98446e-73	6.00306e-71
SLC3A2	2634.97	-3.5782	0.277822	5.87435e-38	1.15745e-36
SOX7	2.94123	-3.56196	0.922314	0.000112471	0.000230674
SLC5A5	1.0813	-3.55584	1.21104	0.00332268	0.00577779
TRIP13	218.831	-3.55299	0.23051	1.32685e-53	4.92312e-52
CTNNAL1	446.95	-3.54319	0.231068	4.53222e-53	1.66007e-51
FCER1G	15.0746	-3.53394	0.433486	3.56831e-16	1.83357e-15
SLC2A1	959.926	-3.51972	0.18224	4.12133e-83	5.60697e-81
FAM83D	327.122	-3.51692	0.209125	1.82346e-63	1.00185e-61
ALDOA	3111.86	-3.51558	0.214842	3.47912e-60	1.65664e-58
HBA1	0.789896	-3.50517	1.5703	0.0256038	0.0397123
EXOSC5	591.697	-3.49216	0.276461	1.41283e-36	2.52279e-35
MYLK	196.893	-3.48917	0.298991	1.81812e-31	2.49729e-30
NOS3	1.34967	-3.45597	1.14034	0.00244027	0.00431961
TPI1	28.2626	-3.44555	0.466421	1.49944e-13	6.1462e-13
ATP1A2	583.642	-3.44312	0.284419	9.84126e-34	1.50356e-32
GIMAP4	1.03461	-3.4345	1.60282	0.0321298	0.0489311
UHRF1	339.641	-3.41417	0.288681	2.83854e-32	3.99493e-31
E2F7	113.196	-3.40935	0.265466	9.42663e-38	1.8321e-36
MCM10	477.738	-3.40898	0.228092	1.66264e-50	5.33727e-49
LPIN3	5.10698	-3.37733	0.646386	1.74202e-07	4.67319e-07
RRM2	225.817	-3.36243	0.308156	1.0163e-27	1.07539e-26
MCM6	576.059	-3.33145	0.224715	1.00681e-49	3.09297e-48
ADM	33.211	-3.32841	0.365499	8.50974e-20	5.56346e-19
DUSP14	429.37	-3.30959	0.25245	2.88994e-39	6.16162e-38
LEF1	200.026	-3.30951	0.274007	1.3773e-33	2.08198e-32
NCAPH	194.705	-3.30668	0.269721	1.49159e-34	2.4076e-33
ORC1	27.658	-3.30474	0.367914	2.64999e-19	1.66763e-18
KIF4A	153.691	-3.30456	0.190365	1.68527e-67	1.11973e-65
IKZF1	18.8657	-3.28557	0.348648	4.35297e-21	3.1326e-20
DPH2	14.9034	-3.2675	0.527249	5.74551e-10	1.89112e-09
CDCA3	144.388	-3.25853	0.216714	4.26236e-51	1.38381e-49
MYBL2	143.95	-3.24944	0.284658	3.50905e-30	4.41646e-29
CHEK1	1755.34	-3.24756	0.18737	2.67902e-67	1.70088e-65
HOXB3	558.19	-3.24754	0.254581	2.87191e-37	5.36594e-36
UTP14A	304.605	-3.24652	0.169284	5.65371e-82	7.02289e-80
PMM2	113.145	-3.23423	0.221777	3.59126e-48	1.04696e-46
EZH2	2830.95	-3.23005	0.23	8.42022e-45	2.14791e-43
MKI67	1018.72	-3.22633	0.204063	2.63599e-56	1.09145e-54
FAH	532.304	-3.22583	0.238234	9.00604e-42	2.12647e-40
SHCBP1	193.237	-3.22477	0.200999	6.32823e-58	2.73936e-56
CDC25A	130.641	-3.22395	0.291825	2.25323e-28	2.46647e-27
DHRS2	8.9862	-3.21232	0.682539	2.52108e-06	6.09368e-06
PTGER1	0.878383	-3.20305	1.4833	0.0308192	0.0472121
PUS1	423.861	-3.16736	0.175177	4.50767e-73	3.48065e-71
CDT1	266.457	-3.14929	0.169632	6.11434e-77	6.02368e-75
PTPRCAP	5.07859	-3.14888	0.691894	5.33662e-06	1.23555e-05
ADIPOQ	1.08373	-3.13022	1.34626	0.0200653	0.0315328
POLR1C	123.504	-3.12252	0.218839	3.43436e-46	9.25658e-45
DDIT4	148.54	-3.10541	0.386147	8.83494e-16	4.36703e-15
TIMELESS	59.6347	-3.10205	0.303374	1.52963e-24	1.34054e-23
MCM2	107.005	-3.10181	0.262911	3.9999e-32	5.60182e-31
HYOU1	1305.41	-3.09384	0.271441	4.28744e-30	5.32574e-29
GRB10	756.915	-3.09353	0.296812	1.95686e-25	1.84513e-24
BCL2	256.245	-3.08813	0.347276	5.97923e-19	3.69754e-18
HNRNPM	825.431	-3.08317	0.2529	3.46036e-34	5.37296e-33
CDC20	148.284	-3.07373	0.194236	2.10139e-56	8.96072e-55
ATP6V1B1	3.92108	-3.059	0.703708	1.38028e-05	3.09534e-05
MRPL3	1391.58	-3.00811	0.20379	2.62077e-49	7.88162e-48
SLC39A4	1.67368	-2.99222	1.1568	0.00969189	0.0158227
EXOSC4	149.794	-2.9922	0.269138	1.02848e-28	1.1523e-27
BRPF3	409.064	-2.98819	0.248667	2.89854e-33	4.26862e-32
NET1	614.41	-2.98811	0.222841	5.34468e-41	1.21188e-39
TACC3	412.505	-2.9838	0.189546	7.81631e-56	3.19017e-54
WDR43	857.826	-2.98047	0.348428	1.18864e-17	6.8055e-17
GREB1	214.689	-2.93552	0.147519	4.12267e-88	8.41319e-86
TOMM34	109.945	-2.9322	0.366807	1.30793e-15	6.38761e-15
LIG1	348.643	-2.92836	0.31436	1.21593e-20	8.49369e-20
RAD51AP1	373.596	-2.92249	0.319781	6.30246e-20	4.17776e-19
HNRNPF	101.616	-2.91741	0.223759	7.42206e-39	1.5478e-37
PNP	459.896	-2.89625	0.171103	2.84923e-64	1.59613e-62
SMARCD2	221.076	-2.88756	0.235259	1.24968e-34	2.04018e-33
PHGDH	584.359	-2.88229	0.265593	1.94519e-27	1.99907e-26
POLE3	1819.22	-2.86637	0.199443	7.77369e-47	2.13552e-45
RAN	4016.1	-2.86168	0.237785	2.33437e-33	3.45559e-32
SERTAD1	113.077	-2.85547	0.353972	7.20813e-16	3.61292e-15
SLC25A13	304.476	-2.84916	0.135035	8.03798e-99	2.87056e-96
TUBB4B	575.629	-2.84892	0.239197	1.04535e-32	1.50078e-31
MFSD10	813.97	-2.84418	0.283204	9.87665e-24	8.2267e-23
SMAD3	542.474	-2.83245	0.154436	3.9257e-75	3.29875e-73
ZDHHC16	822.72	-2.82927	0.254273	9.28092e-29	1.04392e-27
EBNA1BP2	1787.18	-2.82584	0.185934	3.64261e-52	1.23892e-50
NUP85	304.247	-2.82267	0.220929	2.22114e-37	4.20251e-36
RPSA	6424.8	-2.82266	0.269227	1.02009e-25	9.68237e-25
KIF2C	659.755	-2.81967	0.199645	2.72346e-45	7.20457e-44
STC2	17.3037	-2.8142	0.321656	2.15094e-18	1.28831e-17
OTUD7B	53.0593	-2.81142	0.292489	7.112e-22	5.40398e-21
CCT5	3628.27	-2.80791	0.19168	1.36746e-48	4.02766e-47
TST	579.722	-2.80225	0.302178	1.80128e-20	1.23708e-19
FKBP5	171.878	-2.79994	0.227535	8.45685e-35	1.3966e-33
GINS2	220.743	-2.79389	0.275249	3.29895e-24	2.83036e-23
CRNDE	2.21564	-2.77496	0.876731	0.00155021	0.0028156
PARP1	2432.13	-2.7746	0.212989	8.59478e-39	1.76657e-37
RAP2C	6.0503	-2.76994	0.537069	2.50262e-07	6.64446e-07
MRVI1	21.2906	-2.754	0.358358	1.52919e-14	6.784e-14
AURKB	110.438	-2.74587	0.288264	1.64226e-21	1.20306e-20
SLC35F2	13.8272	-2.73629	0.452529	1.47876e-09	4.66832e-09
SPAG5	586.717	-2.71195	0.181943	3.0354e-50	9.52983e-49
HSPA9	149.044	-2.6972	0.329657	2.79526e-16	1.45182e-15
HOXA9	14.3069	-2.69349	0.519085	2.11524e-07	5.64262e-07
PHOX2A	6.81088	-2.68248	0.464479	7.68377e-09	2.28672e-08
APOA1	7.76946	-2.67711	0.609181	1.10978e-05	2.50445e-05
PAF1	109.648	-2.67069	0.325678	2.39602e-16	1.25145e-15
RUVBL1	1119.95	-2.6612	0.17359	4.78942e-53	1.72169e-51
TK1	33.1559	-2.64485	0.37976	3.29527e-12	1.24203e-11
GJB1	2.63083	-2.63675	0.839051	0.00167492	0.00302672
GMNN	616.006	-2.63217	0.222418	2.593e-32	3.66743e-31
AMACR	4.75216	-2.63172	0.659582	6.60765e-05	0.0001382
USP18	108.303	-2.62074	0.219716	8.47783e-33	1.22329e-31
RRP12	85.5157	-2.61115	0.213003	1.5082e-34	2.42074e-33
FBXO5	283.609	-2.60958	0.215977	1.304e-33	1.98166e-32
CDK4	3145.46	-2.60552	0.203878	2.12702e-37	4.05127e-36
SRSF9	745.462	-2.57651	0.22482	2.08781e-30	2.69904e-29
FBL	461.608	-2.55007	0.33791	4.46737e-14	1.90213e-13
TP53I3	243.82	-2.53623	0.21723	1.70441e-31	2.35242e-30
POU5F1	130.856	-2.53504	0.246754	9.27336e-25	8.22795e-24
RFC3	298.565	-2.53318	0.227479	8.38939e-29	9.51131e-28
MTAP	205.943	-2.52979	0.144788	2.32434e-68	1.61967e-66
CNPY3	621.694	-2.52896	0.222153	5.03284e-30	6.2246e-29
CYP1A1	10.3887	-2.52289	0.441727	1.12027e-08	3.30985e-08
UBR7	1027.87	-2.51533	0.173758	1.71584e-47	4.90214e-46
PLK1	237.241	-2.51241	0.293149	1.03086e-17	5.94983e-17
AEN	260.245	-2.50909	0.217841	1.07103e-30	1.40364e-29
RFC2	151.254	-2.50666	0.223395	3.22556e-29	3.71589e-28
SLC1A4	470.626	-2.50158	0.328539	2.65232e-14	1.14988e-13
PLSCR1	286.003	-2.49147	0.196138	5.71854e-37	1.03404e-35
LMNB1	3197.58	-2.48594	0.159203	5.75975e-55	2.25419e-53
CRELD2	793.597	-2.47083	0.228974	3.80112e-27	3.83739e-26
SCAND1	74.325	-2.46861	0.322221	1.84146e-14	8.13147e-14
GSTP1	1659.26	-2.46722	0.270133	6.64245e-20	4.39293e-19
CDCA4	65.3792	-2.46667	0.205888	4.49006e-33	6.51173e-32
RRM1	750.143	-2.44831	0.157038	8.44189e-55	3.25925e-53
PMVK	144.262	-2.44111	0.269107	1.17763e-19	7.61197e-19
CDC6	138.167	-2.43664	0.278659	2.24629e-18	1.33701e-17
MT1F	2.43334	-2.43617	0.794054	0.00215489	0.00383345
CALM3	81.1533	-2.43282	0.413303	3.94999e-09	1.21607e-08
MBOAT7	58.6291	-2.42132	0.301801	1.03265e-15	5.06923e-15
MAT2A	10468.9	-2.41856	0.232652	2.59641e-25	2.41627e-24
EXO1	63.9641	-2.41435	0.260949	2.19899e-20	1.49583e-19
TTYH1	355.184	-2.41013	0.291069	1.22911e-16	6.53925e-16
TNFSF13B	12.1911	-2.40394	0.464704	2.30305e-07	6.12077e-07
KIF23	718.433	-2.40299	0.205741	1.61902e-31	2.24541e-30
TSPAN3	121.663	-2.39729	0.347482	5.23536e-12	1.94758e-11
PDIA6	1549.22	-2.39623	0.202377	2.41333e-32	3.43029e-31
KIF11	1127.12	-2.38547	0.276195	5.77453e-18	3.36005e-17
OIP5	368.082	-2.38216	0.224903	3.24692e-26	3.15525e-25
RPS7	132.005	-2.38025	0.197522	1.9268e-33	2.89731e-32
LSR	1.98672	-2.37757	0.947672	0.0121123	0.0195397
TIPIN	268.314	-2.36943	0.221546	1.07444e-26	1.06586e-25
OSGIN1	9.71112	-2.36921	0.406025	5.37497e-09	1.63365e-08
NUSAP1	2084.95	-2.3659	0.250825	4.00596e-21	2.89016e-20
FASN	2503.26	-2.36421	0.220029	6.25861e-27	6.27398e-26
CDCA8	81.6482	-2.36023	0.289265	3.36627e-16	1.74229e-15
DLGAP5	207.681	-2.36008	0.20843	1.00822e-29	1.22574e-28
PAK4	40.8097	-2.35428	0.3165	1.01839e-13	4.23515e-13
SLC6A8	389.276	-2.34392	0.168172	3.742e-44	9.37797e-43
CCT7	6383.56	-2.34134	0.207003	1.16243e-29	1.40723e-28
TRAP1	22.0574	-2.32901	0.411601	1.52783e-08	4.47692e-08
GRN	13.8074	-2.32867	0.511784	5.362e-06	1.24042e-05
ECH1	237.547	-2.32785	0.337525	5.31776e-12	1.97566e-11
BCL7B	95.5861	-2.32287	0.229375	4.19607e-24	3.57856e-23
KIF20A	244.949	-2.31834	0.180554	9.76309e-38	1.88467e-36
ZWINT	33.5066	-2.31311	0.294319	3.86615e-15	1.79895e-14
XRCC5	7413.32	-2.3064	0.170314	8.83141e-42	2.10261e-40
DMTN	752.171	-2.30277	0.240343	9.59625e-22	7.21487e-21
BAD	133.745	-2.30012	0.305179	4.81046e-14	2.04516e-13
RFC5	84.5773	-2.29512	0.229302	1.38923e-23	1.15044e-22
BCL2L11	75.3466	-2.27517	0.189012	2.26483e-33	3.38776e-32
ADI1	120.988	-2.27398	0.24268	7.23467e-21	5.14166e-20
CRK	246.301	-2.27248	0.209768	2.39358e-27	2.45106e-26
KEAP1	294.669	-2.26816	0.248655	7.3936e-20	4.86717e-19
NFKBIB	40.8037	-2.26371	0.290065	5.98932e-15	2.73784e-14
MCL1	1508.07	-2.25921	0.204899	2.86406e-28	3.11126e-27
CHEK2	32.7272	-2.25769	0.28	7.43373e-16	3.71296e-15
POLR3B	3.18537	-2.25399	0.666342	0.000717947	0.00134592
PAX3	2018.46	-2.25331	0.283536	1.90775e-15	9.17583e-15
SKA1	158.467	-2.24321	0.323276	3.94924e-12	1.47876e-11
TIMM22	85.7817	-2.24052	0.198944	2.01956e-29	2.39414e-28
XBP1	165.016	-2.21829	0.227219	1.62615e-22	1.29053e-21
FGF18	84.6764	-2.21168	0.252858	2.19585e-18	1.30972e-17
EMG1	27.339	-2.20688	0.36121	9.98348e-10	3.20481e-09
MCM4	309.754	-2.20265	0.292512	5.0686e-14	2.14533e-13
MYL4	2.08609	-2.20203	0.818573	0.00714341	0.0118794
ATAD5	129.703	-2.19019	0.175567	1.02254e-35	1.77055e-34
CYC1	380.612	-2.19002	0.207658	5.28407e-26	5.04903e-25
CDH3	26.266	-2.1886	0.260782	4.761e-17	2.61581e-16
VRK1	1681.76	-2.1812	0.196659	1.38271e-28	1.54312e-27
SMARCC1	1602.75	-2.18094	0.148191	5.00816e-49	1.49045e-47
SMC3	873.655	-2.16164	0.238765	1.38552e-19	8.91536e-19
TGFBR2	116.956	-2.15924	0.204469	4.55636e-26	4.36829e-25
G3BP2	1165.39	-2.14881	0.287159	7.26463e-14	3.05221e-13
TPR	2164.45	-2.14803	0.241847	6.58171e-19	4.03518e-18
ZNF367	100.72	-2.138	0.240991	7.20369e-19	4.40705e-18
GLUL	1289.08	-2.13649	0.233439	5.57672e-20	3.72259e-19
PSMD14	1212.61	-2.13555	0.199735	1.1102e-26	1.09753e-25
NFKB2	22.5573	-2.12484	0.276366	1.48867e-14	6.61449e-14
LAP3	388.982	-2.1189	0.178202	1.32752e-32	1.89636e-31
NOTCH2	315.103	-2.1142	0.231716	7.23393e-20	4.77305e-19
SMC2	276.384	-2.11306	0.164859	1.31044e-37	2.5127e-36
HMMR	368.072	-2.10662	0.231143	7.94358e-20	5.20523e-19
NEFH	82.4398	-2.10406	0.251734	6.36417e-17	3.43713e-16
RHOB	30.3204	-2.09132	0.444795	2.57934e-06	6.22396e-06
CNDP2	6.04216	-2.08873	0.52726	7.44895e-05	0.000155001
RPL13A	1434.64	-2.08482	0.310186	1.8023e-11	6.42843e-11
AURKA	52.5912	-2.08429	0.217788	1.06637e-21	7.97541e-21
NCAPG2	8.32735	-2.08158	0.509471	4.39326e-05	9.35286e-05
STEAP1	13.8237	-2.08115	0.475202	1.18951e-05	2.67803e-05
CCDC85B	121.615	-2.07691	0.261885	2.18106e-15	1.04028e-14
NCAPG	502.12	-2.07294	0.203969	2.89883e-24	2.49456e-23
IGHMBP2	198.307	-2.06635	0.245775	4.18975e-17	2.30638e-16
FAM72A	293.414	-2.06234	0.278775	1.38389e-13	5.71355e-13
STUB1	153.488	-2.05181	0.242819	2.91481e-17	1.62967e-16
C1orf112	413.902	-2.04625	0.164645	1.83649e-35	3.16075e-34
CANT1	91.095	-2.04145	0.258489	2.84277e-15	1.34023e-14
SDK2	377.319	-2.03813	0.269326	3.8036e-14	1.62922e-13
USP7	2047.51	-2.03699	0.196822	4.21098e-25	3.85602e-24
ERBB2	598.459	-2.03463	0.217522	8.46459e-21	5.98597e-20
TATDN2	217.997	-2.02642	0.22968	1.11602e-18	6.76959e-18
THAP11	74.6171	-2.01343	0.294686	8.34752e-12	3.04583e-11
CDH2	8362.54	-2.00513	0.218896	5.17947e-20	3.46551e-19
HLA-DMB	7.17887	-2.00455	0.547012	0.000247785	0.000491613
USP1	32.7297	-2.00349	0.274584	2.9546e-13	1.18391e-12
COX8A	408.202	-1.99799	0.286843	3.27404e-12	1.23566e-11
RBM15B	25.5426	-1.98958	0.330261	1.6988e-09	5.33935e-09
SMC4	430.386	-1.98464	0.171522	5.80078e-31	7.78067e-30
TFDP1	1279.05	-1.97695	0.184048	6.50053e-27	6.49371e-26
ESPL1	19.6053	-1.97684	0.394437	5.39214e-07	1.38289e-06
RPS3	5267.99	-1.97083	0.278389	1.44767e-12	5.55168e-12
MTA1	697.852	-1.97012	0.292551	1.64748e-11	5.89831e-11
NR2F2	133.464	-1.97009	0.231857	1.94503e-17	1.10039e-16
SLC47A1	20.5402	-1.96495	0.301758	7.43137e-11	2.55492e-10
MELK	119.24	-1.95749	0.236209	1.16006e-16	6.19494e-16
HSP90AB1	2055.88	-1.95683	0.201607	2.83913e-22	2.2223e-21
CIT	115.986	-1.95645	0.238093	2.08349e-16	1.09221e-15
EPHX2	50.066	-1.95241	0.246217	2.19742e-15	1.0446e-14
SRSF1	1722.13	-1.95157	0.179095	1.1933e-27	1.2534e-26
EGFR	45.8231	-1.94755	0.396066	8.77795e-07	2.20237e-06
USP14	2316.51	-1.93064	0.176644	8.33038e-28	8.91381e-27
SSB	502.412	-1.92756	0.267186	5.42125e-13	2.1482e-12
DDX42	57.0921	-1.92721	0.280995	6.9585e-12	2.55861e-11
PRDX1	605.045	-1.92042	0.223732	9.19488e-18	5.31777e-17
MLEC	289.921	-1.91914	0.254694	4.88052e-14	2.07186e-13
RPL3	3317.91	-1.91518	0.339872	1.75059e-08	5.1087e-08
TFAM	261.073	-1.91188	0.206112	1.76097e-20	1.21231e-19
OXA1L	245.609	-1.90905	0.194291	8.72518e-23	6.98259e-22
BAK1	13.6356	-1.89612	0.320084	3.14564e-09	9.73683e-09
ARIH2	389.747	-1.89441	0.212275	4.4853e-19	2.79183e-18
GPR89B	39.141	-1.89386	0.342724	3.27807e-08	9.32813e-08
TRUB2	289.781	-1.89176	0.20032	3.59806e-21	2.60245e-20
CENPK	713.047	-1.88715	0.260852	4.6705e-13	1.85844e-12
PLCB3	33.0985	-1.88011	0.280736	2.12637e-11	7.52792e-11
ARHGAP9	2.17668	-1.87893	0.737357	0.010828	0.0175771
HMBS	128.57	-1.87704	0.214512	2.12842e-18	1.2775e-17
ZW10	504.981	-1.87353	0.200766	1.03992e-20	7.31789e-20
PRCP	1530.42	-1.87045	0.163831	3.44019e-30	4.34895e-29
GDI2	3292.43	-1.86947	0.241174	9.07974e-15	4.09545e-14
TP53	139.818	-1.86311	0.452704	3.86315e-05	8.27362e-05
ZNF180	305.92	-1.85905	0.169265	4.61235e-28	4.99147e-27
DEK	2999.22	-1.85834	0.162587	2.96813e-30	3.78569e-29
XRCC1	232.66	-1.85437	0.234411	2.55812e-15	1.21203e-14
SUV39H1	30.9106	-1.85402	0.334517	2.98387e-08	8.54201e-08
MSH6	392.329	-1.84125	0.163154	1.54967e-29	1.85247e-28
SPC25	129.395	-1.83778	0.307304	2.22687e-09	6.97605e-09
ANK1	55.3855	-1.8291	0.249819	2.4485e-13	9.88044e-13
NUP62	75.9028	-1.82858	0.240542	2.91737e-14	1.25905e-13
ATIC	779.648	-1.82648	0.241923	4.35797e-14	1.85831e-13
FLNA	2021.41	-1.82576	0.202545	1.98475e-19	1.2573e-18
NR1I2	2.98518	-1.82181	0.71118	0.0104167	0.0169383
FBXO22	135.942	-1.82026	0.228879	1.82153e-15	8.79072e-15
KNSTRN	453.619	-1.82022	0.238472	2.2963e-14	1.00468e-13
AR	12.9166	-1.81989	0.433607	2.70354e-05	5.87825e-05
EIF3K	9.17838	-1.81831	0.476617	0.00013616	0.000277071
SKIV2L	30.1704	-1.81789	0.271217	2.04597e-11	7.26128e-11
RAD51C	42.6798	-1.81371	0.26407	6.49709e-12	2.39822e-11
GADD45B	61.0052	-1.80918	0.639442	0.00466483	0.00797572
COG4	823.196	-1.8069	0.180777	1.59954e-23	1.31697e-22
DEPDC1	62.2914	-1.80305	0.253529	1.14526e-12	4.41566e-12
DERA	154.404	-1.80063	0.162687	1.79278e-28	1.98527e-27
HES5	2642.87	-1.7999	0.330636	5.21713e-08	1.46274e-07
DBF4	46.9323	-1.79644	0.26489	1.18672e-11	4.29717e-11
C1QBP	90.8967	-1.79571	0.257672	3.19242e-12	1.20645e-11
CBWD3	59.5231	-1.79508	0.295641	1.26456e-09	4.01429e-09
CDK7	420.606	-1.7945	0.224976	1.50647e-15	7.30726e-15
CHAC2	125.232	-1.79021	0.267015	2.02077e-11	7.18076e-11
ADH5	3743.92	-1.78951	0.227448	3.60991e-15	1.68246e-14
SDHAP2	747.557	-1.78785	0.244597	2.68361e-13	1.07987e-12
SDC1	501.851	-1.78651	0.199245	3.06383e-19	1.92381e-18
CTPS1	209.362	-1.7857	0.22682	3.4688e-15	1.61934e-14
USP54	270.021	-1.78312	0.196748	1.26926e-19	8.18572e-19
PLIN2	150.944	-1.78116	0.19404	4.33785e-20	2.92293e-19
TMEM109	31.4997	-1.77979	0.254674	2.77876e-12	1.05431e-11
MYBL1	135.903	-1.77674	0.270793	5.33589e-11	1.85233e-10
PDS5A	1413.07	-1.7766	0.290801	1.00048e-09	3.20804e-09
LRCH4	67.8968	-1.77326	0.330284	7.92195e-08	2.19312e-07
FST	3.28924	-1.77106	0.73302	0.0156871	0.0249823
IKBKE	5.66384	-1.76754	0.51597	0.000613309	0.00115582
MT-ND6	15116.2	-1.76653	0.371659	2.0032e-06	4.86249e-06
GSTZ1	29.6486	-1.76072	0.246551	9.23786e-13	3.59083e-12
SLC37A4	11.2417	-1.7597	0.510687	0.000569481	0.00107606
GPR171	4.11554	-1.75665	0.634698	0.00564538	0.00958339
LSS	139.107	-1.75452	0.25881	1.20871e-11	4.36445e-11
FDPS	157.609	-1.75047	0.310466	1.71843e-08	5.01998e-08
EIF3E	6369.45	-1.74516	0.264089	3.88959e-11	1.35684e-10
NRG2	94.2939	-1.74073	0.288165	1.53415e-09	4.83249e-09
SRSF2	1974.78	-1.72928	0.259097	2.48464e-11	8.77455e-11
IFRD2	33.9839	-1.72752	0.284705	1.29722e-09	4.11338e-09
GMPR2	175.567	-1.72657	0.202613	1.57452e-17	8.94317e-17
HJURP	4.52821	-1.72407	0.584	0.00315539	0.00550027
DHFR	72.8095	-1.72037	0.326557	1.37752e-07	3.72688e-07
NFATC3	338.544	-1.71913	0.174577	7.03251e-23	5.65969e-22
ICMT	56.1752	-1.71397	0.283406	1.46865e-09	4.64151e-09
AKR1B10	11.911	-1.70843	0.540574	0.00157548	0.00285787
PHLDB2	60.7835	-1.70618	0.211395	6.96784e-16	3.49862e-15
PLEKHA7	158.251	-1.70089	0.227704	8.03566e-14	3.36133e-13
POU5F2	38.9463	-1.70049	0.276417	7.65673e-10	2.49149e-09
POC1B-GALNT4	98.4113	-1.69871	0.216496	4.2828e-15	1.98314e-14
KIT	543.227	-1.69553	0.214512	2.69885e-15	1.27659e-14
NCR3LG1	153.1	-1.68529	0.190274	8.20882e-19	5.00055e-18
CYP2C19	11.9725	-1.67137	0.494178	0.000719298	0.00134668
PSMD10	1626.52	-1.67121	0.218991	2.32214e-14	1.01443e-13
NCK2	83.5146	-1.67112	0.420352	7.02225e-05	0.000146442
CEBPB	47.6089	-1.66907	0.26191	1.85748e-10	6.26543e-10
PSMD12	2493.41	-1.6684	0.220104	3.45456e-14	1.4864e-13
SGO2	114.379	-1.66659	0.25787	1.0272e-10	3.51462e-10
ATAD2	201.719	-1.66641	0.254266	5.60829e-11	1.94217e-10
FHL2	30.3888	-1.66121	0.236874	2.33223e-12	8.88423e-12
CPSF4L	1.91544	-1.65697	0.761611	0.0295841	0.0454418
BAX	2225.07	-1.65601	0.171346	4.25665e-22	3.26039e-21
NMT1	310.487	-1.65417	0.167788	6.28827e-23	5.0894e-22
HSP90B1	1993.53	-1.65194	0.175939	6.03967e-21	4.30307e-20
MYCBP	3.34856	-1.64885	0.628299	0.00868248	0.0142809
TNFRSF10B	318.203	-1.64589	0.220234	7.818e-14	3.27508e-13
CASP9	154.389	-1.64367	0.203931	7.63465e-16	3.7996e-15
NUP88	349.573	-1.63738	0.270235	1.36907e-09	4.3364e-09
NISCH	807.771	-1.63494	0.196356	8.33541e-17	4.47636e-16
SORBS3	124.607	-1.62765	0.221556	2.03568e-13	8.2848e-13
DAXX	668.087	-1.62314	0.156987	4.67719e-25	4.25565e-24
P4HB	24.8167	-1.62302	0.315666	2.72455e-07	7.20744e-07
MAPKAPK3	50.1985	-1.61957	0.241469	1.98449e-11	7.06064e-11
FKBP4	636.006	-1.61381	0.168586	1.04197e-21	7.81337e-21
ENOPH1	2762.5	-1.61214	0.192739	6.0436e-17	3.27639e-16
NRP1	874.864	-1.60529	0.139043	7.79777e-31	1.04104e-29
NHP2	764.735	-1.60273	0.165134	2.85335e-22	2.22733e-21
CGN	11.43	-1.59807	0.427919	0.000188088	0.000378695
HAT1	736.008	-1.59781	0.153392	2.08457e-25	1.95909e-24
KIF13A	463.503	-1.59211	0.208018	1.95269e-14	8.58281e-14
C1orf131	429.765	-1.59203	0.198198	9.55169e-16	4.70503e-15
PLEKHJ1	53.8447	-1.58743	0.23838	2.75271e-11	9.66152e-11
AATF	174.382	-1.58196	0.185116	1.27715e-17	7.2831e-17
TXNL4B	1177.22	-1.57705	0.220318	8.18151e-13	3.19762e-12
PTPRK	285.409	-1.5726	0.22528	2.93861e-12	1.11347e-11
MCOLN1	60.2769	-1.56922	0.342559	4.63048e-06	1.07906e-05
GOT1	411.506	-1.5686	0.209579	7.17864e-14	3.02053e-13
GTPBP8	217.339	-1.56592	0.239471	6.1909e-11	2.13874e-10
SRXN1	108.772	-1.5637	0.26742	4.99425e-09	1.51955e-08
ILK	1270.81	-1.56075	0.226205	5.21097e-12	1.94103e-11
ASF1B	74.3595	-1.55893	0.359868	1.47799e-05	3.3015e-05
GSR	913.966	-1.55839	0.189817	2.21288e-16	1.15791e-15
STIL	18.7221	-1.55384	0.359274	1.52572e-05	3.40546e-05
RPL7A	6620.73	-1.55321	0.276003	1.82814e-08	5.32958e-08
RRP1B	175.123	-1.55144	0.162427	1.27677e-21	9.45012e-21
TMEM126A	528.163	-1.54565	0.24338	2.14267e-10	7.21036e-10
HSPA4	2166.64	-1.54443	0.213401	4.57856e-13	1.8244e-12
TIMM9	3.05564	-1.54339	0.655896	0.0186178	0.0293549
TEX10	322.769	-1.53679	0.142421	3.81776e-27	3.84061e-26
RSU1	88.3643	-1.53253	0.310258	7.83037e-07	1.97278e-06
LAGE3	327.662	-1.53131	0.196311	6.16979e-15	2.81583e-14
ACADVL	395.042	-1.52845	0.225681	1.26471e-11	4.55645e-11
PNKP	243.328	-1.52551	0.16306	8.31795e-21	5.89687e-20
PTPN1	327.106	-1.52308	0.225842	1.54054e-11	5.52931e-11
ENDOG	27.5647	-1.51673	0.329677	4.21132e-06	9.84595e-06
NUF2	151.773	-1.5151	0.187194	5.78418e-16	2.93004e-15
LBR	181.586	-1.51452	0.178301	1.99347e-17	1.12556e-16
ANP32E	1864.51	-1.50926	0.390232	0.00010991	0.000225908
ZNF589	279.631	-1.50693	0.237906	2.38681e-10	8.00364e-10
COMT	10.3002	-1.50686	0.426637	0.0004125	0.000791479
G6PD	503.088	-1.50332	0.186519	7.63532e-16	3.7996e-15
TRIM16L	265.295	-1.50161	0.244985	8.82046e-10	2.85391e-09
RNF145	716.875	-1.50089	0.185934	6.90693e-16	3.47414e-15
KCTD9	75.0653	-1.49747	0.242838	6.98008e-10	2.2791e-09
SYTL1	4.98893	-1.49711	0.46957	0.00143139	0.00260975
ASCC3	255.248	-1.49479	0.203325	1.95701e-13	7.97599e-13
RPS2	8818.51	-1.49411	0.191712	6.51662e-15	2.96465e-14
GEMIN5	549.961	-1.49383	0.215125	3.8114e-12	1.42903e-11
ALDH2	1241.54	-1.49335	0.18332	3.75678e-16	1.92695e-15
PRKDC	177.989	-1.48578	0.256419	6.85971e-09	2.0608e-08
CEL	17.0109	-1.48147	0.363603	4.61303e-05	9.77703e-05
CCND2	256.538	-1.47786	0.199949	1.45511e-13	5.98166e-13
GEN1	99.8777	-1.47701	0.257167	9.28015e-09	2.75035e-08
RAI14	87.5649	-1.47502	0.291223	4.08589e-07	1.06509e-06
HHIP	27.4858	-1.47198	0.292227	4.72589e-07	1.22078e-06
MYC	441.437	-1.4717	0.185559	2.17148e-15	1.03744e-14
PTTG1	87.6115	-1.46874	0.290705	4.36436e-07	1.1347e-06
NAT1	19.2784	-1.46432	0.26624	3.79781e-08	1.07429e-07
RPL6	5830.79	-1.46067	0.220853	3.74644e-11	1.30851e-10
CXorf56	3.9592	-1.45869	0.560466	0.00925116	0.0151638
GCLC	90.9081	-1.45689	0.172786	3.40552e-17	1.88923e-16
NOP56	575.783	-1.4472	0.199141	3.67015e-13	1.46652e-12
UBE2C	342.673	-1.44403	0.313472	4.09347e-06	9.58611e-06
PAICS	848.511	-1.44306	0.187168	1.25852e-14	5.64457e-14
E2F8	14.2953	-1.43057	0.30966	3.84076e-06	9.03133e-06
GPX1	430.649	-1.42265	0.280417	3.90911e-07	1.02274e-06
NFKBIA	51.3925	-1.42065	0.269772	1.39351e-07	3.76656e-07
CHKA	757.2	-1.41968	0.190063	8.04947e-14	3.36218e-13
RPA1	393.383	-1.41526	0.123057	1.30667e-30	1.69689e-29
DPM2	160.091	-1.41493	0.197869	8.62496e-13	3.36633e-12
CHMP6	266.568	-1.40597	0.209286	1.84306e-11	6.5656e-11
B3GALT6	300.272	-1.40278	0.268282	1.70644e-07	4.58205e-07
CER1	5.21483	-1.39021	0.576722	0.0159288	0.0253247
TOPBP1	295.074	-1.38851	0.171936	6.70885e-16	3.38045e-15
TGOLN2	175.921	-1.38636	0.204995	1.35253e-11	4.86672e-11
HTATSF1	2922.05	-1.37552	0.321372	1.86781e-05	4.13349e-05
FOXO4	83.2795	-1.3653	0.283246	1.43417e-06	3.50807e-06
DFFA	87.848	-1.36405	0.194113	2.10889e-12	8.07656e-12
ETFB	41.3082	-1.35624	0.252188	7.53661e-08	2.08847e-07
TTC4	184.97	-1.3551	0.219299	6.44127e-10	2.10557e-09
DAG1	1307.29	-1.34931	0.229341	4.01839e-09	1.23579e-08
PYGL	50.9013	-1.34588	0.288712	3.13665e-06	7.43068e-06
PPP2CA	2539.15	-1.34237	0.22948	4.92628e-09	1.50367e-08
PRKAB1	307.165	-1.34004	0.216617	6.16372e-10	2.01715e-09
FASTKD5	78.1351	-1.33139	0.224172	2.86482e-09	8.90619e-09
AIFM1	211.586	-1.32487	0.151465	2.19088e-18	1.30948e-17
ISG20	11.6823	-1.31932	0.348188	0.000151195	0.000306794
ECI1	1195.13	-1.31203	0.300149	1.23527e-05	2.77888e-05
LIMS4	62.1003	-1.31182	0.223567	4.41963e-09	1.35482e-08
G3BP1	664.535	-1.30969	0.126503	4.05326e-25	3.72353e-24
CPOX	133.768	-1.30837	0.182416	7.36876e-13	2.8998e-12
ETS1	16.7318	-1.30832	0.358192	0.000259639	0.000512284
SRM	339.048	-1.30742	0.223567	4.97507e-09	1.51694e-08
EMX1	10.8401	-1.3052	0.584502	0.0255482	0.0396476
CDKN1A	10.78	-1.30415	0.4143	0.00164477	0.00297413
BRMS1L	818.267	-1.30371	0.303473	1.73941e-05	3.87335e-05
APEX1	25.683	-1.30102	0.44848	0.00372017	0.00642208
ZP3	64.5604	-1.29858	0.278167	3.03643e-06	7.20521e-06
AKAP8	221.164	-1.28753	0.216687	2.81739e-09	8.77783e-09
PSMB3	778.955	-1.28747	0.164867	5.75707e-15	2.64012e-14
DNAJA3	43.0922	-1.28703	0.250827	2.87971e-07	7.60381e-07
MSX1	76.2772	-1.28222	0.302116	2.19452e-05	4.81916e-05
ALDH8A1	25.7371	-1.27671	0.351336	0.000279196	0.00054747
SMAD4	99.2684	-1.27459	0.272812	2.98208e-06	7.09392e-06
HSD11B2	7.24469	-1.27111	0.467331	0.00652961	0.0109671
RPP38	333.458	-1.26891	0.1657	1.89056e-14	8.33539e-14
ILF2	1614.11	-1.2687	0.133738	2.39017e-21	1.74202e-20
RPLP0	80.6283	-1.26598	0.299529	2.37288e-05	5.1909e-05
PPIE	374.716	-1.26119	0.161136	5.00269e-15	2.29786e-14
MTHFD1	116.777	-1.25702	0.210416	2.3158e-09	7.24669e-09
ENOSF1	5.21559	-1.25562	0.51437	0.0146436	0.0234306
PEBP1	1230.84	-1.24626	0.20379	9.62985e-10	3.09825e-09
FERMT2	309.641	-1.24584	0.249048	5.66139e-07	1.45064e-06
PSMC3	116.123	-1.23833	0.232016	9.43626e-08	2.59975e-07
EIF3D	201.286	-1.23727	0.193478	1.60676e-10	5.45192e-10
PFN1	2728.03	-1.23505	0.157156	3.87959e-15	1.80227e-14
ACTL6A	669.825	-1.23089	0.216591	1.32329e-08	3.88953e-08
NUS1	193.074	-1.23087	0.223747	3.77296e-08	1.06832e-07
RFC4	168.317	-1.22813	0.167703	2.42086e-13	9.78272e-13
BCL2L2	53.4607	-1.22337	0.221216	3.19813e-08	9.10972e-08
NUP50	6.73046	-1.22323	0.412332	0.00301097	0.00527104
SNRPD3	1201.97	-1.22145	0.169663	6.05246e-13	2.38509e-12
GTF2A2	141.244	-1.22042	0.323824	0.000164045	0.000332158
NME1	1845.28	-1.22028	0.239649	3.54415e-07	9.2981e-07
CDH6	203.649	-1.21634	0.228357	1.00134e-07	2.74553e-07
PPP1R15A	434.249	-1.21576	0.245804	7.57365e-07	1.90979e-06
GDNF	25.7756	-1.21542	0.362936	0.000811471	0.00151231
IER2	397.11	-1.21336	0.195875	5.84478e-10	1.92158e-09
CASP2	138.403	-1.20413	0.185992	9.53763e-11	3.26727e-10
EEF2	11557.9	-1.20118	0.263888	5.31792e-06	1.23222e-05
G0S2	6.34034	-1.19995	0.451057	0.00780682	0.0129074
PWP1	209.22	-1.19664	0.36442	0.0010246	0.0018959
GDF15	36.0402	-1.19545	0.315851	0.000153797	0.000311852
ATF1	41.1587	-1.19443	0.271279	1.06779e-05	2.41351e-05
TRAM2	360.106	-1.19251	0.18365	8.39255e-11	2.87845e-10
BTG2	152.065	-1.19192	0.335726	0.000384838	0.00074139
RTKN	83.3915	-1.19154	0.19223	5.6995e-10	1.88031e-09
FOLH1	6.2299	-1.18488	0.44615	0.00791205	0.0130663
PARK7	3457.33	-1.18418	0.228333	2.14663e-07	5.71037e-07
RAB27A	53.0335	-1.1823	0.232132	3.52033e-07	9.2441e-07
RTN4IP1	195.533	-1.18147	0.175518	1.68132e-11	6.01191e-11
MAN2B1	64.3662	-1.17892	0.240466	9.45428e-07	2.36316e-06
HSPG2	20.431	-1.17859	0.322215	0.000254426	0.000503042
CYP39A1	36.4527	-1.17727	0.238725	8.16002e-07	2.05222e-06
BCAT1	1092.4	-1.16775	0.163796	1.00873e-12	3.90507e-12
CDK1	517.786	-1.16289	0.231043	4.82282e-07	1.24357e-06
DHX15	1590.3	-1.16153	0.133777	3.86964e-18	2.27481e-17
CS	194.953	-1.16135	0.367052	0.00155612	0.00282454
HSP90AA1	3076.7	-1.1606	0.15557	8.6332e-14	3.60074e-13
RECQL	412.603	-1.15995	0.208549	2.66719e-08	7.68161e-08
WDR72	4.5099	-1.15768	0.532432	0.0296808	0.0455659
MRPL19	115.878	-1.15136	0.302103	0.00013833	0.000281086
STK25	1423.97	-1.13874	0.196604	6.9545e-09	2.08708e-08
IGF2R	281.556	-1.13481	0.234339	1.28155e-06	3.15094e-06
BIRC5	27.2494	-1.13277	0.377151	0.00266893	0.00470688
TPD52L2	73.1931	-1.13242	0.346457	0.00108087	0.00199135
SMIM15	183.452	-1.12426	0.211521	1.06599e-07	2.91716e-07
KIF14	114.387	-1.12322	0.26984	3.14723e-05	6.78103e-05
RELA	409.86	-1.12251	0.212018	1.19398e-07	3.24876e-07
CDK5	573.568	-1.11602	0.268578	3.24852e-05	6.98872e-05
EGLN3	67.9739	-1.11484	0.337802	0.000965844	0.00178867
CD320	263.779	-1.11483	0.198772	2.03991e-08	5.92277e-08
ZRANB2	418.374	-1.11064	0.230919	1.51204e-06	3.69222e-06
CDC26	59.5355	-1.10954	0.300342	0.00022053	0.000439982
UQCRC1	2198.74	-1.10887	0.106315	1.80697e-25	1.70944e-24
RPL4	3451.96	-1.10792	0.18067	8.66385e-10	2.80642e-09
HLA-C	63.5573	-1.10749	0.350465	0.00157737	0.00285948
SUMF1	83.048	-1.10678	0.225611	9.30992e-07	2.33115e-06
NRF1	232.097	-1.10651	0.198623	2.53419e-08	7.31331e-08
PSMD3	86.6282	-1.10431	0.200558	3.66692e-08	1.04036e-07
ADAM8	22.9886	-1.09666	0.29947	0.000250252	0.000496162
PPM1D	255.897	-1.09646	0.206744	1.13604e-07	3.09701e-07
NEIL3	19.6646	-1.09614	0.281853	0.000100633	0.00020729
IDI1	3613.44	-1.09475	0.222865	9.00855e-07	2.25767e-06
ETF1	324.807	-1.09254	0.169081	1.03563e-10	3.53921e-10
CHMP4A	1207.6	-1.0922	0.293353	0.000196753	0.000395028
GTF2H2	157.487	-1.09091	0.245009	8.48591e-06	1.93028e-05
DNTTIP2	640.678	-1.0887	0.219455	7.01534e-07	1.78e-06
CPSF4	147.455	-1.08044	0.137773	4.42927e-15	2.04104e-14
MDH2	1660.36	-1.07882	0.18718	8.23697e-09	2.44881e-08
BSCL2	1140.55	-1.07741	0.221228	1.11521e-06	2.77058e-06
NOTCH3	739.413	-1.07464	0.238529	6.62807e-06	1.51856e-05
MBTPS1	212.79	-1.07463	0.183691	4.90976e-09	1.50024e-08
GRIN2C	7.66386	-1.07444	0.499318	0.0314124	0.0480691
ASPM	18.6168	-1.0732	0.356744	0.00262684	0.00463838
GLI3	126.264	-1.07088	0.314071	0.000650373	0.00122325
TCTN1	70.2117	-1.0704	0.188062	1.25752e-08	3.70384e-08
LRRC34	28.1962	-1.06995	0.26091	4.11652e-05	8.78991e-05
PPP1CC	1669.25	-1.06737	0.195373	4.67539e-08	1.31472e-07
HSD17B10	124.263	-1.06697	0.227901	2.84463e-06	6.80093e-06
RNF121	237.679	-1.06112	0.194161	4.625e-08	1.30312e-07
PCCB	154.248	-1.06081	0.215736	8.78018e-07	2.20237e-06
ATF4	233.079	-1.05686	0.265255	6.76695e-05	0.000141428
DBNDD2	406.378	-1.05675	0.248137	2.05598e-05	4.53235e-05
CASP7	9.5101	-1.05592	0.391031	0.00692657	0.0115794
CHERP	206.999	-1.04826	0.226291	3.61511e-06	8.51472e-06
TIMM17B	39.8261	-1.04739	0.405368	0.00977194	0.0159352
ABCF1	271.184	-1.04635	0.138245	3.7664e-14	1.61571e-13
SIRT3	12.3831	-1.04262	0.36231	0.00400568	0.00689826
CENPU	302.385	-1.04233	0.286462	0.000274073	0.00053868
PSME3	79.02	-1.03867	0.252556	3.91192e-05	8.37181e-05
NCAPD2	183.442	-1.03566	0.174398	2.87705e-09	8.93448e-09
STAR	11.306	-1.03421	0.41008	0.0116704	0.0188908
EBP	397.744	-1.03351	0.166904	5.93188e-10	1.94351e-09
ATP6V1B2	1113.1	-1.03226	0.184483	2.20076e-08	6.37039e-08
BEX3	8343.32	-1.02981	0.197543	1.85734e-07	4.97788e-07
PDHA1	450.397	-1.02929	0.22806	6.38468e-06	1.46397e-05
ZEB2	677.924	-1.02366	0.27355	0.000182465	0.000367891
YKT6	514.708	-1.01918	0.328834	0.00193926	0.00348239
GADD45G	36.0895	-1.00933	0.361646	0.00525557	0.00894293
FOXJ1	23.1447	-1.00679	0.322152	0.0017769	0.0032029
NUDT21	819.354	-1.00517	0.246237	4.46251e-05	9.48616e-05
FKBP1A	20.4477	-1.00498	0.286405	0.000449905	0.000858636
PSMG1	157.892	-1.00402	0.236691	2.21642e-05	4.86354e-05
PHF5A	262.94	-1.00397	0.160309	3.78271e-10	1.25958e-09
ALDH7A1	205.684	-1.00391	0.215749	3.26907e-06	7.73797e-06
TALDO1	273.319	-1.00322	0.254274	7.96605e-05	0.00016504
ZBTB21	8.74987	-1.00113	0.440142	0.0229318	0.0358011

## Sheet: up DEGs_H9
Gene ID	baseMean	FoldChange NESC vs MCC (log2)	SD (log2)	p-value	adjusted p-value
GRIN2B	203.282	8.90829	0.774898	1.38043e-30	1.04716e-28
OLFML2A	131.405	8.64232	1.01313	1.45958e-17	3.34068e-16
SST	1765.08	8.2934	0.520888	4.48205e-57	2.37997e-54
ANXA1	148.057	7.83996	0.989829	2.36511e-15	4.15851e-14
SLC17A6	630.269	7.64517	0.538859	1.09161e-45	2.07015e-43
GRIN1	60.0925	7.51179	0.897481	5.76868e-17	1.18728e-15
KCNQ3	185.117	7.2016	0.890919	6.30191e-16	1.19511e-14
CNTN1	158.227	7.14985	0.59247	1.56136e-33	1.42945e-31
ITGA11	31.4898	7.06239	1.18382	2.43528e-09	2.16243e-08
GABRA2	21.8778	7.03273	1.03319	9.97983e-12	1.15705e-10
VCAM1	30.5248	6.97572	1.25815	2.94919e-08	2.33734e-07
NRXN1	1205.04	6.89821	0.476598	1.77266e-47	3.92202e-45
BDNF	38.6055	6.81575	1.13145	1.70249e-09	1.56406e-08
TGFB2	227.61	6.80759	0.753836	1.70738e-19	4.72196e-18
SCN2A	256.545	6.80382	0.689147	5.46092e-23	2.16399e-21
ACHE	558.676	6.79308	0.482049	4.24874e-45	7.05025e-43
CRYAB	24.4022	6.63552	1.46883	6.25551e-06	3.41736e-05
GAD2	16.4768	6.62504	1.02627	1.07903e-10	1.14137e-09
COL1A1	68.0432	6.40201	0.896009	8.99778e-13	1.20403e-11
SYNGR3	99.1975	6.23053	0.523829	1.26842e-32	1.08634e-30
LHX2	64.2836	5.92246	0.644366	3.88716e-20	1.14671e-18
MAPT	1883.02	5.90393	0.37693	2.70038e-55	1.02422e-52
GRIA2	1203.98	5.84239	0.412716	1.71583e-45	3.03702e-43
PRPH	14.0252	5.81168	0.968748	1.98336e-09	1.80956e-08
MYL9	46.326	5.80081	0.971669	2.37335e-09	2.12163e-08
RGCC	12.9588	5.78479	1.09098	1.14306e-07	8.38348e-07
CAMK2B	122.101	5.71614	0.502621	5.72251e-30	3.89571e-28
MAP1LC3A	165.424	5.71473	0.94512	1.47965e-09	1.37359e-08
EEF1A2	1118.64	5.65645	0.222408	1.09519e-142	2.90774e-139
S100B	247.335	5.62284	0.68171	1.60889e-16	3.21173e-15
SEMA3C	43.9174	5.5757	0.590969	3.91561e-21	1.28345e-19
FBXO32	69.556	5.50278	0.679525	5.58763e-16	1.06728e-14
NR4A3	26.4966	5.49408	1.24737	1.06008e-05	5.59543e-05
EPHA8	13.9641	5.43947	0.953106	1.14921e-08	9.53488e-08
RBFOX3	21.6377	5.39501	0.733119	1.85305e-13	2.70322e-12
CCL2	136.192	5.34074	0.935964	1.15565e-08	9.55842e-08
FLRT2	84.8636	5.33216	0.450797	2.78718e-32	2.31249e-30
DUSP4	714.508	5.32458	0.522951	2.39089e-24	1.05797e-22
MEF2C	9.10039	5.25916	1.02899	3.20462e-07	2.19852e-06
PRKCB	177.474	5.23636	0.478635	7.40546e-28	4.27424e-26
CDH7	79.973	5.13753	0.754317	9.70359e-12	1.12996e-10
DDC	64.2158	5.12086	0.606366	3.0362e-17	6.50089e-16
CD44	32.7933	5.06641	1.06798	2.09625e-06	1.25633e-05
BBOX1	19.2196	5.03316	1.0991	4.66436e-06	2.62881e-05
GRIA3	51.3184	4.99739	0.608228	2.09865e-16	4.15814e-15
IGFBP6	5.23715	4.97641	1.01989	1.06441e-06	6.74467e-06
IFI44	13.7461	4.94174	0.934663	1.2421e-07	9.035e-07
SPP1	5.14592	4.94157	1.20805	4.30359e-05	0.000200457
EMP1	50.3375	4.92735	0.926616	1.05159e-07	7.7771e-07
GAD1	58.5382	4.91983	0.65043	3.90968e-14	6.21568e-13
SPAG4	12.3706	4.89534	0.798046	8.56152e-10	8.14725e-09
L1CAM	666.152	4.87887	0.221735	2.68392e-107	3.5629e-104
ABCA8	6.79547	4.87096	1.25633	0.000105693	0.000463063
COL16A1	21.666	4.8609	1.01958	1.86476e-06	1.12778e-05
CXCL12	4.78478	4.83395	1.14546	2.44186e-05	0.000120729
SHB	290.124	4.72391	0.303642	1.41494e-54	4.69583e-52
SYN1	370.161	4.71157	0.38298	8.79131e-35	8.33605e-33
ISL1	33.4904	4.69524	0.937817	5.54118e-07	3.70575e-06
PAK6	25.2493	4.68169	0.793146	3.57639e-09	3.10304e-08
GRIK5	56.1087	4.66609	0.593678	3.85264e-15	6.68546e-14
THY1	64.2822	4.6494	0.662016	2.17001e-12	2.74351e-11
WFDC2	4.17192	4.64414	1.09926	2.3918e-05	0.000118474
CFAP221	9.189	4.6389	1.32801	0.000477414	0.00183435
PLPPR4	8.5003	4.62684	1.0166	5.33233e-06	2.9556e-05
SYT4	255.856	4.57625	0.49138	1.24206e-20	3.8796e-19
ANXA2P2	293.93	4.56558	0.963493	2.15226e-06	1.2841e-05
A2M	3.89059	4.53714	1.38456	0.00104938	0.00371479
KCNF1	14.2858	4.53617	0.881653	2.67421e-07	1.85865e-06
POU4F2	62.7702	4.50069	0.781568	8.48427e-09	7.15102e-08
AKR1C2	73.8839	4.47221	0.654938	8.58354e-12	1.01286e-10
RUNX1	8.51146	4.47075	1.32103	0.00071361	0.00262779
RAB31	87.995	4.45987	0.476143	7.48756e-21	2.39512e-19
CD163	6.11468	4.456	1.23664	0.000314175	0.00125623
ANXA2	385.351	4.423	0.885222	5.83862e-07	3.87552e-06
PLP2	8.78245	4.39545	0.998306	1.0681e-05	5.6266e-05
GLIS3	3.48522	4.38393	0.99958	1.15576e-05	6.04046e-05
WNT4	209.462	4.36642	0.563526	9.30624e-15	1.58385e-13
NDRG1	47.8294	4.34195	0.67841	1.55194e-10	1.59706e-09
SCN3A	75.67	4.33304	0.327232	5.05213e-40	6.38734e-38
LUM	45.0669	4.22601	0.908057	3.25715e-06	1.88404e-05
SYP	124.737	4.21338	0.632027	2.62045e-11	2.911e-10
KCNK9	13.105	4.21051	1.22642	0.000596595	0.00223723
STC1	18.4735	4.20216	1.10392	0.000140899	0.000599497
CYP26B1	706.81	4.18292	0.587038	1.03732e-12	1.3634e-11
EFNA1	75.5303	4.15876	0.914862	5.47327e-06	3.02467e-05
SH3BP5	5.83569	4.15256	0.930563	8.10404e-06	4.38212e-05
CSRNP1	61.6813	4.08051	0.953513	1.8736e-05	9.54779e-05
PROC	10.8753	4.07571	0.860035	2.14764e-06	1.2841e-05
GRIK4	91.3905	4.017	0.665593	1.5875e-09	1.46348e-08
NEAT1	207.423	4.0143	0.493883	4.363e-16	8.45529e-15
AHRR	6.63727	4.00293	0.841091	1.94353e-06	1.16744e-05
KCNA1	13.7004	3.9934	1.09665	0.000271087	0.00109549
AMIGO2	45.4606	3.99275	0.561962	1.20303e-12	1.56783e-11
SCN9A	29.4737	3.91979	0.972057	5.5194e-05	0.000252221
DSP	13.1621	3.91492	1.61894	0.0155974	0.0386658
PHLDA1	1221.48	3.90759	0.311056	3.40135e-36	3.34466e-34
SULF1	50.0707	3.90592	1.15411	0.000713442	0.00262779
PDGFB	7.76806	3.89706	1.08721	0.000337777	0.00134453
KRT17	2.44995	3.87308	1.63287	0.0176951	0.0429045
RET	26.0201	3.8666	0.909112	2.10768e-05	0.000105983
LINC00621	14.1647	3.86043	0.945439	4.44175e-05	0.000206169
FUT1	13.7652	3.82478	0.723943	1.26903e-07	9.1806e-07
STXBP1	473.547	3.81903	0.303298	2.34589e-36	2.49134e-34
PSMB9	3.48239	3.81709	1.50634	0.011276	0.0291512
LYNX1	9.65431	3.80614	0.872827	1.29644e-05	6.73589e-05
FNDC4	66.1678	3.8007	0.46688	3.9326e-16	7.67725e-15
COL1A2	6.66628	3.77841	0.97518	0.000106808	0.000467174
APBA1	537.847	3.74989	0.242744	7.78858e-54	2.29763e-51
MXRA5	16.8482	3.74184	1.42717	0.00874498	0.0234999
LEFTY2	11.4513	3.74178	1.05822	0.00040636	0.00157963
EGFL6	23.5921	3.72878	0.720565	2.28161e-07	1.60681e-06
IFIT3	2.17218	3.70554	1.34701	0.00594236	0.0168557
CYP1A1	9.81455	3.69539	0.826565	7.79352e-06	4.23145e-05
PPARGC1A	57.1295	3.69056	0.507672	3.60608e-13	5.06568e-12
ADAMTS5	4.08843	3.65869	1.07838	0.000691917	0.00255855
ACTG2	3.90021	3.65631	1.32802	0.00590127	0.016775
ETV1	10.6097	3.64956	0.754197	1.30494e-06	8.07604e-06
GRIN2D	14.6501	3.64895	1.13739	0.00133576	0.00457017
RASSF5	25.6878	3.61444	0.612763	3.6663e-09	3.17069e-08
FOXA1	32.914	3.55936	1.18051	0.00256893	0.00819
DPP10	102.593	3.55482	0.667949	1.02635e-07	7.65715e-07
EBF1	326.201	3.53005	0.270836	7.84516e-39	9.46768e-37
ELMOD1	102.876	3.51933	0.462908	2.90131e-14	4.75492e-13
MT3	11.1228	3.51905	1.04654	0.000772289	0.00281266
TAGLN	330.262	3.50187	0.469774	9.02956e-14	1.34682e-12
TNFRSF9	13.8561	3.48426	1.47652	0.0182859	0.0439757
PTGS2	3.55668	3.48291	1.36852	0.0109271	0.0283591
TNC	138.479	3.47891	0.754439	4.00243e-06	2.29513e-05
GNAO1	596.598	3.46523	0.296298	1.35032e-31	1.05444e-29
TIMP3	108.404	3.46278	0.468817	1.51075e-13	2.22835e-12
GABARAPL1	45.0977	3.46269	0.621962	2.58627e-08	2.07449e-07
SLIT2	150.011	3.46089	0.717025	1.38791e-06	8.56954e-06
MAOA	64.8798	3.4312	0.390565	1.5606e-18	3.87233e-17
GATA2	5.9768	3.42628	1.33087	0.0100395	0.0264745
CACNA1B	8.73646	3.42255	1.05399	0.00116539	0.00407119
INPP4B	11.5695	3.41872	0.840291	4.73184e-05	0.000219239
DCX	6531.71	3.4134	0.334657	1.98918e-24	8.9513e-23
PLAU	6.30179	3.40942	1.13152	0.00258574	0.00823157
SNAP25	482.094	3.38716	0.376971	2.58292e-19	6.88226e-18
NR4A2	12.4915	3.36913	0.658014	3.05277e-07	2.10522e-06
IRAK2	27.263	3.35241	0.690608	1.20822e-06	7.58353e-06
PALMD	62.5364	3.34871	0.537789	4.76044e-10	4.62966e-09
NR3C1	23.9041	3.34752	0.830388	5.54766e-05	0.000253076
DNM1	223.046	3.33041	0.412361	6.66875e-16	1.25571e-14
NTRK3	230.635	3.30531	0.388997	1.94534e-17	4.34023e-16
CDH11	310.252	3.29757	0.532132	5.75857e-10	5.55964e-09
SEMA6A	204.171	3.28202	0.363294	1.65426e-19	4.62322e-18
EGF	159.524	3.27989	0.558848	4.38376e-09	3.76663e-08
SLITRK1	153.521	3.25988	0.406175	1.00858e-15	1.85957e-14
CCNA1	2.32049	3.25841	1.2551	0.00942801	0.0250815
NCAN	964	3.25601	0.2276	2.01243e-46	4.10999e-44
CTSS	33.4071	3.22376	0.853085	0.0001575	0.000663749
B3GAT1	267.145	3.219	0.361302	5.12903e-19	1.34827e-17
CD8A	15.6983	3.21289	0.90713	0.000397387	0.00155844
SGK1	12.8985	3.21137	0.732208	1.15525e-05	6.04046e-05
COL5A2	24.897	3.21061	0.578974	2.93378e-08	2.33209e-07
BHLHE40	24.8191	3.17666	1.0299	0.00203947	0.0067432
PLA2G7	10.6946	3.14185	0.863934	0.000276171	0.00111434
EDNRB	137.595	3.13785	0.595993	1.40263e-07	1.00107e-06
RELN	159.784	3.13381	0.329722	2.0115e-21	6.93577e-20
LMO1	7.43287	3.13291	0.809526	0.000108811	0.000472878
PTPRM	92.7756	3.12968	0.285612	6.09481e-28	3.59594e-26
NCAM1	1962.66	3.11965	0.431458	4.81282e-13	6.69008e-12
MAOB	84.2463	3.11473	0.818442	0.000141418	0.000600742
GRB14	8.27058	3.09396	1.0086	0.00215798	0.00708211
SLC16A7	4.95764	3.07339	1.33203	0.021038	0.0492555
KLHL24	200.848	3.05565	0.404865	4.4427e-14	7.02105e-13
AMY2B	156.769	3.04	0.330463	3.60509e-20	1.07545e-18
SYT1	496.544	3.03081	0.478894	2.47129e-10	2.52357e-09
STMN2	2295.89	3.01929	0.513934	4.23189e-09	3.64794e-08
ACTN2	16.8812	2.9932	0.660742	5.89651e-06	3.24125e-05
NEFL	15176.5	2.99257	0.34511	4.27039e-18	1.03562e-16
IGFBP3	27.4569	2.98235	0.98572	0.00248177	0.00799649
ENO2	1498.31	2.97925	0.275076	2.46403e-27	1.39192e-25
NRP1	171.577	2.96263	0.471511	3.31556e-10	3.32182e-09
ADGRG3	3.38972	2.94429	0.977667	0.00259916	0.00826441
GABRB3	158.114	2.93859	0.251069	1.21107e-31	9.74362e-30
EBF3	536.285	2.91674	0.386716	4.61634e-14	7.16747e-13
HLA-A	28.7499	2.91528	0.51939	1.98966e-08	1.60564e-07
XKR4	16.621	2.91434	0.83683	0.000496581	0.00189974
JUNB	13.0451	2.90538	1.10415	0.00850511	0.0229482
LRRC3B	18.8488	2.90167	1.02853	0.00478485	0.0139756
DRD2	37.3426	2.90121	0.460914	3.0846e-10	3.10212e-09
IL13RA2	80.4943	2.89131	0.576297	5.24702e-07	3.51789e-06
CA2	116.188	2.87472	0.626506	4.46455e-06	2.5382e-05
NOS1	5.36173	2.87379	1.2385	0.02032	0.0478109
RAB3B	2.33068	2.86101	1.24215	0.0212633	0.0496082
C1R	4.00254	2.85873	0.841733	0.000683162	0.0025297
TF	17.2638	2.85559	0.86363	0.000944682	0.00337568
ARHGEF9	311.863	2.83881	0.179518	2.51276e-56	1.1119e-53
SNCA	707.173	2.81466	0.287193	1.119e-22	4.3057e-21
ACE	5.63533	2.80549	0.96029	0.0034835	0.0106185
AIFM2	13.4663	2.79569	0.546924	3.19329e-07	2.19642e-06
PDK4	10.5593	2.78746	1.09201	0.0106922	0.0279134
ABCG1	12.3428	2.7863	0.75752	0.000234893	0.000956503
STX1A	39.8372	2.7816	0.569165	1.02299e-06	6.49771e-06
GNAL	6.3299	2.76187	0.970354	0.00442382	0.0130213
KCNK4	22.1269	2.75897	0.975939	0.00469875	0.0137392
TBC1D30	84.2398	2.73319	0.379426	5.86958e-13	8.03285e-12
SEMA3A	189.965	2.72866	0.212107	7.1248e-38	8.2245e-36
PPP1R13B	56.5515	2.70315	0.629419	1.74945e-05	8.94952e-05
CREBRF	158.48	2.69525	0.403958	2.52151e-11	2.81287e-10
LGALS1	6.1956	2.67136	0.899696	0.00298597	0.00930486
ABCB11	6.42691	2.67078	1.04661	0.0107157	0.0279197
MAFF	38.2369	2.66102	0.631366	2.50104e-05	0.000123425
PRUNE2	27.4849	2.65807	0.799817	0.00088943	0.00319545
GAS2	38.9953	2.65539	0.572907	3.57042e-06	2.05628e-05
ASGR1	5.76439	2.64945	0.896728	0.00313096	0.00969976
RTN2	41.5419	2.63666	0.328633	1.03087e-15	1.87463e-14
C1orf162	14.2271	2.63568	0.637966	3.60604e-05	0.000171271
CHRNB2	103.625	2.61833	0.438828	2.42192e-09	2.15778e-08
NPTX1	188.875	2.60313	0.688413	0.000155978	0.000658379
TUBB2A	2624.49	2.58796	0.501661	2.48562e-07	1.73666e-06
GDNF	8.60804	2.58523	1.08406	0.0170896	0.0417413
PAPPA	24.7504	2.58027	0.614827	2.70786e-05	0.000132158
GLRX	175.881	2.57741	0.337348	2.16878e-14	3.57646e-13
GNB5	92.3982	2.56788	0.323256	1.96101e-15	3.47099e-14
NOL3	56.529	2.56685	0.622768	3.7613e-05	0.000177376
ASAH1	164.824	2.56596	0.305807	4.82901e-17	1.00164e-15
SOX9	490.092	2.55141	0.338176	4.53581e-14	7.08387e-13
CDH8	68.8426	2.54877	0.649571	8.71702e-05	0.000387666
CSRP1	44.6341	2.54484	0.515157	7.81509e-07	5.11061e-06
TGFB1	5.79969	2.54423	0.759037	0.000802547	0.00291885
SPTAN1	585.332	2.54407	0.718574	0.000399449	0.00156191
P4HTM	46.1536	2.53894	0.591641	1.77588e-05	9.06724e-05
HMGCS1	52.0084	2.53048	0.467336	6.13963e-08	4.64408e-07
DLG4	715.042	2.51851	0.187466	3.79802e-41	5.04188e-39
ITGB5	18.2398	2.50851	0.627752	6.44145e-05	0.000293346
INPP1	22.3893	2.49513	0.522385	1.78445e-06	1.08167e-05
ZNF555	287.564	2.49227	0.233355	1.26085e-26	6.69509e-25
DUSP6	28.5093	2.49068	0.726598	0.000608339	0.00227805
VMO1	4.18538	2.48852	0.852156	0.00349733	0.0106484
GAP43	7584.18	2.48186	0.568252	1.25655e-05	6.54143e-05
GNAI1	80.768	2.4739	0.351977	2.08649e-12	2.66328e-11
DYNLT3	69.7839	2.47126	0.646618	0.000132471	0.000567231
MAP2	3231.98	2.46426	0.167885	8.88614e-49	2.14479e-46
GDPD5	16.0461	2.46249	0.451443	4.90548e-08	3.75333e-07
PFKP	138.06	2.45919	0.388362	2.4168e-10	2.47745e-09
MVP	9.07497	2.44839	0.755295	0.00118845	0.00414629
GSDMB	65.1371	2.44797	0.642204	0.000137942	0.000587859
SLC1A3	657.065	2.44181	0.495782	8.42837e-07	5.44461e-06
CRIM1	331.685	2.43745	0.533944	4.9954e-06	2.7863e-05
SLC8A1	787.633	2.43598	0.268931	1.32854e-19	3.80969e-18
ABCB1	6.19495	2.43248	0.845394	0.00401055	0.0119641
DMTN	171.787	2.43178	0.352368	5.15473e-12	6.24923e-11
HSPB8	72.8907	2.40206	0.349082	5.93995e-12	7.13601e-11
SLC25A27	37.4381	2.39929	0.379849	2.67678e-10	2.72293e-09
NPTX2	123.64	2.39205	0.297954	9.8875e-16	1.83576e-14
FLRT3	261.468	2.38933	0.251074	1.79235e-21	6.26143e-20
KLF6	214.019	2.3821	0.362818	5.18376e-11	5.64052e-10
EPHB6	310.871	2.37489	0.387463	8.82501e-10	8.368e-09
ALDOC	26.4947	2.35798	0.562214	2.73956e-05	0.000133459
RUFY3	918.256	2.34685	0.231094	3.13437e-24	1.36422e-22
CHRNA4	128.64	2.34661	0.527706	8.71549e-06	4.65586e-05
VAMP2	907.913	2.33793	0.208362	3.23325e-29	1.99634e-27
RBM20	10.5165	2.31005	0.746664	0.00197592	0.00654952
TERF2IP	1893.16	2.30831	0.241169	1.05532e-21	3.73583e-20
TPM1	694.469	2.30827	0.559049	3.64461e-05	0.000172794
KHDRBS3	232.376	2.30761	0.215205	7.95419e-27	4.30987e-25
RELB	13.6366	2.28994	0.867756	0.00831703	0.0224865
CDH6	36.3361	2.28166	0.590861	0.000112652	0.000488713
CARMIL1	75.8189	2.27748	0.475627	1.68129e-06	1.02147e-05
SLC25A14	47.1634	2.24885	0.324285	4.06761e-12	5.0465e-11
MLLT11	5170.95	2.24678	0.279992	1.01999e-15	1.86764e-14
LGALS8	10.0686	2.24102	0.651431	0.000581393	0.0021895
ST3GAL5	129.128	2.23724	0.376723	2.87311e-09	2.53425e-08
TIMP2	41.2174	2.23034	0.593367	0.000170745	0.000713901
ZNF185	17.3057	2.23018	0.803432	0.00550637	0.0158048
PRKACB	388.185	2.2264	0.241602	3.10816e-20	9.37745e-19
PRKCD	41.4272	2.20886	0.418235	1.28206e-07	9.24964e-07
KCNK1	14.0193	2.20017	0.878575	0.0122712	0.0313872
PRKCZ	24.7293	2.18632	0.613742	0.000367653	0.0014461
SLC2A6	18.4919	2.17475	0.664432	0.00106373	0.00374522
CYP2E1	13.1017	2.16664	0.624198	0.000518388	0.00198032
SOX4	897.829	2.1572	0.509056	2.2588e-05	0.000112516
CLEC4A	27.5848	2.15649	0.344009	3.64069e-10	3.63384e-09
GTF2IP1	203.824	2.1328	0.311049	7.04207e-12	8.38417e-11
AMY1A	21.9423	2.12455	0.653537	0.0011506	0.00402977
MAPK13	30.4501	2.09739	0.464089	6.2024e-06	3.39533e-05
MAL2	29.4563	2.07567	0.634227	0.00106502	0.00374522
CTTNBP2	148.344	2.05124	0.279278	2.06063e-13	2.97336e-12
SV2A	32.907	2.04282	0.635516	0.00130703	0.00448921
P2RX3	183.301	2.02947	0.357846	1.41686e-08	1.16463e-07
TSC22D3	275.109	2.02919	0.349586	6.4534e-09	5.45662e-08
LOXL1	126.246	2.02854	0.416635	1.12245e-06	7.09551e-06
TM2D2	12.2227	2.01888	0.476223	2.2416e-05	0.000111869
NSG1	41.6055	2.01753	0.510545	7.75928e-05	0.00034976
ADGRG1	280.741	2.01424	0.45179	8.25925e-06	4.45697e-05
APP	663.893	2.0083	0.39763	4.40265e-07	2.9819e-06
CBX4	477.499	1.99755	0.289036	4.81014e-12	5.85823e-11
NPDC1	839.909	1.99535	0.147362	9.02916e-42	1.3318e-39
PINK1	465.715	1.98578	0.403139	8.40199e-07	5.4408e-06
AKR1C3	22.9064	1.97432	0.821857	0.016294	0.0401305
NLGN1	28.0274	1.97315	0.444978	9.23834e-06	4.91539e-05
APOE	5.74424	1.96981	0.83188	0.017889	0.0432441
SIRT3	16.5906	1.9618	0.548417	0.000347286	0.00137619
SLC10A4	9.03581	1.96156	0.752161	0.00910993	0.0243084
TH	10.1835	1.95125	0.835824	0.0195685	0.0465823
MYC	228.484	1.951	0.325781	2.11543e-09	1.90388e-08
ACOX1	198.466	1.93616	0.342958	1.64719e-08	1.34978e-07
PEG10	5497.51	1.93478	0.321691	1.80554e-09	1.653e-08
AMIGO1	34.2218	1.91342	0.508532	0.000168135	0.000704098
ID2	125.684	1.89615	0.513638	0.000222848	0.000910248
ELAVL3	386.402	1.89056	0.49334	0.000127027	0.000545721
SLC2A3	147.892	1.87333	0.337701	2.90119e-08	2.31311e-07
GABBR1	526.669	1.85647	0.305947	1.29564e-09	1.21552e-08
RNPC3	79.4668	1.8562	0.464746	6.49644e-05	0.000295343
ROBO1	1821.71	1.84938	0.3482	1.08863e-07	8.02866e-07
PPIC	17.1555	1.82955	0.750877	0.0148284	0.0370361
BLCAP	16.2514	1.82148	0.56836	0.0013516	0.00460911
SLC1A2	557.418	1.81846	0.300728	1.47691e-09	1.37359e-08
CCDC92	411.193	1.81382	0.300065	1.49643e-09	1.38433e-08
MSMO1	1064.92	1.81279	0.298515	1.25773e-09	1.18414e-08
CCNG2	67.7244	1.80467	0.603266	0.00277615	0.0087227
MAP6	615.463	1.78957	0.258743	4.63189e-12	5.66713e-11
PPP1R17	5.32985	1.78777	0.753871	0.017718	0.042921
PSAP	214.042	1.78736	0.38287	3.03651e-06	1.7641e-05
PRKN	38.3357	1.7844	0.574313	0.00188984	0.00630343
CALCOCO1	104.391	1.779	0.423716	2.68599e-05	0.000131331
FCHO1	39.8013	1.7783	0.516621	0.000577063	0.00217938
TRAK2	73.2969	1.77399	0.352351	4.78519e-07	3.22454e-06
ELAVL1	121.502	1.77361	0.439748	5.50135e-05	0.000251829
HK1	637.179	1.7614	0.246628	9.2045e-13	1.2219e-11
RARA	55.0682	1.74335	0.438126	6.91779e-05	0.000313425
SNURF	470.476	1.73378	0.389859	8.69988e-06	4.65586e-05
S100A16	5.39673	1.73238	0.733013	0.0181093	0.0436299
EPS15	559.874	1.7316	0.241757	7.91793e-13	1.06711e-11
SSBP2	10.9727	1.71817	0.689407	0.0126942	0.0322826
JUN	21.6355	1.71426	0.637853	0.00719774	0.0198236
GNAI3	50.0778	1.71104	0.36371	2.54608e-06	1.49224e-05
PFKFB4	64.7419	1.70931	0.31011	3.54888e-08	2.77126e-07
SLC25A4	791.563	1.70871	0.251465	1.08285e-11	1.24457e-10
IER3	24.0259	1.70157	0.563295	0.0025216	0.00809226
FBXO11	278.001	1.69554	0.368118	4.10558e-06	2.34921e-05
CHIC2	99.5834	1.68854	0.508366	0.000895341	0.003208
DEPTOR	27.1698	1.67027	0.555393	0.00263516	0.00834888
GRWD1	29.234	1.667	0.363786	4.59734e-06	2.60255e-05
MAP1LC3B	1471.21	1.65596	0.207307	1.37194e-15	2.46114e-14
AXL	25.0841	1.65502	0.430389	0.000120356	0.000519585
ATP6AP1	303.426	1.65443	0.350615	2.37401e-06	1.40066e-05
ARID5B	55.5977	1.65364	0.470334	0.000438308	0.00169143
SPTSSB	6.49718	1.65255	0.682906	0.0155255	0.0385236
MAST2	172.316	1.6405	0.387714	2.32424e-05	0.000115343
TARBP1	353.951	1.6357	0.396454	3.69408e-05	0.000174516
JAK1	173.395	1.62857	0.187822	4.29072e-18	1.03562e-16
SAMHD1	31.3948	1.62845	0.416085	9.08765e-05	0.000403473
CNN1	32.284	1.61372	0.580198	0.00541369	0.0155724
ANKRD36B	265.716	1.61274	0.520424	0.00194246	0.00646271
GCHFR	36.2731	1.60983	0.601494	0.00744216	0.0204133
RAB11FIP2	127.646	1.59901	0.173419	2.95661e-20	9.02276e-19
CSF1	13.6758	1.59692	0.575235	0.00550126	0.0158048
SEC62	112.369	1.59321	0.46737	0.000652314	0.00242902
CAMSAP2	611.392	1.59267	0.187552	2.0338e-17	4.49979e-16
ATP1B1	1035.68	1.59221	0.623111	0.0106108	0.0277501
VAT1	67.2592	1.59115	0.336759	2.30247e-06	1.36148e-05
JAK2	19.0695	1.5818	0.52332	0.0025059	0.00805468
ERO1B	58.0483	1.56851	0.477711	0.00102567	0.00364059
ARHGEF2	214.535	1.5675	0.273078	9.46133e-09	7.92424e-08
CTNND1	57.8433	1.5645	0.65195	0.0164074	0.0403723
CREG1	89.4185	1.55514	0.341001	5.10328e-06	2.8405e-05
CLU	69.078	1.53957	0.447423	0.000579612	0.0021859
CYB561	15.6853	1.52844	0.47625	0.00133048	0.00455797
GSK3B	777.676	1.52766	0.416506	0.000244639	0.000993144
PRNP	254.021	1.51873	0.394251	0.00011706	0.000506179
GFOD1	73.5079	1.51773	0.332876	5.12887e-06	2.84877e-05
CYP2D6	36.5316	1.5075	0.515039	0.0034228	0.0104575
TTYH1	213.786	1.49581	0.466766	0.00135235	0.00460911
FOXO3	190.355	1.49417	0.359232	3.19151e-05	0.000154063
PEX3	164.69	1.49207	0.260383	1.00246e-08	8.36962e-08
PTPRK	255.702	1.4902	0.345855	1.64193e-05	8.42042e-05
GNB1	2658.55	1.48828	0.293297	3.88875e-07	2.65415e-06
RBX1	27.6701	1.47897	0.583761	0.0112925	0.0291649
TUBA1A	366.443	1.47744	0.462723	0.00140842	0.00479406
MYCBP2	359.363	1.47661	0.278749	1.17553e-07	8.57424e-07
THEM4	61.4522	1.47239	0.338414	1.35609e-05	6.99109e-05
ZMIZ1	158.112	1.46511	0.487539	0.00265481	0.00840111
APLP1	3133.54	1.45711	0.292537	6.32685e-07	4.17855e-06
TAPBP	66.759	1.44775	0.552503	0.00878405	0.023581
RAPGEF2	20.8826	1.44464	0.436853	0.0009433	0.00337528
INA	3949	1.44123	0.487613	0.00311985	0.00968273
CFLAR	14.6079	1.43148	0.620364	0.0210278	0.0492555
EPHX1	168.057	1.42586	0.205599	4.05726e-12	5.0465e-11
TNFRSF21	369.172	1.42494	0.255816	2.54488e-08	2.04747e-07
DMTF1	44.9594	1.41624	0.359426	8.13886e-05	0.000365012
HSPA13	109.271	1.40937	0.334801	2.55851e-05	0.000125561
TES	67.9845	1.40714	0.256904	4.31885e-08	3.3333e-07
PIK3CA	28.3219	1.40522	0.41045	0.000617934	0.00231073
PLCXD2	49.4926	1.40183	0.440196	0.0014498	0.00490971
PANK3	1460.35	1.39947	0.289067	1.28968e-06	8.01896e-06
CRY1	408.37	1.39844	0.253218	3.33891e-08	2.62272e-07
CCNH	402.522	1.39703	0.279579	5.82546e-07	3.87552e-06
KIAA0355	92.9552	1.39472	0.297708	2.80141e-06	1.63467e-05
CBR1	106.302	1.3946	0.28133	7.15218e-07	4.68865e-06
GPC1	90.0275	1.38993	0.593297	0.019144	0.0457905
PSENEN	54.6592	1.3879	0.423835	0.00105798	0.00373529
MBNL2	310.644	1.38647	0.46613	0.00293528	0.00919007
ONECUT1	64.2652	1.38263	0.29377	2.51998e-06	1.48349e-05
NIPSNAP3A	53.497	1.37416	0.487849	0.00485094	0.0141375
DNAJB6	367.65	1.37356	0.333361	3.78308e-05	0.000178086
PLSCR3	31.4504	1.37172	0.555536	0.0135424	0.0340807
DUSP1	304.622	1.36468	0.422752	0.00124623	0.00431949
SQSTM1	56.8466	1.35693	0.512796	0.00814143	0.0220341
MARCKS	229.439	1.34898	0.372813	0.000296461	0.00119078
AASDHPPT	392.902	1.33817	0.470034	0.00441377	0.0130062
ADCY1	29.1632	1.33448	0.503604	0.00805244	0.0218602
WNT7B	165.106	1.32758	0.399576	0.000892255	0.00320127
CHAC1	83.6953	1.32367	0.43356	0.00226539	0.00737085
GAA	24.3179	1.31421	0.478921	0.00606747	0.0171556
MAPK9	691.107	1.30887	0.260734	5.16882e-07	3.47423e-06
TRAPPC3	296.88	1.30302	0.307832	2.30705e-05	0.000114704
CASK	160.834	1.30155	0.353187	0.000228553	0.000932118
TCF4	200.891	1.30116	0.422961	0.0020957	0.00690333
ASCL1	346.096	1.29964	0.544069	0.0169065	0.0413956
LPAR2	184.63	1.29518	0.235104	3.60985e-08	2.8106e-07
CXCR4	754.336	1.29051	0.221166	5.37922e-09	4.56289e-08
B4GALT5	39.7618	1.28722	0.489357	0.00852749	0.0229853
CHMP2B	53.8869	1.27319	0.443328	0.00408026	0.0121311
HERPUD1	167.157	1.27062	0.277493	4.67344e-06	2.62881e-05
RRAGA	374.248	1.26896	0.368628	0.000576587	0.00217938
PRAF2	339.075	1.26761	0.309652	4.24582e-05	0.000198479
GOLGA2	226.058	1.25528	0.310633	5.32144e-05	0.000244014
COL5A1	31.9741	1.25455	0.473973	0.00812354	0.0220082
PCMT1	767.732	1.25107	0.3707	0.000738447	0.00270798
DNAJB9	62.8835	1.24328	0.322199	0.000113976	0.00049365
GMIP	41.0756	1.24298	0.506171	0.014063	0.0352239
PTEN	23.6904	1.24077	0.371062	0.000826316	0.00298892
BNIP3L	569.168	1.23478	0.328622	0.000171657	0.000716585
TRIB3	117.002	1.22798	0.321339	0.000132674	0.000567231
FIG4	192.276	1.22675	0.296362	3.48285e-05	0.000166014
HMGCR	923.496	1.21813	0.417493	0.00352589	0.0107231
STX4	98.3757	1.21736	0.34079	0.000354029	0.00139665
SGCB	162.116	1.20874	0.229168	1.33144e-07	9.554e-07
GSN	119.554	1.19713	0.247304	1.29353e-06	8.02414e-06
SLC27A1	94.118	1.19468	0.398223	0.00269963	0.00851249
MBTPS1	36.1198	1.1891	0.382476	0.00187744	0.00626994
NQO1	104.119	1.18804	0.445131	0.00760844	0.0208037
PRR7	55.5238	1.18765	0.434	0.00620911	0.0174631
FAM229B	78.3436	1.18723	0.399232	0.00294166	0.00919238
CLK1	145.299	1.18695	0.311022	0.000135467	0.000578238
TP53BP1	71.6636	1.18391	0.42974	0.00587038	0.0167051
SRD5A1	306.568	1.18138	0.173444	9.67194e-12	1.12996e-10
TRIB1	81.1924	1.1768	0.257542	4.89232e-06	2.74052e-05
IFNAR1	115.594	1.17534	0.241682	1.15528e-06	7.28568e-06
ROPN1L	20.5889	1.17502	0.505078	0.0199966	0.047234
MORF4L2	1014.06	1.17019	0.473289	0.0134186	0.0338332
REEP5	133.723	1.16786	0.285286	4.24618e-05	0.000198479
ITFG1	100.269	1.16464	0.369037	0.00160006	0.00539108
SEPHS2	286.856	1.15998	0.186092	4.56511e-10	4.47152e-09
PIP4K2B	243.221	1.15899	0.258539	7.36491e-06	4.00693e-05
PVR	185.254	1.15826	0.323394	0.000341522	0.0013574
NUDCD3	164.732	1.144	0.237896	1.51822e-06	9.3307e-06
RAB1A	561.525	1.14165	0.281853	5.11038e-05	0.000234741
LRRFIP2	32.8967	1.13993	0.376697	0.00247715	0.00799128
TMED7	146.519	1.13957	0.336615	0.000710773	0.00262462
TBC1D9B	539.293	1.13922	0.297058	0.000125559	0.000540292
GNAQ	604.626	1.13405	0.265572	1.95293e-05	9.85747e-05
CTSB	1177.71	1.1319	0.212463	9.95605e-08	7.46704e-07
ZFAND2A	130.245	1.12817	0.34127	0.000947078	0.00337969
CLPX	168.775	1.12815	0.473298	0.0171447	0.0418028
PAFAH1B1	1196.23	1.12644	0.175242	1.29341e-10	1.3414e-09
ARHGEF12	2888.46	1.12581	0.403574	0.00527743	0.01523
ST7	399.678	1.11191	0.371091	0.00273253	0.00859582
ARIH1	186.564	1.11038	0.248627	7.96867e-06	4.31772e-05
CSNK1A1	296.63	1.10871	0.213986	2.20406e-07	1.55632e-06
PRKCA	33.4166	1.10134	0.373103	0.00315899	0.00977521
ATP2C1	864.56	1.09949	0.310893	0.00040541	0.00157824
VKORC1	168.812	1.09763	0.383766	0.00423426	0.0125468
DACH1	559.963	1.09689	0.322424	0.000668948	0.00248053
MED21	146.485	1.09486	0.399549	0.0061396	0.0173043
TESK1	57.618	1.09392	0.379094	0.00390627	0.0116924
CDK5	273.857	1.08859	0.312086	0.000486475	0.00186377
ABHD6	118.128	1.0884	0.323479	0.000766337	0.00279481
CYP51A1	1749.27	1.07761	0.329402	0.00107016	0.0037583
ATP6V1D	646.98	1.07288	0.242164	9.40639e-06	4.99479e-05
MAGI1	573.503	1.07225	0.223197	1.55492e-06	9.49036e-06
CLTC	934.193	1.07106	0.400712	0.00752002	0.0206044
CDH10	196.064	1.0673	0.446424	0.0168131	0.0412177
HDAC6	240.122	1.06405	0.274364	0.000105211	0.000462475
ASNS	643.816	1.06395	0.451201	0.0183721	0.0441429
ZNF274	109.55	1.05128	0.357938	0.00331374	0.0102027
PRUNE1	43.3054	1.04605	0.329007	0.00147581	0.00499143
IDI1	1746.96	1.04483	0.252177	3.42404e-05	0.000164391
CNOT4	253.784	1.0385	0.244868	2.22475e-05	0.000111237
TRIM2	572.396	1.03528	0.317776	0.00112239	0.00393653
NPEPL1	100.026	1.02886	0.355495	0.00380185	0.0114184
RBM6	611.873	1.02654	0.20806	8.06094e-07	5.24554e-06
SAT1	596.078	1.02579	0.192891	1.04939e-07	7.7771e-07
SPEN	355.028	1.02226	0.334603	0.00224964	0.00733759
FTH1	2006.08	1.01709	0.432499	0.0186899	0.0447849
KAT2B	104.602	1.01693	0.310328	0.00104931	0.00371479
BBC3	139.669	1.01539	0.352157	0.00393483	0.0117646
TCEA2	111.331	1.00997	0.336884	0.00271786	0.00855979
VAPB	96.2752	1.00654	0.382367	0.00847871	0.0229003

## Sheet: down DEGs_H9
Gene ID	baseMean	FoldChange NESC vs MCC (log2)	SD (log2)	p-value	adjusted p-value
CRP	8.47872	-7.2159	2.76948	0.0091739	0.0244545
IGKV4-1	7.45922	-7.03354	3.01362	0.0195999	0.0465823
CSTA	10.0495	-7.02625	1.81556	0.000108824	0.000472878
TRGC2	7.22465	-6.97977	2.73774	0.0107888	0.0280275
LEF1	242.32	-6.94743	0.399179	7.654e-68	5.08034e-65
TNNI1	7.52128	-6.66549	2.85705	0.0196484	0.0465823
PSAPL1	5.73398	-6.62921	2.87048	0.0209191	0.0491073
ADIPOQ	5.44823	-6.51561	2.02159	0.00126852	0.00437391
GLI1	21.6227	-6.43196	0.710339	1.36853e-19	3.86537e-18
KRT14	13.5731	-6.2718	1.8858	0.000881631	0.00317172
GIMAP7	6.75733	-6.08413	2.25344	0.00693536	0.0192006
HTR6	6.63276	-6.08045	2.55476	0.0173103	0.0421255
POMC	6.78849	-6.07956	2.22047	0.00618218	0.0174058
MAGEA12	6.11534	-5.95657	2.48846	0.0166806	0.0409307
FMO1	4.92486	-5.93913	2.22485	0.00759753	0.0207953
C1QC	4.77474	-5.93648	2.55425	0.0201172	0.0474767
FGL2	7.62239	-5.90565	2.29352	0.010026	0.0264745
HCAR3	5.89109	-5.85859	2.2332	0.00870546	0.0234174
PRSS3	12.8272	-5.83365	2.05453	0.00451974	0.0132449
FZD10	297.485	-5.80798	0.268081	4.38635e-104	3.88192e-101
E2F2	4.63315	-5.79594	1.09694	1.26584e-07	9.1806e-07
ADH1A	7.10975	-5.78562	2.2276	0.00939756	0.0250256
GSTA5	7.24696	-5.77819	1.9684	0.00333031	0.0102338
CDC45	257.788	-5.70691	0.60204	2.56036e-21	8.71508e-20
KIF4A	74.4584	-5.58577	0.520056	6.55401e-27	3.62519e-25
FPR1	6.15527	-5.55483	2.22199	0.0124214	0.031741
APLN	4.95154	-5.53507	2.03089	0.00642165	0.0179091
RNASE7	6.01127	-5.51589	2.2396	0.0137824	0.0345863
TNFRSF1B	29.6572	-5.50944	0.585213	4.75718e-21	1.54028e-19
KRT81	14.1486	-5.43705	1.75188	0.00191216	0.00636987
TRBC1	5.34149	-5.31494	2.0255	0.00869005	0.0233997
RFPL3	4.23492	-5.26773	1.98731	0.00803282	0.0218292
TFAP2B	28.8043	-5.20226	0.55121	3.80339e-21	1.26225e-19
MPEG1	5.13895	-5.17055	1.85016	0.00519572	0.0150268
KIF18B	41.0642	-5.00883	0.625764	1.20108e-15	2.16929e-14
KIF11	1719.42	-4.98708	0.627173	1.84009e-15	3.27882e-14
PGA3	7.25592	-4.94639	1.84817	0.00744259	0.0204133
ESPL1	38.5982	-4.92688	0.581152	2.2953e-17	5.03639e-16
ORC1	20.5072	-4.92068	0.634816	9.09253e-15	1.55746e-13
TERT	3.63629	-4.91827	1.202	4.28135e-05	0.000199771
RRM2	160.127	-4.88899	0.578476	2.8757e-17	6.20731e-16
LHB	12.7462	-4.84758	1.93074	0.0120479	0.0309056
CDC20	154.606	-4.82107	0.486308	3.6325e-23	1.48374e-21
CDCA8	82.3034	-4.7703	0.561072	1.86153e-17	4.18844e-16
PRSS2	10.1775	-4.76052	1.73119	0.00596225	0.0168761
NUDT5	60.0451	-4.75709	0.810793	4.43196e-09	3.79576e-08
ASF1B	392.653	-4.72881	0.682052	4.11392e-12	5.08021e-11
PLAGL1	348.766	-4.72667	0.375718	2.70761e-36	2.76488e-34
CENPF	182.68	-4.60137	0.43684	6.06712e-26	3.09773e-24
GLI3	1496.44	-4.55632	0.655381	3.59697e-12	4.50469e-11
BPIFB1	3.31599	-4.52684	1.80158	0.0119808	0.0307929
TYMS	2763.07	-4.50435	0.393961	2.84438e-30	2.04104e-28
HMGA2	764.916	-4.50061	0.32193	2.06221e-44	3.22068e-42
RAD54L	131.123	-4.47659	0.398167	2.50737e-29	1.58502e-27
HOXB1	3.46953	-4.45918	1.25142	0.000366224	0.00144262
FCGR1A	12.9532	-4.45879	1.75957	0.0112762	0.0291512
DMRTA1	84.9722	-4.438	0.585084	3.31893e-14	5.37303e-13
MAGEA6	14.6468	-4.42508	1.62879	0.00659185	0.0183069
MCM2	62.5254	-4.40074	0.386913	5.63574e-30	3.89571e-28
INHBE	5.56319	-4.38719	1.06858	4.03228e-05	0.000189482
HJURP	9.63439	-4.36861	1.11938	9.51293e-05	0.000420947
NUSAP1	1558.71	-4.3649	0.504007	4.70175e-18	1.12461e-16
MYBL2	104.466	-4.3595	0.412055	3.69353e-26	1.92281e-24
AURKB	118.091	-4.3372	0.572423	3.53854e-14	5.65953e-13
CDCA7	23.6373	-4.33654	0.723936	2.09547e-09	1.89234e-08
LCE1E	15.1972	-4.33518	1.5474	0.00508505	0.0147389
EXO1	69.2457	-4.32965	0.578574	7.2473e-14	1.09327e-12
FAM83D	120.208	-4.32386	0.383235	1.60109e-29	1.03681e-27
MCM10	295.293	-4.31852	0.448688	6.28454e-22	2.28568e-20
ZWINT	58.2091	-4.3134	0.511954	3.59585e-17	7.57696e-16
DLGAP5	184.451	-4.29017	0.516571	9.97439e-17	2.00621e-15
DTL	179.613	-4.22884	0.436656	3.50548e-22	1.29265e-20
FOXM1	2.60195	-4.20439	1.11527	0.00016335	0.000686224
KIF14	250.596	-4.19655	0.744379	1.72389e-08	1.40802e-07
DDIAS	17.927	-4.16155	0.494685	4.01274e-17	8.38884e-16
HOXA2	12611.8	-4.15101	0.863831	1.54483e-06	9.47009e-06
MKI67	689.46	-4.14724	0.554695	7.6263e-14	1.14395e-12
SKA1	26.7184	-4.1409	0.442248	7.72945e-21	2.44306e-19
ASPM	18.4442	-4.08624	0.575135	1.20466e-12	1.56783e-11
CENPK	1195.96	-4.07768	0.632648	1.15287e-10	1.21463e-09
BRIP1	62.0028	-4.06198	0.474465	1.11703e-17	2.60151e-16
FAM72B	16.7702	-4.05664	0.802664	4.32722e-07	2.9383e-06
KIF2C	433.292	-4.03725	0.607278	2.96871e-11	3.27051e-10
GSTA1	5.92072	-4.02471	1.5774	0.0107268	0.0279212
KIF20A	185.201	-4.02336	0.558123	5.6476e-13	7.76911e-12
CCNE2	129.482	-4.01664	0.434483	2.36031e-20	7.28677e-19
CCNB1	273.513	-3.99779	0.348052	1.54808e-30	1.14171e-28
BIRC5	69.0994	-3.98857	0.648887	7.90656e-10	7.57831e-09
TPX2	537.147	-3.94426	0.438993	2.59219e-19	6.88226e-18
PLK1	122.468	-3.92168	0.397148	5.36465e-23	2.15805e-21
DEPDC1B	643.379	-3.91749	0.444194	1.15157e-18	2.91182e-17
MYL4	4.8467	-3.91698	1.45575	0.00713013	0.0196913
MELK	55.3962	-3.90705	0.532033	2.07898e-13	2.98362e-12
NCAPH	103.657	-3.90458	0.4472	2.52043e-18	6.19605e-17
E2F7	71.9062	-3.87355	0.393001	6.43663e-23	2.51312e-21
KNL1	75.2729	-3.86897	0.429395	2.05543e-19	5.62596e-18
HMMR	323.078	-3.86864	0.453126	1.36974e-17	3.1623e-16
BUB1	90.9312	-3.83238	0.590644	8.67076e-11	9.28261e-10
FAM72C	46.5288	-3.82636	0.536243	9.64355e-13	1.27381e-11
KIF18A	23.2482	-3.80091	0.559344	1.08089e-11	1.24457e-10
TFAP2A	1156.64	-3.79848	0.889514	1.95218e-05	9.85747e-05
TRIP13	85.194	-3.79318	0.456521	9.66166e-17	1.95815e-15
CDT1	233.944	-3.79305	0.366286	3.95485e-25	1.94447e-23
CCNA2	335.258	-3.7636	0.377398	2.01107e-23	8.34279e-22
CDCA3	87.9756	-3.75571	0.247378	4.64773e-52	1.23397e-49
IL23A	6.26695	-3.75338	1.29529	0.003759	0.0113154
BRCA1	20.6357	-3.74749	0.481643	7.2158e-15	1.24402e-13
KIF23	278.797	-3.74665	0.385799	2.69592e-22	1.00812e-20
FAM72A	237.759	-3.74649	0.565203	3.38933e-11	3.71846e-10
SLC10A2	6.36049	-3.74269	1.57764	0.017676	0.0428975
OIP5	148.139	-3.74044	0.547532	8.40521e-12	9.96242e-11
IRF8	9.6346	-3.72615	1.13108	0.000986603	0.0035066
MCM3	1272.26	-3.71959	0.438975	2.38405e-17	5.18825e-16
SPC25	165.751	-3.68715	0.490737	5.75641e-14	8.78348e-13
UBE2C	225.274	-3.6761	0.571547	1.26069e-10	1.31777e-09
PHLDB2	98.7276	-3.64847	0.27066	2.05477e-41	2.87128e-39
KLRK1	4.72193	-3.63498	1.57756	0.0212128	0.0495338
NUF2	65.4764	-3.63366	0.482755	5.19504e-14	7.97273e-13
HES3	2.57493	-3.62507	1.23601	0.00335832	0.0102841
STIL	14.3168	-3.61058	0.490794	1.88637e-13	2.73678e-12
E2F8	28.0758	-3.59735	0.695831	2.34268e-07	1.64111e-06
CENPA	14.2874	-3.59295	0.731465	9.01568e-07	5.7818e-06
CENPE	9.78151	-3.58899	0.762687	2.52968e-06	1.48591e-05
ATAD2	142.583	-3.56061	0.322345	2.29378e-28	1.38409e-26
HHIP	9.70342	-3.55643	1.10246	0.00125576	0.00434119
CHEK2	30.6961	-3.54925	0.715423	7.01121e-07	4.60762e-06
CHEK1	826.867	-3.54664	0.350316	4.31826e-24	1.84919e-22
TOP2A	153.792	-3.54262	0.599005	3.33534e-09	2.90339e-08
FST	6.12047	-3.48841	0.967822	0.000312877	0.00125293
SPANXA2	16.4889	-3.48547	0.829927	2.67238e-05	0.000130907
CKS1B	229.314	-3.4748	0.356817	2.06899e-22	7.84739e-21
CTNNAL1	126.165	-3.43333	0.333741	8.03109e-25	3.7408e-23
NEK2	174.516	-3.43201	0.532906	1.19336e-10	1.25232e-09
NCAPG	585.73	-3.42916	0.502649	8.96671e-12	1.05339e-10
CDCA5	24.077	-3.41345	0.698251	1.01569e-06	6.46678e-06
TST	635.505	-3.41026	0.74441	4.62417e-06	2.61216e-05
CENPU	426.455	-3.40404	0.529528	1.28918e-10	1.3414e-09
SLC2A1	819.484	-3.40011	0.539149	2.85529e-10	2.88244e-09
CEP55	88.3274	-3.39928	0.567676	2.12359e-09	1.90478e-08
PUS1	466.37	-3.39158	0.60329	1.8897e-08	1.5343e-07
CCNB2	76.1996	-3.38711	0.502013	1.50863e-11	1.71906e-10
NCBP2	17.8571	-3.37202	0.978601	0.000569467	0.00216482
GINS2	411.907	-3.35486	0.328358	1.66286e-24	7.6119e-23
AURKA	62.3766	-3.35353	0.456882	2.13522e-13	3.04786e-12
UHRF1	182.45	-3.33892	0.436866	2.12375e-14	3.52409e-13
SHCBP1	71.6505	-3.32661	0.504139	4.15028e-11	4.53456e-10
BOLA2	26.5267	-3.31839	1.09043	0.00234086	0.00758849
RAD51AP1	151.462	-3.30856	0.50879	7.88351e-11	8.47397e-10
UBE2T	47.097	-3.29605	0.627042	1.4681e-07	1.04499e-06
MYB	14.5926	-3.2667	0.471789	4.3883e-12	5.39395e-11
NEIL3	26.3175	-3.25804	0.396884	2.2298e-16	4.38527e-15
MAD2L1	108.049	-3.25675	0.523726	5.02207e-10	4.86627e-09
GAGE2A	11.111	-3.25129	1.29197	0.0118516	0.0305198
TNFAIP8	35.4637	-3.24875	0.40065	5.11627e-16	9.84326e-15
HELLS	305.626	-3.23593	0.314445	7.74403e-25	3.6715e-23
CDK4	3103.94	-3.22177	0.479474	1.82488e-11	2.06173e-10
ZNF367	100.129	-3.18797	0.496406	1.34404e-10	1.38849e-09
PBK	177.496	-3.18333	0.535677	2.80474e-09	2.4822e-08
FANCI	114.464	-3.16688	0.33419	2.63479e-21	8.85489e-20
TIMELESS	23.2185	-3.15339	0.51986	1.31263e-09	1.22712e-08
IRX5	11.6743	-3.09526	0.861891	0.000329104	0.00131197
GINS3	115.404	-3.08557	0.298478	4.75994e-25	2.29775e-23
SNRPB	60.041	-3.08494	0.669953	4.13036e-06	2.3583e-05
FBXO5	287.762	-3.06619	0.356895	8.60008e-18	2.02064e-16
SUV39H1	43.844	-3.04696	0.358241	1.81084e-17	4.10921e-16
TK1	24.2582	-3.03003	0.539411	1.93965e-08	1.57005e-07
PAICS	2311.12	-3.02231	0.267663	1.44627e-29	9.5996e-28
PAX3	4406.67	-2.99232	0.510585	4.61311e-09	3.9382e-08
COL2A1	22.7613	-2.98535	0.607449	8.89795e-07	5.73399e-06
MND1	91.5719	-2.98264	0.415253	6.83368e-13	9.30432e-12
AR	17.1385	-2.98211	0.785845	0.000147775	0.000625747
PHOX2B	4.54403	-2.95827	0.940843	0.00166497	0.0055885
CENPW	412.788	-2.94218	0.414209	1.21967e-12	1.57962e-11
SPAG5	324.682	-2.93541	0.348245	3.482e-17	7.39577e-16
MCM6	236.386	-2.93222	0.38021	1.2376e-14	2.07963e-13
B3GNT2	7.71476	-2.92656	1.00692	0.00365559	0.0110668
TACC3	270.42	-2.91207	0.303518	8.44048e-22	3.02831e-20
EIF3E	11101.3	-2.89746	0.607941	1.87906e-06	1.13384e-05
CDC6	168.318	-2.88167	0.357472	7.55097e-16	1.41182e-14
SMC4	290.968	-2.8816	0.379224	2.99196e-14	4.87341e-13
CDK1	423.547	-2.86664	0.573733	5.83883e-07	3.87552e-06
PTTG1	54.2904	-2.84831	0.653573	1.31216e-05	6.80428e-05
CHMP4A	3601.93	-2.82735	0.762271	0.000207981	0.000856109
FEN1	96.682	-2.81882	0.476024	3.1883e-09	2.79371e-08
CENPH	277.014	-2.80763	0.402903	3.20289e-12	4.03018e-11
FKBP5	72.2848	-2.80602	0.372709	5.12464e-14	7.91042e-13
GINS1	30.7112	-2.80478	0.546712	2.89326e-07	2.00042e-06
ADRB2	10.0038	-2.80357	1.02259	0.0061134	0.0172488
GEN1	206.751	-2.7935	0.663001	2.51528e-05	0.000123897
PUS7	296.97	-2.78273	0.522932	1.0297e-07	7.65788e-07
GMNN	361.792	-2.76741	0.304745	1.07506e-19	3.13658e-18
MCM4	360.093	-2.76539	0.577455	1.6768e-06	1.02108e-05
GLDC	647.443	-2.76283	0.604645	4.89267e-06	2.74052e-05
DNA2	52.6093	-2.75871	0.401368	6.2753e-12	7.50492e-11
MYL12A	10.9804	-2.73795	1.00826	0.00661692	0.0183573
ORC6	41.6823	-2.73143	0.501517	5.14205e-08	3.92303e-07
TP53I3	44.927	-2.72798	0.364029	6.68822e-14	1.0147e-12
HSPA2	23.5681	-2.7226	1.10595	0.0138256	0.0346619
DHFR	192.124	-2.7145	0.301927	2.45897e-19	6.66179e-18
RFC3	211.728	-2.70826	0.304015	5.18222e-19	1.3489e-17
TTK	27.0646	-2.6885	0.517323	2.02588e-07	1.43816e-06
NAA20	76.5891	-2.68723	0.872305	0.00206577	0.00682168
KIF9	5.71828	-2.67102	1.03769	0.0100528	0.0264782
DDX60	15.6952	-2.66176	0.859222	0.00194912	0.00647674
ECI1	2438.88	-2.66057	0.548613	1.23692e-06	7.74533e-06
CERK	5.10906	-2.65558	0.959874	0.00566456	0.0162237
EXOSC5	201.851	-2.65362	0.640122	3.39077e-05	0.000163089
TCF19	3.75648	-2.63946	1.03306	0.0106193	0.0277501
PMAIP1	9.00703	-2.63407	0.982753	0.0073557	0.0202168
ATP6V1B1	9.37493	-2.58354	1.07454	0.0162021	0.039941
PFAS	7.20575	-2.57816	0.801474	0.0012964	0.00445847
CDH2	14225.2	-2.5691	0.613617	2.82905e-05	0.000137567
KIF15	127.507	-2.56578	0.496094	2.31631e-07	1.62693e-06
USP1	19.2278	-2.55998	0.38232	2.14335e-11	2.41127e-10
SMAD3	376.981	-2.5499	0.356898	9.02457e-13	1.20403e-11
DBF4	348.238	-2.54504	0.305259	7.60014e-17	1.55218e-15
PRC1	109.73	-2.5372	0.353467	7.07152e-13	9.57902e-12
SGO2	89.558	-2.52498	0.333074	3.43347e-14	5.52476e-13
NCAPD2	245.005	-2.52464	0.286485	1.2243e-18	3.06651e-17
RPLP0	6329.52	-2.50177	0.326552	1.84265e-14	3.07688e-13
ISG20	7.2421	-2.48997	0.866259	0.00404809	0.012049
NFKBIB	169.452	-2.48425	0.681153	0.000265198	0.00107332
FZD2	146.017	-2.4596	0.415752	3.29817e-09	2.88048e-08
WDR3	918.26	-2.45528	0.603719	4.76397e-05	0.000219971
MCM7	820.391	-2.45208	0.445169	3.62514e-08	2.81425e-07
PCDH8	2399.39	-2.4465	0.669583	0.000258422	0.0010475
NET1	150.288	-2.44508	0.365662	2.28244e-11	2.55692e-10
TMEM109	8.3272	-2.44492	0.618806	7.78191e-05	0.000350186
DEPDC1	105.916	-2.43218	0.618459	8.40192e-05	0.000376174
CKS2	1046.26	-2.43208	0.307737	2.71993e-15	4.75093e-14
SMC2	78.4793	-2.41882	0.445938	5.82405e-08	4.41795e-07
PPP2R5A	27.2184	-2.41151	0.687013	0.000447876	0.00172585
LIPA	753.987	-2.40583	0.645752	0.000194835	0.000807002
NUP85	199.696	-2.40178	0.355529	1.42324e-11	1.62875e-10
AKR7A2	728.45	-2.3976	0.638165	0.00017195	0.000716682
RRM1	398.996	-2.3897	0.423919	1.72887e-08	1.40802e-07
DAXX	1394.68	-2.38354	0.479952	6.82767e-07	4.49813e-06
POLE2	75.6946	-2.36599	0.336793	2.13979e-12	2.71825e-11
CDKN3	139.684	-2.35155	0.424987	3.14389e-08	2.48424e-07
PRR11	332.793	-2.33486	0.473042	7.98094e-07	5.20624e-06
RPL29	13764.2	-2.3331	0.360839	1.00794e-10	1.07473e-09
TP53	96.2123	-2.32985	0.642455	0.000287314	0.00115754
SP8	15.2297	-2.32571	0.682589	0.000656339	0.00244059
EZH2	640.417	-2.32523	0.373062	4.58099e-10	4.47152e-09
HADH	26.7905	-2.32057	0.628019	0.000219825	0.000899285
MSX1	20.5554	-2.2993	0.687091	0.000818579	0.00296498
LMNB1	1293.48	-2.29888	0.178821	7.98652e-38	8.83508e-36
RNASEH2A	127.033	-2.29002	0.313706	2.87992e-13	4.06712e-12
CRABP2	741.531	-2.27943	0.364627	4.06812e-10	4.03017e-09
PLS1	34.3532	-2.26158	0.546133	3.45672e-05	0.00016531
ANLN	133.991	-2.2553	0.408692	3.42224e-08	2.68025e-07
ENOSF1	5.82059	-2.23791	0.769695	0.00364303	0.011054
MYBL1	58.034	-2.23447	0.56903	8.60785e-05	0.000383454
CCNF	102.818	-2.21856	0.374102	3.02245e-09	2.65715e-08
CLDN5	11.8832	-2.19497	0.803344	0.00628949	0.0176145
PTGFR	11.3295	-2.18754	0.719994	0.0023794	0.00770402
NFATC3	331.508	-2.18343	0.289338	4.47776e-14	7.03458e-13
GLI2	19.8293	-2.16787	0.376783	8.73434e-09	7.3385e-08
AHCY	540.325	-2.16147	0.397292	5.31304e-08	4.04187e-07
SDC1	392.806	-2.15615	0.292195	1.59305e-13	2.33676e-12
POLE3	866.736	-2.14345	0.24071	5.35327e-19	1.3799e-17
AATF	312.173	-2.14271	0.485255	1.00713e-05	5.32657e-05
LAP3	414.171	-2.12468	0.432367	8.92087e-07	5.73485e-06
SLC11A2	650.631	-2.11212	0.710932	0.00296917	0.00926338
ANGPTL2	28.9139	-2.11151	0.544567	0.000105574	0.000463063
MDK	799.125	-2.10994	0.431381	1.00264e-06	6.39904e-06
LIX1	147.972	-2.10228	0.340492	6.64903e-10	6.39608e-09
PYGL	20.8761	-2.06526	0.504189	4.19989e-05	0.000197009
PLEKHA7	455.028	-2.05903	0.708329	0.00365043	0.0110638
DUSP14	155.281	-2.05887	0.427675	1.47854e-06	9.10796e-06
AEN	216.004	-2.05786	0.438761	2.72983e-06	1.59641e-05
SNX13	1107.69	-2.05555	0.745749	0.00584499	0.0166507
OPN3	5.56267	-2.03748	0.603608	0.000736814	0.00270573
LYAR	148.736	-2.03623	0.446019	4.987e-06	2.7863e-05
RAI14	32.557	-2.02774	0.62914	0.00126839	0.00437391
FBL	253.8	-2.01437	0.437644	4.16913e-06	2.37533e-05
RPL15	14350.1	-2.00406	0.468527	1.89116e-05	9.60045e-05
ACTL6A	649.045	-1.99439	0.197984	7.23787e-24	3.05025e-22
TM9SF3	331.107	-1.99418	0.829338	0.0161929	0.039941
LIG1	125.535	-1.99139	0.357872	2.62848e-08	2.102e-07
RANBP2	7.10272	-1.99109	0.791869	0.0119229	0.0306738
PHKA1	124.057	-1.98508	0.667559	0.00294295	0.00919238
PMM2	92.2581	-1.98038	0.77404	0.0105124	0.0275523
MYO10	141.034	-1.98013	0.373294	1.12992e-07	8.31009e-07
RPA2	103.958	-1.96874	0.44822	1.12125e-05	5.88324e-05
RFC2	81.1355	-1.95568	0.365051	8.44819e-08	6.35409e-07
ANP32E	962.251	-1.95057	0.262831	1.15908e-13	1.71919e-12
NRG1	160.331	-1.94799	0.552895	0.000426291	0.00165227
CDK2	32.4544	-1.93669	0.684726	0.0046778	0.013693
RPS3	4397.22	-1.92567	0.266595	5.07824e-13	7.02226e-12
VRK1	706.047	-1.92376	0.185728	3.85062e-25	1.92894e-23
FAM183A	60.256	-1.92239	0.494186	0.000100241	0.000442095
IGFBP2	6617.39	-1.92209	0.510367	0.000165829	0.000695539
DERA	87.9853	-1.92173	0.361097	1.02672e-07	7.65715e-07
NOTCH3	831.986	-1.91204	0.429198	8.39261e-06	4.51975e-05
BAX	1852.31	-1.90918	0.28701	2.89228e-11	3.19959e-10
PCNA	88.454	-1.90028	0.694734	0.00623315	0.0175122
WDR72	22.4093	-1.89141	0.529229	0.000351719	0.0013896
C1orf112	346.822	-1.88826	0.302148	4.11894e-10	4.06534e-09
DEK	1683.61	-1.88585	0.156465	1.87436e-33	1.65881e-31
TMEM97	1000.39	-1.87564	0.242692	1.0882e-14	1.84024e-13
FZD1	34.3727	-1.87466	0.361041	2.07629e-07	1.47001e-06
YWHAB	4793.15	-1.86586	0.746621	0.0124519	0.0317578
RRS1	37.3588	-1.86313	0.634206	0.00330615	0.0101949
ISOC1	33.355	-1.85132	0.466864	7.32613e-05	0.000330797
HES5	6048.61	-1.85051	0.605993	0.00226049	0.00736394
CASP7	18.9531	-1.85028	0.576234	0.0013228	0.00453753
RPS6	3695.42	-1.84913	0.362236	3.31214e-07	2.26643e-06
HNRNPM	3245.57	-1.83645	0.306431	2.05944e-09	1.86615e-08
TEX10	4.94189	-1.82693	0.654402	0.00524234	0.0151452
RPL7A	3807.5	-1.82474	0.34055	8.40558e-08	6.34001e-07
RFC4	121.934	-1.82328	0.432897	2.53333e-05	0.000124555
SMARCC1	610.75	-1.81185	0.330191	4.0818e-08	3.15953e-07
GREB1	357.187	-1.81156	0.352233	2.70277e-07	1.87359e-06
C1QBP	1598.06	-1.80125	0.254467	1.45705e-12	1.87789e-11
GTF2H2	75.521	-1.79865	0.607928	0.0030899	0.00960619
ICMT	29.0314	-1.77149	0.515006	0.000582254	0.00218964
CCDC86	20.9627	-1.76837	0.494729	0.000351015	0.00138889
RPS27L	307.078	-1.75278	0.320974	4.73942e-08	3.63675e-07
SNRPA	350.115	-1.75056	0.346103	4.23853e-07	2.88546e-06
DCTD	483.314	-1.73474	0.390227	8.77065e-06	4.67592e-05
HEATR1	18.8242	-1.72663	0.390328	9.70936e-06	5.14538e-05
RPS2	5395.64	-1.72041	0.370556	3.43745e-06	1.984e-05
GEMIN5	790.899	-1.71384	0.497705	0.000574245	0.00217492
RPL24	9858.91	-1.70782	0.436802	9.23648e-05	0.000409397
CCT5	4355.76	-1.70223	0.354266	1.54803e-06	9.47009e-06
BRMS1L	1210.47	-1.70068	0.685722	0.0131334	0.0332296
ATAD5	48.2843	-1.70046	0.432937	8.57468e-05	0.000382618
NME1	3967.74	-1.69881	0.364811	3.2133e-06	1.86273e-05
NOTCH2	103.123	-1.69538	0.525426	0.00125235	0.00433506
GRIN2C	19.6477	-1.69146	0.686625	0.0137611	0.0345654
RUVBL1	410.881	-1.68853	0.195018	4.78722e-18	1.13483e-16
CDC25A	37.958	-1.67775	0.453761	0.000217786	0.000892317
RPL35	8294.18	-1.67757	0.392554	1.92454e-05	9.75123e-05
NCAPG2	7.85682	-1.66927	0.720307	0.0204795	0.0481179
WNT5A	157.158	-1.66247	0.651787	0.0107525	0.0279607
NES	958.709	-1.63954	0.41222	6.96887e-05	0.000315202
NFKB2	22.0354	-1.63817	0.452535	0.000294633	0.00118523
RPS7	3711.82	-1.63781	0.180823	1.33447e-19	3.80969e-18
GAPDH	9495.99	-1.63283	0.250194	6.743e-11	7.30721e-10
RAD51C	33.102	-1.6319	0.336937	1.27682e-06	7.95767e-06
PSMG1	321.767	-1.62617	0.25772	2.79331e-10	2.83063e-09
ATIC	612.455	-1.6221	0.307497	1.32642e-07	9.54378e-07
TXNDC5	326.846	-1.61589	0.229249	1.80715e-12	2.31786e-11
RFC5	38.6167	-1.61108	0.430731	0.000183775	0.000764769
IER2	940.983	-1.60943	0.640875	0.0120287	0.030886
MTAP	99.0377	-1.60856	0.281955	1.1633e-08	9.59178e-08
CDCA4	34.3887	-1.59288	0.357757	8.49144e-06	4.56372e-05
MANF	284.534	-1.59113	0.428163	0.000202255	0.000835127
HAT1	399.547	-1.59085	0.429765	0.000214178	0.000878891
DPH2	7.68318	-1.58837	0.674758	0.0185734	0.0445461
RPL36A	110.668	-1.58818	0.33905	2.81066e-06	1.63647e-05
TUBB4B	164.868	-1.58805	0.217433	2.80127e-13	3.97721e-12
DNMT1	28.9578	-1.58177	0.517088	0.00222084	0.00727044
CNKSR3	157.996	-1.58155	0.586491	0.00700456	0.019372
NUP88	433.244	-1.57878	0.523637	0.00256959	0.00819
ACTN1	1125.14	-1.5765	0.594733	0.00803077	0.0218292
ACP1	307.052	-1.57557	0.324566	1.20763e-06	7.58353e-06
PDPN	840.417	-1.57332	0.315428	6.10435e-07	4.04166e-06
EEF1B2	2433.58	-1.57214	0.21697	4.29608e-13	6.00321e-12
GSTM1	47.1957	-1.56722	0.536218	0.0034698	0.0105889
EBNA1BP2	1048.56	-1.5647	0.378334	3.53755e-05	0.000168319
ILK	1217.34	-1.55	0.592549	0.00890126	0.0238475
PHGDH	271.498	-1.54325	0.506187	0.00229778	0.00746709
APEX1	311.849	-1.53856	0.353276	1.32989e-05	6.86939e-05
C9orf116	34.2627	-1.53603	0.490121	0.00172453	0.00578108
RPAP3	1274.92	-1.52488	0.613235	0.0128966	0.0327348
PRKDC	175.196	-1.52173	0.390707	9.82688e-05	0.000434116
DNTTIP2	734.911	-1.50127	0.512451	0.00339404	0.0103815
CLIC4	1860.48	-1.48971	0.461128	0.00123543	0.00429328
ADSL	28.0405	-1.48591	0.431259	0.000569947	0.00216482
ASCC3	234.891	-1.48554	0.327088	5.57948e-06	3.07334e-05
RPL11	15982.4	-1.48432	0.280074	1.15961e-07	8.48146e-07
LBR	184.311	-1.48234	0.400248	0.000212588	0.000873716
ARSG	127.33	-1.46631	0.617444	0.0175579	0.0426888
HSD17B10	73.5677	-1.46476	0.386209	0.000149038	0.000630088
SMNDC1	1400	-1.46228	0.4845	0.00254338	0.00812597
MAP2K5	55.8482	-1.45911	0.318295	4.55898e-06	2.58634e-05
RPS5	2752.15	-1.43979	0.329005	1.20765e-05	6.29922e-05
TMX1	22.7132	-1.43948	0.600202	0.0164705	0.04049
TRIAP1	48.5541	-1.4386	0.346654	3.32517e-05	0.000160224
NUP107	60.3425	-1.43149	0.420204	0.000657632	0.00244198
PRSS23	87.4087	-1.42988	0.342101	2.91877e-05	0.000141411
KCNJ8	32.1005	-1.42932	0.362063	7.8903e-05	0.000354463
SRSF2	1053.02	-1.42851	0.484901	0.0032193	0.00995023
TPR	1840.67	-1.42472	0.40247	0.000400231	0.00156267
MRPL3	312.421	-1.41163	0.400956	0.000430472	0.00166604
UTP14A	92.2706	-1.40464	0.245345	1.03319e-08	8.59913e-08
RPSA	843.636	-1.38497	0.415916	0.000868691	0.00313793
EXOSC8	333.365	-1.38035	0.390188	0.000403708	0.00157393
TIPIN	320.373	-1.37844	0.267738	2.62635e-07	1.83017e-06
USP7	1024.23	-1.37339	0.367609	0.000186955	0.000775572
BCL2L13	165.265	-1.35414	0.483426	0.00509249	0.0147443
SFRP2	121.506	-1.34969	0.383747	0.000436255	0.00168596
SOX1	65.707	-1.34936	0.444666	0.00240904	0.00778102
TFDP1	588.933	-1.34488	0.152374	1.08297e-18	2.7647e-17
G3BP1	1531.92	-1.33063	0.204089	7.03794e-11	7.59583e-10
PPP1CC	3125.89	-1.32734	0.205492	1.05172e-10	1.11693e-09
PDCD6IP	1682.32	-1.32446	0.536829	0.0136178	0.0342379
PSIP1	2132.72	-1.31382	0.526841	0.0126397	0.0321748
LIMS4	39.5534	-1.31367	0.339329	0.000108218	0.000471789
EGFR	10.4697	-1.31314	0.551642	0.0172929	0.0421217
ZBTB21	17.0286	-1.31286	0.412251	0.00144943	0.00490971
NENF	125.41	-1.30569	0.418863	0.00182564	0.00610464
PAK4	17.9776	-1.30532	0.520768	0.012192	0.0312148
IPO5	328.179	-1.30069	0.21328	1.07071e-09	1.01165e-08
RSL24D1	1326.98	-1.29726	0.461012	0.00489396	0.0142472
ABCC4	124.394	-1.29654	0.274348	2.2913e-06	1.3579e-05
MTHFD1	80.2126	-1.29542	0.389491	0.000881283	0.00317172
ALDH9A1	333.844	-1.29329	0.513444	0.011774	0.0303789
RPL6	1930.16	-1.29314	0.46809	0.00573447	0.0163886
CTPS1	541.45	-1.29026	0.369355	0.000477135	0.00183435
SRM	214.081	-1.28582	0.421874	0.0023047	0.00748042
XRCC5	6158.5	-1.28208	0.205067	4.05216e-10	4.0294e-09
NUP62	148.765	-1.28121	0.401352	0.00141179	0.00479937
RAN	3775.91	-1.27871	0.301083	2.16616e-05	0.000108513
HSPG2	18.2426	-1.27113	0.547859	0.0203309	0.0478109
SNRPG	658.596	-1.27002	0.206698	8.02918e-10	7.66815e-09
RPS18	3327.39	-1.2641	0.265341	1.89744e-06	1.14234e-05
OSTC	443.101	-1.26218	0.210485	2.01577e-09	1.83284e-08
PTX3	186.576	-1.26069	0.43851	0.00404116	0.0120418
ATP6V0E1	1421.22	-1.25462	0.502348	0.0125071	0.0318678
MOB1A	263.115	-1.24845	0.486493	0.0102811	0.0270529
RPL28	6213.45	-1.24791	0.362267	0.000571633	0.00216812
HSPE1	2382.55	-1.23944	0.251323	8.153e-07	5.29247e-06
BUB1B	56.4863	-1.23827	0.418974	0.00312181	0.00968273
PFN1	4744.23	-1.23369	0.18301	1.57169e-11	1.78326e-10
IFRD2	31.1719	-1.23126	0.450277	0.00624849	0.0175182
FN1	210.351	-1.22727	0.424524	0.00384112	0.0115234
CIT	170.106	-1.21037	0.524571	0.021035	0.0492555
FGFR2	446.122	-1.20811	0.365566	0.000950543	0.00338751
TSKU	194.498	-1.20145	0.45348	0.00806328	0.0218672
ILF2	1151.8	-1.19951	0.326778	0.000241862	0.000983375
RACGAP1	113.945	-1.19801	0.382862	0.00175343	0.00587055
TIGAR	261.328	-1.19697	0.401524	0.00287246	0.00900398
RPL17	681.433	-1.18427	0.458667	0.00982338	0.026055
AKR1B1	17.87	-1.18389	0.509739	0.0202034	0.0476268
NHP2	442.55	-1.18143	0.274202	1.64285e-05	8.42042e-05
EIF2S1	1159.69	-1.17554	0.372412	0.00159644	0.00538569
MLEC	103.01	-1.17187	0.362535	0.00122747	0.0042712
CMSS1	195.835	-1.1623	0.449712	0.00975102	0.025889
MTHFD2	252.839	-1.16084	0.229984	4.47681e-07	3.02441e-06
TOMM34	87.9863	-1.15382	0.383209	0.0026044	0.00827114
RPL8	4206.32	-1.15245	0.196737	4.69027e-09	3.99124e-08
IDE	202.155	-1.13642	0.32752	0.000520886	0.001987
PLSCR1	47.5438	-1.13199	0.441461	0.010342	0.0271861
PAX6	153.924	-1.12105	0.411866	0.006491	0.0180835
ZEB2	2107.36	-1.12066	0.410264	0.00630365	0.017617
TPBG	122.274	-1.11979	0.212419	1.3523e-07	9.67749e-07
RPL26	2638.77	-1.11622	0.478313	0.0196135	0.0465823
SRSF7	549.083	-1.1116	0.431789	0.0100414	0.0264745
G6PD	745.451	-1.11056	0.407141	0.00637747	0.0178046
CHAC2	80.757	-1.10832	0.306421	0.000298053	0.00119536
SLC25A13	127.29	-1.10321	0.296673	0.000200335	0.000828487
EIF4EBP1	457.054	-1.10227	0.159742	5.18847e-12	6.26154e-11
LSM5	346.172	-1.09793	0.258502	2.16383e-05	0.000108513
NOL11	205.453	-1.09662	0.265766	3.6874e-05	0.000174511
MRPL14	400.388	-1.09414	0.390156	0.00504144	0.0146605
SEC11A	304.727	-1.09297	0.391949	0.0052944	0.0152623
FBXO7	848.01	-1.08845	0.46716	0.0198102	0.046877
RPL3	12675.6	-1.07182	0.251459	2.0225e-05	0.000101892
IKBIP	84.7364	-1.07157	0.452606	0.0179058	0.0432441
SYPL1	186.845	-1.0689	0.363298	0.00325884	0.0100607
PGM1	79.418	-1.06163	0.310484	0.000627864	0.00234126
KIF13A	259.577	-1.0487	0.2319	6.11898e-06	3.35659e-05
PARP1	895.661	-1.04693	0.346682	0.00252888	0.00809911
FASN	2092.52	-1.04603	0.33227	0.00164317	0.00552931
HECTD2	450.665	-1.04519	0.412058	0.0111964	0.0290298
RPL19	3791.03	-1.03765	0.360414	0.00398866	0.0119121
TNFRSF10B	256.955	-1.03414	0.249634	3.4336e-05	0.000164553
MSH6	209.161	-1.03343	0.165643	4.40582e-10	4.33239e-09
RPL32	2292.5	-1.03057	0.25438	5.09303e-05	0.00023435
VPS72	1127.86	-1.0295	0.373496	0.00584451	0.0166507
WDR43	441.567	-1.02366	0.310188	0.000966444	0.00343956
CCNG1	690.745	-1.01874	0.347328	0.00335634	0.0102841
DAG1	485.574	-1.01833	0.369406	0.00583954	0.0166507
HMBS	100.365	-1.01658	0.26735	0.00014329	0.000607725
EEF2	20968.1	-1.01059	0.334579	0.00252369	0.00809226
INSM1	46.7646	-1.0094	0.34371	0.00331634	0.0102027
SDK2	630.899	-1.00592	0.350668	0.00412301	0.0122445

## Sheet: up DEGs_overlap 
Gene ID	FoldChange NESC vs MCC (log2)	SD (log2)
A2M	3.41067	1.59306
ABCA8	4.7032	0.237244
ABCB11	3.04003	0.522198
ABCG1	1.90697	1.24357
ABHD6	1.5561	0.661428
ACE	3.44789	0.908492
ACHE	5.66561	1.59448
ACTG2	4.08157	0.601406
ACTN2	2.66733	0.460851
ADGRG1	2.31702	0.428195
ADGRG3	3.84081	1.26786
AIFM2	2.78277	0.0182793
AKR1C2	5.39477	1.30469
AKR1C3	3.01682	1.47432
ALDOC	3.39487	1.46638
AMIGO2	3.70356	0.408978
AMY1A	2.43976	0.445773
AMY2B	3.48312	0.626659
ANKRD36B	2.13582	0.73975
ANXA1	6.5915	1.76559
ANXA2	3.24095	1.67166
ANXA2P2	3.62661	1.32791
APBA1	4.29784	0.774913
APOE	2.12943	0.225731
APP	2.31632	0.435613
ARID5B	1.44874	0.289771
ARIH1	1.58861	0.67632
ASAH1	2.95378	0.54846
ASCL1	4.44393	4.4467
ASNS	1.58926	0.742913
ATP1B1	2.28462	0.979212
ATP2C1	1.35637	0.363289
ATP6AP1	2.157	0.710738
AXL	1.41968	0.332817
B3GAT1	3.51492	0.41849
B4GALT5	1.61323	0.461044
BBOX1	6.39935	1.93209
BDNF	4.47476	3.31066
BLCAP	1.80753	0.0197267
BNIP3L	1.36263	0.180811
C1R	3.84444	1.394
C1orf162	2.60135	0.0485452
CA2	3.07331	0.280848
CACNA1B	2.60621	1.15447
CAMK2B	5.74493	0.0407159
CAMSAP2	1.3625	0.325505
CARMIL1	2.38625	0.153823
CASK	1.76689	0.658083
CBX4	2.06262	0.0920332
CCL2	5.41539	0.10556
CCNG2	1.79867	0.00848045
CD44	4.9808	0.121071
CD8A	3.61957	0.575144
CDH10	2.83066	2.49377
CDH11	3.89959	0.851387
CDH8	4.16375	2.28392
CFLAR	2.36094	1.31445
CHIC2	2.59343	1.2797
CHMP2B	2.15385	1.24544
CHRNA4	2.17481	0.242962
CHRNB2	1.95768	0.934288
CLEC4A	2.63732	0.679988
CLK1	1.57286	0.545749
CLTC	2.10256	1.45877
CLU	2.31379	1.09491
CNN1	3.0025	1.96402
CNOT4	2.34099	1.84201
CNTN1	8.22236	1.51676
COL16A1	4.57042	0.410801
COL1A1	6.76766	0.517114
COL1A2	5.0555	1.80606
COL5A1	2.74581	2.10896
COL5A2	2.9186	0.412965
CREBRF	2.98145	0.404745
CREG1	1.70641	0.213934
CRIM1	2.94115	0.71234
CRY1	1.75995	0.511252
CRYAB	5.4641	1.65664
CSF1	1.35357	0.344149
CSRP1	1.82446	1.01877
CTSB	2.20238	1.51389
CTSS	2.4786	1.05381
CXCL12	4.36815	0.658742
CXCR4	1.73821	0.633146
CYP26B1	4.02268	0.226608
CYP2E1	2.62496	0.648175
DACH1	2.41041	1.8576
DCX	3.62119	0.293869
DEPTOR	1.42924	0.340872
DLG4	2.54977	0.0442136
DMTF1	1.89723	0.680228
DNAJB6	1.70058	0.462471
DNAJB9	3.10126	2.62758
DNM1	3.1169	0.301947
DPP10	3.04036	0.727569
DUSP1	2.03346	0.945807
DYNLT3	3.77123	1.83844
EBF1	4.40142	1.2323
EBF3	3.99159	1.52007
EDNRB	2.41547	1.0216
EEF1A2	5.43229	0.317003
EFNA1	5.92565	2.49876
EGF	2.85575	0.599828
EGFL6	3.47464	0.3594
ELAVL1	1.85623	0.11684
ELMOD1	5.7759	3.19127
EMP1	4.75029	0.250403
ENO2	3.33108	0.497566
EPHA8	5.83758	0.563013
EPHB6	1.97416	0.566725
EPHX1	1.39315	0.0462672
EPS15	1.84923	0.166352
ERO1B	1.77876	0.297335
ETV1	3.38689	0.371477
FAM229B	2.12552	1.32694
FBXO11	2.59504	1.27208
FBXO32	6.87186	1.93617
FCHO1	1.87628	0.138565
FIG4	1.25819	0.0444711
FLRT2	4.79509	0.759529
FNDC4	4.81164	1.42969
FOXA1	4.74331	1.67436
FOXO3	1.92468	0.60883
FTH1	1.46815	0.637894
FUT1	3.42898	0.55975
GABARAPL1	3.80099	0.478432
GABBR1	1.65106	0.290488
GABRA2	7.45761	0.600872
GABRB3	3.16168	0.315495
GAD2	5.62535	1.41378
GAP43	3.30394	1.16259
GAS2	2.23936	0.588363
GATA2	2.96887	0.646877
GDPD5	2.17848	0.401651
GLIS3	4.27116	0.15947
GLRX	3.5794	1.41703
GNAI1	3.41461	1.33036
GNAI3	1.92631	0.304446
GNAO1	4.70826	1.75791
GNAQ	1.24909	0.162687
GOLGA2	1.56126	0.432721
GRB14	2.68868	0.57314
GRIA2	6.8593	1.43812
GRIA3	4.44216	0.785202
GRIK4	4.19503	0.251773
GRIK5	5.1178	0.638814
GRIN1	7.05544	0.645381
GRIN2B	6.10494	3.96455
GRIN2D	3.96341	0.444709
GSK3B	1.67529	0.208769
HK1	1.62201	0.197128
HLA-A	2.71507	0.28315
HMGCR	2.14327	1.30834
HMGCS1	1.85318	0.957845
HSPA13	1.62743	0.308383
HSPB8	3.37519	1.37621
ID2	2.04828	0.215146
IFI44	3.87419	1.50974
IFNAR1	2.23173	1.49397
IGFBP3	3.76053	1.10051
IGFBP6	4.70219	0.387806
IL13RA2	2.95119	0.0846855
INA	2.04748	0.857374
INPP1	2.53757	0.0600269
INPP4B	2.24116	1.66531
ISL1	3.10004	2.25595
ITFG1	1.28664	0.17253
ITGA11	5.93496	1.59443
ITGB5	2.35071	0.223166
JAK1	1.90287	0.387917
JAK2	1.97291	0.553111
JUNB	1.96122	1.33524
KAT2B	2.41484	1.97694
KCNA1	3.54302	0.636931
KCNF1	3.26877	1.79237
KCNK4	2.24292	0.729806
KCNK9	3.79692	0.584898
KCNQ3	6.2042	1.41053
KHDRBS3	1.90516	0.569142
KIAA0355	2.22461	1.17364
KLHL24	3.2056	0.212059
KRT17	3.65348	0.31055
L1CAM	4.61249	0.376721
LEFTY2	3.00898	1.03634
LGALS1	3.52151	1.2023
LHX2	6.77431	1.2047
LINC00621	3.18876	0.949884
LMO1	4.05357	1.30201
LOXL1	3.06555	1.46655
LRRC3B	2.99206	0.12784
LRRFIP2	1.20182	0.0875327
LUM	5.9099	2.38138
MAOA	3.04495	0.546237
MAOB	3.17354	0.083177
MAP1LC3A	5.79516	0.113739
MAP1LC3B	2.74505	1.5402
MAP2	2.54793	0.118341
MAP6	2.84066	1.48646
MAPK9	1.38661	0.109937
MAPT	5.95646	0.0742887
MAST2	1.83841	0.279886
MBNL2	2.25685	1.23089
MED21	2.77923	2.38206
MEF2C	4.75465	0.713481
MLLT11	2.0156	0.326934
MSMO1	3.67074	2.62754
MT3	4.07769	0.790047
MVP	3.02467	0.814977
MXRA5	3.40649	0.474254
MYL9	4.31014	2.10812
NCAM1	3.65821	0.761641
NCAN	3.72149	0.658285
NDRG1	3.60006	1.04918
NEAT1	2.7556	1.78006
NIPSNAP3A	2.82682	2.05438
NLGN1	2.42469	0.638576
NOS1	2.50874	0.516265
NPTX2	2.17362	0.308913
NR3C1	2.82861	0.733848
NR4A2	4.33826	1.37055
NR4A3	3.87009	2.29668
NRXN1	6.55827	0.480744
NSG1	4.3171	3.25208
NTRK3	3.70188	0.560827
OLFML2A	6.20406	3.44823
P2RX3	2.61002	0.821033
P4HTM	2.44745	0.129382
PAFAH1B1	1.23718	0.156599
PAK6	5.43987	1.07223
PALMD	4.03956	0.977012
PAPPA	2.64706	0.0944511
PDGFB	3.79564	0.14342
PDK4	3.6877	1.27312
PEG10	2.04804	0.160185
PEX3	1.46661	0.0360087
PFKP	2.67628	0.307015
PHLDA1	3.78202	0.177589
PIK3CA	2.88799	2.09695
PINK1	1.62338	0.512504
PLA2G7	2.78216	0.508681
PLAU	2.91112	0.704695
PLP2	5.55512	1.64002
PLPPR4	4.68976	0.0889878
POU4F2	3.43795	1.50295
PPARGC1A	3.45598	0.33175
PPIC	3.52781	2.40171
PPP1R13B	2.68114	0.0311243
PPP1R17	2.19228	0.572055
PRKACB	2.6687	0.625511
PRKCD	1.79189	0.589692
PRKCZ	2.47583	0.409434
PRKN	1.7727	0.0165513
PROC	3.97185	0.146893
PRPH	4.71381	1.55262
PRUNE1	1.24393	0.279853
PRUNE2	2.04431	0.867994
PSENEN	3.12813	2.46105
PSMB9	5.00802	1.68423
PTPRM	2.91248	0.307168
RAB11FIP2	2.9659	1.93307
RAB1A	2.0522	1.28771
RAB31	4.89576	0.616448
RAB3B	3.04623	0.261941
RAPGEF2	2.12568	0.963142
RARA	1.8795	0.192546
RASSF5	3.76234	0.209166
RBFOX3	3.98512	1.9939
REEP5	1.87908	1.00581
RELN	4.63706	2.1259
RET	2.88011	1.39512
RGCC	4.99331	1.11932
RNPC3	2.76732	1.28852
ROBO1	2.59793	1.05861
RRAGA	1.24945	0.0275992
RTN2	2.05484	0.822819
RUFY3	2.88966	0.767642
RUNX1	4.01998	0.637488
S100A16	3.50361	2.50489
S100B	3.67345	2.75685
SAMHD1	1.31791	0.439172
SCN2A	7.58002	1.09772
SCN3A	5.66807	1.88801
SCN9A	4.47041	0.778704
SEC62	1.73456	0.199902
SEMA3A	2.83596	0.151742
SEMA6A	3.02341	0.365731
SGCB	2.23415	1.45015
SGK1	3.4292	0.30806
SH3BP5	3.01123	1.61409
SHB	3.62365	1.556
SLC10A4	2.23733	0.389994
SLC16A7	3.26867	0.276167
SLC17A6	7.65663	0.0161999
SLC1A3	2.57191	0.18399
SLC25A14	1.75472	0.698813
SLC25A27	3.06262	0.938099
SLC27A1	1.2276	0.046566
SLC8A1	2.26316	0.244406
SLIT2	3.00894	0.639156
SNAP25	3.18225	0.289788
SNCA	1.93225	1.24793
SNURF	2.03785	0.430025
SOX4	2.12314	0.0481615
SOX9	2.44935	0.144333
SPAG4	3.59421	1.84007
SPEN	1.06271	0.0572041
SPP1	3.34188	2.26231
SPTSSB	1.34626	0.433166
SSBP2	1.77285	0.0773406
SST	5.61877	3.7825
ST3GAL5	1.71259	0.741967
ST7	2.61405	2.12435
STMN2	3.53724	0.73248
STX1A	2.16981	0.865212
STX4	1.26467	0.0669015
STXBP1	3.61997	0.281513
SULF1	3.04966	1.21093
SV2A	3.21066	1.65157
SYN1	3.97416	1.04286
SYNGR3	5.28176	1.34177
SYT4	3.85756	1.01638
TAGLN	2.31101	1.68412
TARBP1	2.99168	1.91765
TBC1D30	4.34978	2.2862
TCF4	1.84054	0.762787
TERF2IP	2.42573	0.166062
TESK1	1.26266	0.238631
TF	3.58816	1.036
TGFB2	6.20549	0.851488
TH	3.27985	1.87893
THEM4	1.40648	0.0932057
THY1	4.45509	0.274802
TIMP2	3.04988	1.15901
TIMP3	2.55337	1.28611
TNC	4.54303	1.5049
TNFRSF9	3.52105	0.0520207
TPM1	2.01341	0.416998
TRAK2	2.38246	0.860507
TRAPPC3	1.21539	0.123935
TRIB1	1.74617	0.805213
TRIB3	2.00205	1.09471
TRIM2	2.24895	1.71639
TUBA1A	2.08744	0.86267
TUBB2A	2.96494	0.533127
VAMP2	2.34685	0.0126115
VAT1	1.54076	0.0712593
VCAM1	5.44858	2.1597
WFDC2	3.32371	1.86736
WNT4	5.27046	1.27851
WNT7B	2.41162	1.53307
XKR4	3.20847	0.415965
ZFAND2A	1.13331	0.00726974
ZNF185	2.91174	0.963873
ZNF274	1.3684	0.44848
ZNF555	2.31294	0.253606

## Sheet: down DEGs_overlap
Gene ID	FoldChange NESC vs MCC (log2)	SD (log2)
TRGC2	-6.51357	0.659304
HOXB1	-6.06137	2.26584
FZD10	-5.6343	0.245628
GLI1	-5.38677	1.47812
LEF1	-5.12847	2.5724
E2F2	-5.00024	1.12529
COL2A1	-4.92391	2.74154
CDC45	-4.91649	1.11782
ADIPOQ	-4.82291	2.39383
FOXM1	-4.82202	0.873458
TNFRSF1B	-4.76024	1.05952
TFAP2B	-4.75696	0.629755
TERT	-4.7281	0.268948
KIF18B	-4.72503	0.401346
RAD54L	-4.61127	0.190469
INHBE	-4.53177	0.20446
HES3	-4.4743	1.201
KIF4A	-4.44516	1.61306
NUDT5	-4.40996	0.490919
FAM72C	-4.25653	0.608351
DMRTA1	-4.23946	0.280775
HMGA2	-4.221	0.39543
PLAGL1	-4.16964	0.787766
CCNE2	-4.16187	0.205391
CENPF	-4.12733	0.670395
RRM2	-4.12571	1.07944
ORC1	-4.11271	1.14264
CDCA7	-4.0767	0.367474
DTL	-4.05958	0.239379
TYMS	-4.04808	0.645266
DEPDC1B	-4.00357	0.121741
CDC20	-3.9474	1.23555
FAM83D	-3.92039	0.570591
MCM10	-3.86375	0.643143
MCM3	-3.82927	0.155108
TPX2	-3.81785	0.178772
GINS3	-3.80712	1.02043
MYBL2	-3.80447	0.784931
BRCA1	-3.7724	0.0352258
MCM2	-3.75127	0.918479
CKS1B	-3.7215	0.348889
MKI67	-3.68678	0.651177
KIF11	-3.68628	1.83961
TRIP13	-3.67308	0.16984
E2F7	-3.64145	0.328235
SNRPB	-3.63824	0.782482
NCAPH	-3.60563	0.422782
FEN1	-3.5873	1.08679
CDCA8	-3.56527	1.70418
AURKB	-3.54153	1.12524
CDCA3	-3.50712	0.35156
CTNNAL1	-3.48826	0.0776819
CDT1	-3.47117	0.455203
PFAS	-3.47018	1.26151
BOLA2	-3.46487	0.207156
SLC2A1	-3.45991	0.0845762
ESPL1	-3.45186	2.086
KIF2C	-3.42846	0.860959
CHEK1	-3.3971	0.211481
UHRF1	-3.37654	0.0532045
MCM7	-3.37306	1.30245
EXO1	-3.372	1.35432
NUSAP1	-3.3654	1.4135
RRS1	-3.32673	2.06984
DLGAP5	-3.32512	1.36478
ZWINT	-3.31326	1.41442
TCF19	-3.30356	0.939185
PUS1	-3.27947	0.158551
SHCBP1	-3.27569	0.0720155
CENPW	-3.26392	0.455015
PLK1	-3.21705	0.996498
SKA1	-3.19205	1.34187
KIF20A	-3.17085	1.20563
ASF1B	-3.14387	2.24145
CRABP2	-3.1395	1.21633
MCM6	-3.13184	0.282295
TIMELESS	-3.12772	0.0362991
WDR3	-3.12558	0.947958
LYAR	-3.1245	1.53905
RAD51AP1	-3.11552	0.272997
TST	-3.10625	0.42993
KIF23	-3.07482	0.95011
GINS2	-3.07437	0.396661
EXOSC5	-3.07289	0.592935
OIP5	-3.0613	0.96045
MYL4	-3.05951	1.21265
CCNF	-3.04824	1.17334
HJURP	-3.04634	1.86997
RNASEH2A	-2.99505	0.997063
HMMR	-2.98763	1.24593
CENPK	-2.98242	1.54894
TACC3	-2.94794	0.0507173
MELK	-2.93227	1.37854
CCDC86	-2.93169	1.64519
CDK4	-2.91365	0.435756
FAM72A	-2.90441	1.19088
CHEK2	-2.90347	0.913269
FBXO5	-2.83788	0.322869
TK1	-2.83744	0.27237
SPAG5	-2.82368	0.158011
ATP6V1B1	-2.82127	0.336201
GLI3	-2.8136	2.46458
FKBP5	-2.80298	0.00429527
EZH2	-2.77764	0.639802
NES	-2.76337	1.58933
SPC25	-2.76247	1.30771
NCAPG	-2.75105	0.958991
AURKA	-2.71891	0.897492
NET1	-2.7166	0.383986
GMNN	-2.69979	0.0956309
PTX3	-2.69533	2.02889
SMAD3	-2.69118	0.199793
DUSP14	-2.68423	0.88439
DNMT1	-2.67751	1.54962
PHLDB2	-2.67733	1.3734
ZNF367	-2.66299	0.742438
KIF14	-2.65988	2.17317
CDC6	-2.65916	0.314682
TP53I3	-2.6321	0.135583
FST	-2.62974	1.21435
PAX3	-2.62281	0.522553
RFC3	-2.62072	0.1238
ATAD2	-2.61351	1.3394
NUP85	-2.61223	0.297615
PMM2	-2.6073	0.886599
STIL	-2.58221	1.45434
ASPM	-2.57972	2.13054
NUF2	-2.57438	1.49804
BIRC5	-2.56067	2.01935
UBE2C	-2.56007	1.57831
HHIP	-2.5142	1.47393
E2F8	-2.51396	1.53214
POLE3	-2.50491	0.511181
MCM4	-2.48402	0.397913
LIG1	-2.45988	0.662534
HNRNPM	-2.45981	0.881559
CDC25A	-2.45085	1.09333
SUV39H1	-2.45049	0.843533
SMC4	-2.43312	0.634249
DPH2	-2.42793	1.18732
RRM1	-2.419	0.0414423
AR	-2.401	0.821812
LMNB1	-2.39241	0.132274
NFKBIB	-2.37398	0.155939
GREB1	-2.37354	0.794763
UTP14A	-2.32558	1.30241
EIF3E	-2.32131	0.814798
CDH2	-2.28711	0.398785
AEN	-2.28347	0.319065
FBL	-2.28222	0.378796
USP1	-2.28173	0.393502
SMC2	-2.26594	0.216207
CCT5	-2.25507	0.781837
PAICS	-2.23268	1.1167
RFC2	-2.23117	0.389596
CENPU	-2.22319	1.66998
TUBB4B	-2.21848	0.89157
DHFR	-2.21744	0.702957
PHGDH	-2.21277	0.946842
MRPL3	-2.20987	1.12888
EBNA1BP2	-2.19527	0.891755
NEIL3	-2.17709	1.52869
RUVBL1	-2.17487	0.687779
DBF4	-2.17074	0.52934
PTTG1	-2.15853	0.975505
GEN1	-2.13526	0.9309
LAP3	-2.12179	0.00408487
DEPDC1	-2.11761	0.444858
TMEM109	-2.11235	0.470318
RPSA	-2.10381	1.0166
TP53	-2.09648	0.330035
SGO2	-2.09578	0.606973
RAN	-2.0702	1.11933
MTAP	-2.06918	0.651407
VRK1	-2.05248	0.182039
TOMM34	-2.04301	1.25751
CDCA4	-2.02977	0.617864
CDK1	-2.01477	1.20473
RPS7	-2.00903	0.524986
MYBL1	-2.00561	0.323665
DAXX	-2.00334	0.537681
WDR43	-2.00206	1.38367
SMARCC1	-1.99639	0.260983
ECI1	-1.9863	0.953563
SLC25A13	-1.97618	1.23458
SDC1	-1.97133	0.261371
C1orf112	-1.96725	0.111711
CHMP4A	-1.95977	1.22694
RFC5	-1.9531	0.483688
NFATC3	-1.95128	0.328309
RPS3	-1.94825	0.0319359
ATAD5	-1.94533	0.346289
PARP1	-1.91077	1.22165
NOTCH2	-1.90479	0.29615
ISG20	-1.90464	0.827775
RPLP0	-1.88387	0.873836
NFKB2	-1.8815	0.344129
PLEKHA7	-1.87996	0.253245
NCAPG2	-1.87542	0.291545
TIPIN	-1.87394	0.700738
DEK	-1.87209	0.0194531
AATF	-1.86233	0.396515
DERA	-1.86118	0.0856306
PAK4	-1.8298	0.741724
HES5	-1.82521	0.0357865
PLSCR1	-1.81173	0.961299
C1QBP	-1.79848	0.00391738
XRCC5	-1.79424	0.724304
MSX1	-1.79076	0.719187
TPR	-1.78637	0.511459
BAX	-1.78259	0.179013
NCAPD2	-1.78015	1.05287
RAI14	-1.75138	0.390837
ENOSF1	-1.74676	0.694585
ICMT	-1.74273	0.0406714
ANP32E	-1.72991	0.312048
ATIC	-1.72429	0.144521
RAD51C	-1.72281	0.128566
PYGL	-1.70557	0.50868
USP7	-1.70519	0.469235
FASN	-1.70512	0.932092
RPL7A	-1.68897	0.191996
TEX10	-1.68186	0.205157
TFDP1	-1.66091	0.446937
EGFR	-1.63034	0.448592
ACTL6A	-1.61264	0.53987
NUP88	-1.60808	0.041436
RPS2	-1.60726	0.16002
GEMIN5	-1.60384	0.155573
HAT1	-1.59433	0.00492284
CIT	-1.58341	0.52756
SRSF2	-1.5789	0.212679
ILK	-1.55538	0.00759756
NUP62	-1.5549	0.387055
MLEC	-1.5455	0.528402
CTPS1	-1.53798	0.350331
RFC4	-1.5257	0.420838
WDR72	-1.52454	0.518823
SDK2	-1.52203	0.729882
PRKDC	-1.50376	0.0254268
BRMS1L	-1.50219	0.280704
LBR	-1.49843	0.0227492
RPL3	-1.4935	0.596348
NOTCH3	-1.49334	0.592132
ASCC3	-1.49017	0.0065374
IFRD2	-1.47939	0.350908
NME1	-1.45955	0.338377
CASP7	-1.4531	0.561694
CHAC2	-1.44926	0.482166
HMBS	-1.44681	0.608436
GTF2H2	-1.44478	0.500442
MSH6	-1.43734	0.571213
APEX1	-1.41979	0.167967
IER2	-1.41139	0.280066
NHP2	-1.39208	0.297906
GRIN2C	-1.38295	0.4363
RPL6	-1.37691	0.118465
TNFRSF10B	-1.34001	0.432571
KIF13A	-1.32041	0.384243
G3BP1	-1.32016	0.0148043
PSMG1	-1.31509	0.439929
LIMS4	-1.31275	0.0013133
G6PD	-1.30694	0.277724
SRM	-1.29662	0.0152749
DNTTIP2	-1.29499	0.291732
MTHFD1	-1.27622	0.0271519
HSD17B10	-1.26587	0.281281
PFN1	-1.23437	0.00096019
ILF2	-1.23411	0.0489218
HSPG2	-1.22486	0.0654407
PPP1CC	-1.19735	0.183828
DAG1	-1.18382	0.234044
ZBTB21	-1.157	0.220425
EEF2	-1.10588	0.134763
ZEB2	-1.07216	0.0685883

## Sheet: up oGO analysis_overlap
source	term name	term ID	adjusted p-value	negative log10 of adjusted p-value	term size	query size	intersection size	intersections
GO:MF	neurotransmitter receptor activity involved in regulation of postsynaptic membrane potential	GO:0099529	2.69462e-07	6.5695	57	344	12	GABRA2,GRIN1,GRIA2,GRIN2B,GRIK5,GRIA3,GRIK4,GRIN2D,GABRB3,CHRNA4,CHRNB2,GABBR1
GO:MF	transmitter-gated ion channel activity involved in regulation of postsynaptic membrane potential	GO:1904315	2.05924e-06	5.68629	54	344	11	GABRA2,GRIN1,GRIA2,GRIN2B,GRIK5,GRIA3,GRIK4,GRIN2D,GABRB3,CHRNA4,CHRNB2
GO:MF	extracellular ligand-gated ion channel activity	GO:0005230	7.32772e-06	5.13503	75	344	12	GABRA2,GRIN1,GRIA2,GRIN2B,GRIK5,GRIA3,GRIK4,GRIN2D,GABRB3,P2RX3,CHRNA4,CHRNB2
GO:MF	transmitter-gated ion channel activity	GO:0022824	7.98885e-06	5.09752	61	344	11	GABRA2,GRIN1,GRIA2,GRIN2B,GRIK5,GRIA3,GRIK4,GRIN2D,GABRB3,CHRNA4,CHRNB2
GO:MF	transmitter-gated channel activity	GO:0022835	7.98885e-06	5.09752	61	344	11	GABRA2,GRIN1,GRIA2,GRIN2B,GRIK5,GRIA3,GRIK4,GRIN2D,GABRB3,CHRNA4,CHRNB2
GO:MF	cytoskeletal protein binding	GO:0008092	8.18129e-06	5.08718	991	344	46	MAPT,MAP1LC3A,CAMK2B,CRYAB,MYL9,CDH8,SYN1,CDH11,GABARAPL1,S100B,DCX,NDRG1,STMN2,PPARGC1A,ALDOC,ANXA2,DNM1,RAB3B,CNN1,ZNF185,MAP6,CDH10,MAP1LC3B,ACTN2,MAP2,TRAK2,CLU,TAGLN,SLC8A1,GAS2,STX1A,APOE,TPM1,SNCA,RARA,FCHO1,MAST2,CSRP1,PRKN,CXCR4,GSK3B,GOLGA2,AXL,CAMSAP2,PRUNE1,PAFAH1B1
GO:MF	amyloid-beta binding	GO:0001540	8.55499e-06	5.06778	76	344	12	GRIN1,GRIA2,TGFB2,GRIN2B,ACHE,CRYAB,GRIA3,APBA1,CACNA1B,NLGN1,CLU,APOE
GO:MF	postsynaptic neurotransmitter receptor activity	GO:0098960	9.96357e-06	5.00159	77	344	12	GABRA2,GRIN1,GRIA2,GRIN2B,GRIK5,GRIA3,GRIK4,GRIN2D,GABRB3,CHRNA4,CHRNB2,GABBR1
GO:MF	ionotropic glutamate receptor activity	GO:0004970	1.57077e-05	4.80389	19	344	7	GRIN1,GRIA2,GRIN2B,GRIK5,GRIA3,GRIK4,GRIN2D
GO:MF	calcium-dependent protein binding	GO:0048306	1.59832e-05	4.79634	65	344	11	ANXA1,NRXN1,SYN1,S100B,STMN2,A2M,ANXA2,SNAP25,NOS1,VAMP2,STX1A
GO:MF	protein kinase binding	GO:0019901	1.67335e-05	4.77641	655	344	35	MAPT,EEF1A2,RGCC,THY1,SYN1,NR4A3,DCX,STXBP1,ACE,SV2A,DNM1,MVP,RAB11FIP2,NR3C1,GRB14,PRKCZ,SOX9,KAT2B,ATP1B1,CLTC,DUSP1,TRIB3,JAK2,FOXO3,RARA,ELAVL1,CCNG2,PRKCD,PRKN,CRY1,TRIB1,GSK3B,PINK1,GOLGA2,TESK1
GO:MF	kinase binding	GO:0019900	3.78799e-05	4.42159	741	344	37	MAPT,EEF1A2,RGCC,THY1,SYN1,NR4A3,DCX,STXBP1,ACE,SV2A,DNM1,MVP,RAB11FIP2,NR3C1,GRB14,DLG4,PRKCZ,SOX9,KAT2B,ATP1B1,STX1A,CLTC,DUSP1,TRIB3,JAK2,FOXO3,RARA,ELAVL1,CCNG2,PRKCD,PRKN,CRY1,TRIB1,GSK3B,PINK1,GOLGA2,TESK1
GO:MF	gated channel activity	GO:0022836	0.000107639	3.96803	348	344	23	SCN2A,GABRA2,GRIN1,GRIA2,KCNQ3,GRIN2B,SCN3A,GRIK5,SCN9A,GRIA3,GRIK4,GRIN2D,KCNK9,KCNA1,KCNF1,ANXA2,SNAP25,GABRB3,P2RX3,CACNA1B,KCNK4,CHRNA4,CHRNB2
GO:MF	glutamate receptor activity	GO:0008066	0.000242885	3.6146	27	344	7	GRIN1,GRIA2,GRIN2B,GRIK5,GRIA3,GRIK4,GRIN2D
GO:MF	protein domain specific binding	GO:0019904	0.000364921	3.4378	712	344	34	MAPT,SYNGR3,GRIK5,MEF2C,FOXA1,L1CAM,EBF1,STXBP1,KCNA1,TH,DNM1,SH3BP5,GATA2,CRIM1,ACTN2,ROBO1,DLG4,NLGN1,TRAK2,APP,STX1A,CHMP2B,RAPGEF2,CLTC,TUBA1A,JAK2,SNCA,GNAI3,KHDRBS3,RARA,EPS15,PRKN,PINK1,LRRFIP2
GO:MF	cation channel activity	GO:0005261	0.000438832	3.3577	349	344	22	SCN2A,GRIN1,GRIA2,KCNQ3,GRIN2B,SCN3A,GRIK5,SCN9A,GRIA3,GRIK4,GRIN2D,KCNK9,KCNA1,KCNF1,ANXA2,SNAP25,P2RX3,CACNA1B,KCNK4,CHRNA4,ATP6AP1,CHRNB2
GO:MF	neurotransmitter receptor activity	GO:0030594	0.000877168	3.05692	115	344	12	GABRA2,GRIN1,GRIA2,GRIN2B,GRIK5,GRIA3,GRIK4,GRIN2D,GABRB3,CHRNA4,CHRNB2,GABBR1
GO:MF	G protein-coupled serotonin receptor binding	GO:0031821	0.00193875	2.71248	7	344	4	GNAO1,GNAI1,GNAI3,GNAQ
GO:MF	ion channel activity	GO:0005216	0.00209321	2.67919	444	344	24	SCN2A,GABRA2,GRIN1,GRIA2,KCNQ3,GRIN2B,SCN3A,GRIK5,SCN9A,GRIA3,GRIK4,GRIN2D,KCNK9,KCNA1,KCNF1,ANXA2,SNAP25,GABRB3,P2RX3,CACNA1B,KCNK4,CHRNA4,ATP6AP1,CHRNB2
GO:MF	inorganic cation transmembrane transporter activity	GO:0022890	0.00258195	2.58805	609	344	29	SCN2A,GRIN1,GRIA2,KCNQ3,GRIN2B,SCN3A,GRIK5,SCN9A,GRIA3,GRIK4,GRIN2D,KCNK9,TF,KCNA1,KCNF1,ANXA2,SNAP25,ABCB11,P2RX3,CACNA1B,SLC1A3,ATP1B1,SLC8A1,KCNK4,SLC10A4,CHRNA4,ATP6AP1,CHRNB2,ATP2C1
GO:MF	inorganic molecular entity transmembrane transporter activity	GO:0015318	0.00402341	2.39541	830	344	35	SLC17A6,SCN2A,GABRA2,GRIN1,GRIA2,KCNQ3,GRIN2B,SCN3A,GRIK5,SCN9A,GRIA3,GRIK4,GRIN2D,KCNK9,TF,KCNA1,KCNF1,SLC16A7,ANXA2,SNAP25,GABRB3,ABCB11,P2RX3,CACNA1B,SLC1A3,ATP1B1,SLC8A1,KCNK4,SLC10A4,CHRNA4,ATP6AP1,CHRNB2,ABCG1,ATP2C1,SLC27A1
GO:MF	tubulin binding	GO:0015631	0.00440508	2.35605	343	344	20	MAPT,MAP1LC3A,CRYAB,GABARAPL1,DCX,NDRG1,STMN2,PPARGC1A,DNM1,MAP6,MAP1LC3B,MAP2,GAS2,SNCA,MAST2,PRKN,GOLGA2,CAMSAP2,PRUNE1,PAFAH1B1
GO:MF	extracellular matrix binding	GO:0050840	0.00518253	2.28546	57	344	8	OLFML2A,ACHE,LGALS1,SPP1,ANXA2,SLIT2,CTSS,ADGRG1
GO:MF	phospholipase binding	GO:0043274	0.00557532	2.25373	17	344	5	STXBP1,PRKCZ,SNCA,PRKN,PAFAH1B1
GO:MF	cell adhesion molecule binding	GO:0050839	0.00625662	2.20366	506	344	25	ANXA1,NRXN1,VCAM1,PAK6,COL16A1,THY1,CXCL12,CDH8,CDH11,NDRG1,EGFL6,SPP1,ANXA2,TIMP2,PTPRM,CDH10,COL5A1,PFKP,ACTN2,NLGN1,ITGB5,CHMP2B,RAB1A,EPS15,GOLGA2
GO:MF	metal ion transmembrane transporter activity	GO:0046873	0.00707391	2.15034	446	344	23	SCN2A,GRIN1,KCNQ3,GRIN2B,SCN3A,GRIK5,SCN9A,GRIK4,GRIN2D,KCNK9,TF,KCNA1,KCNF1,ANXA2,SNAP25,ABCB11,CACNA1B,SLC1A3,ATP1B1,SLC8A1,KCNK4,SLC10A4,ATP2C1
GO:MF	ligand-gated channel activity	GO:0022834	0.00783627	2.10589	142	344	12	GABRA2,GRIN1,GRIA2,GRIN2B,GRIK5,GRIA3,GRIK4,GRIN2D,GABRB3,P2RX3,CHRNA4,CHRNB2
GO:MF	ligand-gated ion channel activity	GO:0015276	0.00783627	2.10589	142	344	12	GABRA2,GRIN1,GRIA2,GRIN2B,GRIK5,GRIA3,GRIK4,GRIN2D,GABRB3,P2RX3,CHRNA4,CHRNB2
GO:MF	channel activity	GO:0015267	0.00939512	2.0271	486	344	24	SCN2A,GABRA2,GRIN1,GRIA2,KCNQ3,GRIN2B,SCN3A,GRIK5,SCN9A,GRIA3,GRIK4,GRIN2D,KCNK9,KCNA1,KCNF1,ANXA2,SNAP25,GABRB3,P2RX3,CACNA1B,KCNK4,CHRNA4,ATP6AP1,CHRNB2
GO:MF	passive transmembrane transporter activity	GO:0022803	0.0097134	2.01263	487	344	24	SCN2A,GABRA2,GRIN1,GRIA2,KCNQ3,GRIN2B,SCN3A,GRIK5,SCN9A,GRIA3,GRIK4,GRIN2D,KCNK9,KCNA1,KCNF1,ANXA2,SNAP25,GABRB3,P2RX3,CACNA1B,KCNK4,CHRNA4,ATP6AP1,CHRNB2
GO:MF	cation transmembrane transporter activity	GO:0008324	0.0116505	1.93365	660	344	29	SCN2A,GRIN1,GRIA2,KCNQ3,GRIN2B,SCN3A,GRIK5,SCN9A,GRIA3,GRIK4,GRIN2D,KCNK9,TF,KCNA1,KCNF1,ANXA2,SNAP25,ABCB11,P2RX3,CACNA1B,SLC1A3,ATP1B1,SLC8A1,KCNK4,SLC10A4,CHRNA4,ATP6AP1,CHRNB2,ATP2C1
GO:MF	microtubule binding	GO:0008017	0.012942	1.888	253	344	16	MAPT,MAP1LC3A,CRYAB,GABARAPL1,DCX,NDRG1,DNM1,MAP6,MAP1LC3B,MAP2,GAS2,SNCA,MAST2,GOLGA2,CAMSAP2,PAFAH1B1
GO:MF	voltage-gated ion channel activity	GO:0005244	0.0150591	1.8222	202	344	14	SCN2A,GRIN1,KCNQ3,GRIN2B,SCN3A,SCN9A,GRIN2D,KCNK9,KCNA1,KCNF1,ANXA2,SNAP25,CACNA1B,KCNK4
GO:MF	voltage-gated channel activity	GO:0022832	0.0159018	1.79855	203	344	14	SCN2A,GRIN1,KCNQ3,GRIN2B,SCN3A,SCN9A,GRIN2D,KCNK9,KCNA1,KCNF1,ANXA2,SNAP25,CACNA1B,KCNK4
GO:MF	ion transmembrane transporter activity	GO:0015075	0.0161751	1.79115	887	344	35	SLC17A6,SCN2A,GABRA2,GRIN1,GRIA2,KCNQ3,GRIN2B,SCN3A,PLP2,GRIK5,SCN9A,GRIA3,GRIK4,GRIN2D,KCNK9,TF,KCNA1,KCNF1,SLC16A7,ANXA2,SNAP25,GABRB3,ABCB11,P2RX3,CACNA1B,SLC1A3,ATP1B1,SLC8A1,KCNK4,SLC10A4,CHRNA4,ATP6AP1,CHRNB2,ATP2C1,SLC27A1
GO:MF	organic acid binding	GO:0043177	0.0169403	1.77108	231	344	15	GRIN1,GRIN2B,GAD2,AKR1C2,CD44,CYP26B1,NCAN,TH,AKR1C3,SLC1A3,NOS1,P4HTM,SNCA,RARA,HMGCS1
GO:MF	glutamate binding	GO:0016595	0.0172095	1.76423	11	344	4	GRIN1,GRIN2B,GAD2,SLC1A3
GO:MF	protease binding	GO:0002020	0.0199592	1.69986	132	344	11	COL1A1,COL1A2,A2M,ANXA2,TIMP2,TIMP3,CFLAR,CLTC,PRKN,GSK3B,PINK1
GO:MF	ligand-gated cation channel activity	GO:0099094	0.0211244	1.67522	110	344	10	GRIN1,GRIA2,GRIN2B,GRIK5,GRIA3,GRIK4,GRIN2D,P2RX3,CHRNA4,CHRNB2
GO:MF	protein kinase activity	GO:0004672	0.0213708	1.67018	613	344	27	EPHA8,CAMK2B,PAK6,CCL2,NTRK3,PDK4,SGK1,CRIM1,PIK3CA,RET,PRKACB,PRKCZ,TRIB3,EPHB6,JAK2,JAK1,MAST2,CCNG2,PRKCD,CASK,TRIB1,GSK3B,PINK1,CLK1,AXL,MAPK9,TESK1
GO:MF	collagen binding	GO:0005518	0.0239051	1.62151	70	344	8	ITGA11,LUM,ACHE,CD44,PDGFB,CTSS,ADGRG1,CTSB
GO:MF	proteoglycan binding	GO:0043394	0.0244853	1.61109	36	344	6	TNC,SLIT2,COL5A1,CTSS,CTSB,APOE
GO:MF	platelet-derived growth factor binding	GO:0048407	0.0254283	1.59468	12	344	4	COL1A1,COL1A2,PDGFB,COL5A1
GO:MF	insulin receptor substrate binding	GO:0043560	0.0254283	1.59468	12	344	4	PIK3CA,PRKCZ,JAK2,PRKCD
GO:MF	glutamate-gated calcium ion channel activity	GO:0022849	0.0299421	1.52372	5	344	3	GRIN1,GRIN2B,GRIN2D
GO:MF	carboxylic acid binding	GO:0031406	0.0362624	1.44054	219	344	14	GRIN1,GRIN2B,GAD2,AKR1C2,CD44,CYP26B1,NCAN,TH,AKR1C3,SLC1A3,NOS1,P4HTM,SNCA,RARA
GO:MF	protein tyrosine kinase activity	GO:0004713	0.0468959	1.32887	145	344	11	EPHA8,NTRK3,CRIM1,RET,EPHB6,JAK2,JAK1,PRKCD,CLK1,AXL,TESK1
GO:BP	modulation of chemical synaptic transmission	GO:0050804	1.80227e-20	19.7442	456	344	50	GRIN1,GRIA2,NRXN1,GRIN2B,MAPT,CAMK2B,ACHE,CCL2,GRIK5,MEF2C,RELN,BDNF,GRIA3,NSG1,APBA1,GRIK4,SYN1,GRIN2D,CDH11,SYT4,S100B,STXBP1,GNAI1,SNAP25,DNM1,CA2,RAB3B,P2RX3,CACNA1B,SLC1A3,DLG4,PRKCZ,NLGN1,VAMP2,APP,CHRNA4,NPTX2,STX1A,APOE,RAPGEF2,JAK2,CHRNB2,SNCA,RARA,PRKN,CASK,GSK3B,PINK1,ABHD6,STX4
GO:BP	regulation of trans-synaptic signaling	GO:0099177	1.99037e-20	19.7011	457	344	50	GRIN1,GRIA2,NRXN1,GRIN2B,MAPT,CAMK2B,ACHE,CCL2,GRIK5,MEF2C,RELN,BDNF,GRIA3,NSG1,APBA1,GRIK4,SYN1,GRIN2D,CDH11,SYT4,S100B,STXBP1,GNAI1,SNAP25,DNM1,CA2,RAB3B,P2RX3,CACNA1B,SLC1A3,DLG4,PRKCZ,NLGN1,VAMP2,APP,CHRNA4,NPTX2,STX1A,APOE,RAPGEF2,JAK2,CHRNB2,SNCA,RARA,PRKN,CASK,GSK3B,PINK1,ABHD6,STX4
GO:BP	synaptic signaling	GO:0099536	2.32836e-20	19.6329	745	344	63	SLC17A6,GABRA2,GRIN1,GRIA2,NRXN1,KCNQ3,GRIN2B,MAPT,CAMK2B,ACHE,GAD2,SST,CCL2,GRIK5,MEF2C,RELN,BDNF,GRIA3,NSG1,APBA1,GRIK4,CDH8,SYN1,GRIN2D,CDH11,SYT4,S100B,STXBP1,KCNA1,GNAI1,TH,SV2A,SNAP25,GABRB3,DNM1,CA2,RAB3B,P2RX3,CACNA1B,SLC1A3,DLG4,NOS1,PRKCZ,NLGN1,VAMP2,APP,CHRNA4,NPTX2,STX1A,APOE,RAPGEF2,JAK2,CHRNB2,SNCA,RARA,PRKN,CASK,GSK3B,PINK1,ABHD6,STX4,GNAQ,PAFAH1B1
GO:BP	trans-synaptic signaling	GO:0099537	3.30187e-20	19.4812	726	344	62	SLC17A6,GABRA2,GRIN1,GRIA2,NRXN1,KCNQ3,GRIN2B,MAPT,CAMK2B,ACHE,GAD2,SST,CCL2,GRIK5,MEF2C,RELN,BDNF,GRIA3,NSG1,APBA1,GRIK4,CDH8,SYN1,GRIN2D,CDH11,SYT4,S100B,STXBP1,KCNA1,GNAI1,TH,SV2A,SNAP25,GABRB3,DNM1,CA2,RAB3B,P2RX3,CACNA1B,SLC1A3,DLG4,NOS1,PRKCZ,NLGN1,VAMP2,APP,CHRNA4,NPTX2,STX1A,APOE,RAPGEF2,JAK2,CHRNB2,SNCA,RARA,PRKN,CASK,GSK3B,PINK1,ABHD6,STX4,PAFAH1B1
GO:BP	anterograde trans-synaptic signaling	GO:0098916	9.65807e-20	19.0151	717	344	61	SLC17A6,GABRA2,GRIN1,GRIA2,NRXN1,KCNQ3,GRIN2B,MAPT,CAMK2B,ACHE,GAD2,SST,CCL2,GRIK5,MEF2C,RELN,BDNF,GRIA3,NSG1,APBA1,GRIK4,CDH8,SYN1,GRIN2D,CDH11,SYT4,S100B,STXBP1,KCNA1,GNAI1,TH,SV2A,SNAP25,GABRB3,DNM1,CA2,RAB3B,P2RX3,CACNA1B,SLC1A3,DLG4,PRKCZ,NLGN1,VAMP2,APP,CHRNA4,NPTX2,STX1A,APOE,RAPGEF2,JAK2,CHRNB2,SNCA,RARA,PRKN,CASK,GSK3B,PINK1,ABHD6,STX4,PAFAH1B1
GO:BP	chemical synaptic transmission	GO:0007268	9.65807e-20	19.0151	717	344	61	SLC17A6,GABRA2,GRIN1,GRIA2,NRXN1,KCNQ3,GRIN2B,MAPT,CAMK2B,ACHE,GAD2,SST,CCL2,GRIK5,MEF2C,RELN,BDNF,GRIA3,NSG1,APBA1,GRIK4,CDH8,SYN1,GRIN2D,CDH11,SYT4,S100B,STXBP1,KCNA1,GNAI1,TH,SV2A,SNAP25,GABRB3,DNM1,CA2,RAB3B,P2RX3,CACNA1B,SLC1A3,DLG4,PRKCZ,NLGN1,VAMP2,APP,CHRNA4,NPTX2,STX1A,APOE,RAPGEF2,JAK2,CHRNB2,SNCA,RARA,PRKN,CASK,GSK3B,PINK1,ABHD6,STX4,PAFAH1B1
GO:BP	regulation of nervous system development	GO:0051960	3.61242e-17	16.4422	963	344	67	CNTN1,GRIN1,LHX2,NRXN1,MAPT,EFNA1,CAMK2B,FLRT2,MEF2C,FOXA1,RELN,L1CAM,BDNF,THY1,ASCL1,CXCL12,MT3,SYT4,AMIGO2,NTRK3,S100B,STMN2,LGALS1,POU4F2,SPP1,GAP43,SNAP25,ISL1,TIMP2,SEMA6A,SLIT2,GATA2,RUFY3,RET,EGF,MAP6,SEMA3A,PRKACB,ROBO1,DLG4,MAP2,NOS1,SOX9,NLGN1,EDNRB,TRAK2,CFLAR,ADGRG1,APP,GDPD5,APOE,RAPGEF2,ID2,CHRNB2,SNCA,FOXO3,RARA,TCF4,PRKN,CXCR4,GSK3B,CAMSAP2,CSF1,FIG4,PRUNE1,PAFAH1B1,SPEN
GO:BP	cell morphogenesis involved in neuron differentiation	GO:0048667	2.22566e-16	15.6525	611	344	52	GRIN1,LHX2,NRXN1,MAPT,EFNA1,EPHA8,CAMK2B,FLRT2,MEF2C,PLPPR4,RELN,L1CAM,BDNF,THY1,CXCL12,NR4A2,MT3,CDH11,NR4A3,NTRK3,S100B,NCAM1,DCX,STXBP1,POU4F2,ETV1,SPP1,GAP43,ISL1,SEMA6A,SLIT2,PTPRM,RUFY3,PIK3CA,RET,MAP6,SEMA3A,ROBO1,SLC1A3,DLG4,MAP2,NLGN1,TRAK2,APP,APOE,RAPGEF2,ID2,CHRNB2,CXCR4,GSK3B,B4GALT5,PAFAH1B1
GO:BP	plasma membrane bounded cell projection morphogenesis	GO:0120039	2.90457e-16	15.5369	687	344	55	GRIN1,LHX2,NRXN1,MAPT,EFNA1,EPHA8,CAMK2B,CD44,FLRT2,PLPPR4,RELN,L1CAM,BDNF,THY1,CXCL12,NR4A2,MT3,CDH11,NR4A3,SYT4,NTRK3,S100B,NCAM1,DCX,STXBP1,POU4F2,SGK1,ETV1,SPP1,GAP43,ISL1,SEMA6A,SLIT2,PTPRM,RUFY3,PIK3CA,RET,MAP6,SEMA3A,ROBO1,DLG4,MAP2,PRKCZ,NLGN1,WNT7B,TRAK2,APP,APOE,RAPGEF2,CHRNB2,PRKN,CXCR4,GSK3B,B4GALT5,PAFAH1B1
GO:BP	cell projection morphogenesis	GO:0048858	3.79104e-16	15.4212	691	344	55	GRIN1,LHX2,NRXN1,MAPT,EFNA1,EPHA8,CAMK2B,CD44,FLRT2,PLPPR4,RELN,L1CAM,BDNF,THY1,CXCL12,NR4A2,MT3,CDH11,NR4A3,SYT4,NTRK3,S100B,NCAM1,DCX,STXBP1,POU4F2,SGK1,ETV1,SPP1,GAP43,ISL1,SEMA6A,SLIT2,PTPRM,RUFY3,PIK3CA,RET,MAP6,SEMA3A,ROBO1,DLG4,MAP2,PRKCZ,NLGN1,WNT7B,TRAK2,APP,APOE,RAPGEF2,CHRNB2,PRKN,CXCR4,GSK3B,B4GALT5,PAFAH1B1
GO:BP	regulation of membrane potential	GO:0042391	4.94461e-16	15.3059	442	344	44	SCN2A,GABRA2,GRIN1,GRIA2,NRXN1,KCNQ3,GRIN2B,MAPT,SCN3A,GRIK5,MEF2C,RELN,BDNF,SCN9A,GRIA3,GRIK4,GRIN2D,KCNK9,NTRK3,GLRX,KCNA1,GABRB3,SLC25A27,ACTN2,P2RX3,CACNA1B,DLG4,PRKCZ,NLGN1,APP,ATP1B1,SLC8A1,KCNK4,CHRNA4,STX1A,MLLT11,CHRNB2,SNCA,PRKN,GSK3B,GABBR1,PINK1,BNIP3L,GNAQ
GO:BP	axon development	GO:0061564	5.59725e-16	15.252	531	344	48	GRIN1,LHX2,NRXN1,MAPT,EFNA1,EPHA8,FLRT2,PLPPR4,RELN,L1CAM,TNC,BDNF,THY1,CXCL12,NR4A2,MT3,CDH11,NR4A3,NTRK3,S100B,NCAM1,DCX,STXBP1,POU4F2,ETV1,SPP1,GAP43,ISL1,SEMA6A,SLIT2,PTPRM,RUFY3,PIK3CA,RET,MAP6,SEMA3A,ROBO1,MAP2,TRAK2,APP,APOE,JAK2,CHRNB2,CXCR4,GSK3B,B4GALT5,CAMSAP2,PAFAH1B1
GO:BP	neuron projection morphogenesis	GO:0048812	5.87209e-16	15.2312	673	344	54	GRIN1,LHX2,NRXN1,MAPT,EFNA1,EPHA8,CAMK2B,FLRT2,PLPPR4,RELN,L1CAM,BDNF,THY1,CXCL12,NR4A2,MT3,CDH11,NR4A3,SYT4,NTRK3,S100B,NCAM1,DCX,STXBP1,POU4F2,SGK1,ETV1,SPP1,GAP43,ISL1,SEMA6A,SLIT2,PTPRM,RUFY3,PIK3CA,RET,MAP6,SEMA3A,ROBO1,DLG4,MAP2,PRKCZ,NLGN1,WNT7B,TRAK2,APP,APOE,RAPGEF2,CHRNB2,PRKN,CXCR4,GSK3B,B4GALT5,PAFAH1B1
GO:BP	cell part morphogenesis	GO:0032990	1.39392e-15	14.8558	711	344	55	GRIN1,LHX2,NRXN1,MAPT,EFNA1,EPHA8,CAMK2B,CD44,FLRT2,PLPPR4,RELN,L1CAM,BDNF,THY1,CXCL12,NR4A2,MT3,CDH11,NR4A3,SYT4,NTRK3,S100B,NCAM1,DCX,STXBP1,POU4F2,SGK1,ETV1,SPP1,GAP43,ISL1,SEMA6A,SLIT2,PTPRM,RUFY3,PIK3CA,RET,MAP6,SEMA3A,ROBO1,DLG4,MAP2,PRKCZ,NLGN1,WNT7B,TRAK2,APP,APOE,RAPGEF2,CHRNB2,PRKN,CXCR4,GSK3B,B4GALT5,PAFAH1B1
GO:BP	regulation of neurogenesis	GO:0050767	3.48209e-15	14.4582	856	344	60	CNTN1,GRIN1,LHX2,MAPT,EFNA1,CAMK2B,FLRT2,MEF2C,FOXA1,RELN,L1CAM,BDNF,THY1,ASCL1,CXCL12,MT3,SYT4,NTRK3,STMN2,LGALS1,POU4F2,SPP1,SNAP25,ISL1,TIMP2,SEMA6A,SLIT2,GATA2,RUFY3,RET,MAP6,SEMA3A,ROBO1,DLG4,MAP2,NOS1,SOX9,NLGN1,EDNRB,TRAK2,CFLAR,ADGRG1,APP,GDPD5,APOE,RAPGEF2,ID2,CHRNB2,FOXO3,RARA,TCF4,PRKN,CXCR4,GSK3B,CAMSAP2,CSF1,FIG4,PRUNE1,PAFAH1B1,SPEN
GO:BP	axonogenesis	GO:0007409	3.49156e-15	14.457	487	344	45	GRIN1,LHX2,NRXN1,MAPT,EFNA1,EPHA8,FLRT2,PLPPR4,RELN,L1CAM,BDNF,THY1,CXCL12,NR4A2,MT3,CDH11,NR4A3,NTRK3,S100B,NCAM1,DCX,STXBP1,POU4F2,ETV1,SPP1,GAP43,ISL1,SEMA6A,SLIT2,PTPRM,RUFY3,PIK3CA,RET,MAP6,SEMA3A,ROBO1,MAP2,TRAK2,APP,APOE,CHRNB2,CXCR4,GSK3B,B4GALT5,PAFAH1B1
GO:BP	regulation of neuron differentiation	GO:0045664	6.09729e-15	14.2149	684	344	53	CNTN1,GRIN1,MAPT,EFNA1,CAMK2B,MEF2C,FOXA1,RELN,L1CAM,BDNF,THY1,ASCL1,CXCL12,MT3,SYT4,NTRK3,STMN2,LGALS1,POU4F2,SPP1,SNAP25,ISL1,TIMP2,SEMA6A,SLIT2,GATA2,RUFY3,RET,MAP6,SEMA3A,ROBO1,DLG4,MAP2,SOX9,NLGN1,EDNRB,TRAK2,CFLAR,APP,GDPD5,APOE,RAPGEF2,ID2,CHRNB2,FOXO3,RARA,TCF4,PRKN,CXCR4,GSK3B,CAMSAP2,FIG4,PAFAH1B1
GO:BP	regulation of cell development	GO:0060284	1.31059e-14	13.8825	991	344	64	CNTN1,GRIN1,LHX2,MAPT,EFNA1,CAMK2B,FLRT2,MEF2C,FOXA1,RELN,L1CAM,BDNF,THY1,ASCL1,CXCL12,MT3,PROC,SYT4,NTRK3,STMN2,LGALS1,POU4F2,SPP1,SNAP25,ISL1,TIMP2,SEMA6A,SLIT2,GATA2,RUFY3,RET,MAP6,SEMA3A,ROBO1,DLG4,MAP2,NOS1,SOX9,NLGN1,EDNRB,CARMIL1,TRAK2,CFLAR,ADGRG1,APP,GDPD5,ATP6AP1,APOE,RAPGEF2,ID2,CHRNB2,FOXO3,RARA,TCF4,PRKN,TRIB1,CXCR4,GSK3B,CAMSAP2,CSF1,FIG4,PRUNE1,PAFAH1B1,SPEN
GO:BP	regulation of ion transport	GO:0043269	3.28153e-14	13.4839	711	344	53	CNTN1,SCN2A,GRIN1,GRIA2,NRXN1,KCNQ3,GRIN2B,CAMK2B,SCN3A,CCL2,MEF2C,RELN,SCN9A,THY1,GRIA3,CXCL12,SYT4,PDGFB,STXBP1,TF,GLRX,KCNA1,PPARGC1A,KCNF1,ANXA2,SV2A,KLHL24,MAOB,CA2,RAB3B,DPP10,EGF,ACTN2,P2RX3,CACNA1B,DLG4,NOS1,CTSS,NLGN1,VAMP2,APP,ATP1B1,SLC8A1,KCNK4,CHRNA4,APOE,CHRNB2,SNCA,PRKCD,PRKN,CASK,CXCR4,PINK1
GO:BP	cell morphogenesis involved in differentiation	GO:0000904	4.69526e-14	13.3283	769	344	55	GRIN1,LHX2,NRXN1,MAPT,EFNA1,EPHA8,CAMK2B,FLRT2,MEF2C,PLPPR4,RELN,L1CAM,BDNF,THY1,CXCL12,NR4A2,MT3,CDH11,NR4A3,NTRK3,S100B,NCAM1,DCX,STXBP1,POU4F2,ETV1,SPP1,GAP43,ISL1,SEMA6A,SLIT2,PTPRM,RUFY3,PIK3CA,RET,MAP6,SEMA3A,ROBO1,SLC1A3,DLG4,MAP2,NLGN1,CARMIL1,TRAK2,APP,APOE,RAPGEF2,RAB1A,ID2,CHRNB2,CXCR4,GSK3B,B4GALT5,AXL,PAFAH1B1
GO:BP	response to organic cyclic compound	GO:0014070	7.58913e-14	13.1198	998	344	63	GRIN1,FBXO32,COL1A1,ANXA1,TGFB2,LUM,MAP1LC3A,SST,CRYAB,CCL2,MEF2C,FOXA1,GNAO1,TNC,ASCL1,NR4A2,NSG1,RUNX1,NR4A3,PDGFB,NTRK3,S100B,STXBP1,LGALS1,PPARGC1A,POU4F2,GNAI1,SPP1,TH,MAOB,GABRB3,ISL1,CA2,AKR1C3,SLIT2,CREBRF,NR3C1,PRKACB,PAPPA,P2RX3,EDNRB,WNT7B,CFLAR,APP,CLU,SLC8A1,RAPGEF2,DUSP1,JAK2,JUNB,CHRNB2,SNCA,GNAI3,FOXO3,RARA,HMGCS1,PRKN,CRY1,CXCR4,GSK3B,ASNS,EPHX1,GNAQ
GO:BP	regulation of postsynaptic membrane potential	GO:0060078	1.44836e-13	12.8391	147	344	25	GABRA2,GRIN1,GRIA2,NRXN1,GRIN2B,GRIK5,MEF2C,RELN,BDNF,GRIA3,GRIK4,GRIN2D,KCNA1,GABRB3,P2RX3,DLG4,PRKCZ,NLGN1,APP,CHRNA4,STX1A,CHRNB2,SNCA,GSK3B,GABBR1
GO:BP	positive regulation of synaptic transmission	GO:0050806	2.44088e-12	11.6125	165	344	25	GRIN1,NRXN1,GRIN2B,CCL2,RELN,NSG1,GRIN2D,S100B,STXBP1,SNAP25,CA2,RAB3B,SLC1A3,DLG4,PRKCZ,NLGN1,VAMP2,APP,STX1A,APOE,CHRNB2,SNCA,GSK3B,PINK1,STX4
GO:BP	regulation of NMDA receptor activity	GO:2000310	3.87156e-12	11.4121	36	344	14	GRIN1,GRIA2,NRXN1,GRIN2B,CCL2,MEF2C,RELN,GRIA3,PPARGC1A,ACTN2,DLG4,NLGN1,APP,PINK1
GO:BP	regulation of synaptic plasticity	GO:0048167	9.21662e-12	11.0354	191	344	26	GRIN1,GRIN2B,MAPT,CAMK2B,MEF2C,RELN,BDNF,NSG1,GRIN2D,SYT4,S100B,STXBP1,SNAP25,P2RX3,DLG4,PRKCZ,NLGN1,VAMP2,APP,APOE,RAPGEF2,SNCA,RARA,GSK3B,ABHD6,STX4
GO:BP	positive regulation of nervous system development	GO:0051962	2.11477e-11	10.6747	563	344	43	CNTN1,NRXN1,MAPT,CAMK2B,FLRT2,MEF2C,FOXA1,RELN,L1CAM,BDNF,ASCL1,CXCL12,SYT4,AMIGO2,NTRK3,S100B,STMN2,POU4F2,TIMP2,SEMA6A,SLIT2,GATA2,RUFY3,RET,EGF,MAP6,SEMA3A,ROBO1,DLG4,NLGN1,CFLAR,GDPD5,APOE,RAPGEF2,ID2,RARA,TCF4,PRKN,CXCR4,CSF1,FIG4,PAFAH1B1,SPEN
GO:BP	cellular response to hormone stimulus	GO:0032870	2.7569e-11	10.5596	724	344	49	FBXO32,ANXA1,EPHA8,SST,AKR1C2,RAB31,MEF2C,FOXA1,TNC,NR4A2,MT3,RUNX1,NR4A3,PDK4,PPARGC1A,POU4F2,SPP1,ISL1,CA2,AKR1C3,SLIT2,CREBRF,PIK3CA,NR3C1,GRB14,PRKACB,ACTN2,CTSS,PRKCZ,KAT2B,CFLAR,VAMP2,CTSB,CHRNA4,ATP6AP1,DUSP1,TRIB3,JAK2,JUNB,CHRNB2,FOXO3,RARA,HMGCS1,PRKCD,CRY1,GSK3B,ASNS,GNAQ,SLC27A1
GO:BP	negative regulation of nervous system development	GO:0051961	6.48099e-11	10.1884	324	344	32	LHX2,EFNA1,BDNF,THY1,ASCL1,MT3,SYT4,NTRK3,STMN2,LGALS1,POU4F2,SPP1,ISL1,SEMA6A,SLIT2,RUFY3,SEMA3A,PRKACB,MAP2,SOX9,NLGN1,EDNRB,TRAK2,ADGRG1,APP,APOE,RAPGEF2,ID2,FOXO3,GSK3B,FIG4,PAFAH1B1
GO:BP	regulation of cell morphogenesis	GO:0022604	7.18084e-11	10.1438	508	344	40	GRIN1,ANXA1,MAPT,EFNA1,CAMK2B,CCL2,CD44,RELN,L1CAM,BDNF,THY1,CXCL12,MT3,PALMD,SYT4,NTRK3,S100B,POU4F2,SPP1,SEMA6A,SLIT2,RUFY3,RET,MAP6,SEMA3A,ROBO1,DLG4,MAP2,NLGN1,CARMIL1,TRAK2,GAS2,APOE,RAPGEF2,TPM1,CHRNB2,PRKN,CXCR4,GSK3B,PAFAH1B1
GO:BP	regulation of plasma membrane bounded cell projection organization	GO:0120035	9.9226e-11	10.0034	694	344	47	CNTN1,GRIN1,NRXN1,GRIN2B,MAPT,EFNA1,CAMK2B,CD44,MEF2C,RELN,L1CAM,BDNF,THY1,CXCL12,TBC1D30,MT3,SYT4,NTRK3,STMN2,LGALS1,POU4F2,SPP1,GAP43,SNAP25,SEMA6A,SLIT2,RUFY3,RET,MAP6,SEMA3A,ROBO1,DLG4,MAP2,NLGN1,CARMIL1,TRAK2,CFLAR,APOE,RAPGEF2,CHRNB2,PRKCD,PRKN,CXCR4,GSK3B,CAMSAP2,FIG4,PAFAH1B1
GO:BP	glutamate receptor signaling pathway	GO:0007215	1.20958e-10	9.91737	101	344	19	GRIN1,GRIA2,NRXN1,GRIN2B,CCL2,GRIK5,MEF2C,RELN,GRIA3,GRIK4,GRIN2D,PPARGC1A,KLHL24,ACTN2,DLG4,NLGN1,APP,PINK1,GNAQ
GO:BP	regulation of neuron projection development	GO:0010975	1.45085e-10	9.83838	519	344	40	CNTN1,GRIN1,MAPT,EFNA1,CAMK2B,MEF2C,RELN,L1CAM,BDNF,THY1,CXCL12,MT3,SYT4,NTRK3,STMN2,LGALS1,POU4F2,SPP1,SNAP25,SEMA6A,SLIT2,RUFY3,RET,MAP6,SEMA3A,ROBO1,DLG4,MAP2,NLGN1,TRAK2,CFLAR,APOE,RAPGEF2,CHRNB2,PRKN,CXCR4,GSK3B,CAMSAP2,FIG4,PAFAH1B1
GO:BP	regulation of cell projection organization	GO:0031344	1.67964e-10	9.77478	704	344	47	CNTN1,GRIN1,NRXN1,GRIN2B,MAPT,EFNA1,CAMK2B,CD44,MEF2C,RELN,L1CAM,BDNF,THY1,CXCL12,TBC1D30,MT3,SYT4,NTRK3,STMN2,LGALS1,POU4F2,SPP1,GAP43,SNAP25,SEMA6A,SLIT2,RUFY3,RET,MAP6,SEMA3A,ROBO1,DLG4,MAP2,NLGN1,CARMIL1,TRAK2,CFLAR,APOE,RAPGEF2,CHRNB2,PRKCD,PRKN,CXCR4,GSK3B,CAMSAP2,FIG4,PAFAH1B1
GO:BP	neurotransmitter transport	GO:0006836	2.24833e-10	9.64814	276	344	29	SLC17A6,GABRA2,NRXN1,GAD2,SYNGR3,GRIK5,MEF2C,APBA1,SYN1,SYT4,STXBP1,TH,SV2A,SNAP25,MAOB,RAB3B,CACNA1B,SLC1A3,NOS1,NLGN1,VAMP2,CHRNA4,STX1A,CHRNB2,SNCA,PRKN,CASK,GSK3B,STX4
GO:BP	positive regulation of cell development	GO:0010720	2.5625e-10	9.59134	579	344	42	CNTN1,MAPT,CAMK2B,MEF2C,FOXA1,RELN,L1CAM,BDNF,ASCL1,CXCL12,PROC,SYT4,NTRK3,STMN2,POU4F2,TIMP2,SEMA6A,SLIT2,GATA2,RUFY3,RET,MAP6,SEMA3A,ROBO1,DLG4,NLGN1,CARMIL1,CFLAR,GDPD5,ATP6AP1,APOE,RAPGEF2,ID2,RARA,TCF4,PRKN,TRIB1,CXCR4,CSF1,FIG4,PAFAH1B1,SPEN
GO:BP	developmental growth involved in morphogenesis	GO:0060560	3.4753e-10	9.45901	241	344	27	LHX2,MAPT,L1CAM,TNC,BDNF,CXCL12,MT3,SYT4,NTRK3,DCX,POU4F2,SPP1,SEMA6A,SLIT2,RUFY3,SEMA3A,MAP2,PRKCZ,SOX9,WNT7B,APP,APOE,PRKN,CXCR4,GSK3B,CSF1,PAFAH1B1
GO:BP	negative regulation of neurogenesis	GO:0050768	4.0093e-10	9.39693	303	344	30	LHX2,EFNA1,BDNF,THY1,ASCL1,MT3,SYT4,NTRK3,STMN2,LGALS1,POU4F2,SPP1,ISL1,SEMA6A,SLIT2,RUFY3,SEMA3A,MAP2,SOX9,NLGN1,EDNRB,TRAK2,ADGRG1,APP,APOE,RAPGEF2,ID2,FOXO3,GSK3B,PAFAH1B1
GO:BP	response to lipid	GO:0033993	4.87183e-10	9.31231	956	344	55	FBXO32,COL1A1,ANXA1,TGFB2,SST,CRYAB,CCL2,AKR1C2,MEF2C,FOXA1,TNC,ASCL1,NR4A2,CYP26B1,RUNX1,NR4A3,NTRK3,PDK4,S100B,STXBP1,PPARGC1A,POU4F2,GNAI1,SPP1,TH,MAOB,ISL1,CA2,LOXL1,AKR1C3,SLIT2,CREBRF,GATA2,RET,NR3C1,PAPPA,NOS1,SOX9,EDNRB,WNT7B,CFLAR,CLU,KCNK4,IFNAR1,DUSP1,JAK2,JUNB,SNCA,FOXO3,ABCG1,RARA,HMGCS1,CRY1,TRIB1,AXL
GO:BP	positive regulation of neurogenesis	GO:0050769	7.72802e-10	9.11193	496	344	38	CNTN1,MAPT,CAMK2B,MEF2C,FOXA1,RELN,L1CAM,BDNF,ASCL1,CXCL12,SYT4,NTRK3,STMN2,POU4F2,TIMP2,SEMA6A,SLIT2,GATA2,RUFY3,RET,MAP6,SEMA3A,ROBO1,DLG4,NLGN1,CFLAR,GDPD5,APOE,RAPGEF2,ID2,RARA,TCF4,PRKN,CXCR4,CSF1,FIG4,PAFAH1B1,SPEN
GO:BP	chemical synaptic transmission, postsynaptic	GO:0099565	8.59653e-10	9.06568	112	344	19	GRIN1,NRXN1,GRIN2B,GRIK5,MEF2C,RELN,BDNF,GRIN2D,GABRB3,P2RX3,DLG4,PRKCZ,NLGN1,APP,CHRNA4,STX1A,CHRNB2,SNCA,GSK3B
GO:BP	regulation of neurotransmitter levels	GO:0001505	1.19368e-09	8.92311	360	344	32	GABRA2,NRXN1,ACHE,GAD2,SYNGR3,GRIK5,MEF2C,APBA1,SYN1,SYT4,STXBP1,TH,SV2A,SNAP25,MAOB,RAB3B,MAOA,CACNA1B,SLC1A3,NOS1,NLGN1,VAMP2,CLU,CHRNA4,STX1A,JAK2,CHRNB2,SNCA,PRKN,CASK,GSK3B,STX4
GO:BP	regulation of glutamate receptor signaling pathway	GO:1900449	1.4612e-09	8.83529	63	344	15	GRIN1,GRIA2,NRXN1,GRIN2B,CCL2,MEF2C,RELN,GRIA3,PPARGC1A,KLHL24,ACTN2,DLG4,NLGN1,APP,PINK1
GO:BP	neuron death	GO:0070997	1.7369e-09	8.76022	365	344	32	SCN2A,GRIN1,TGFB2,GRIN2B,MAPT,CCL2,GRIK5,MEF2C,BDNF,ASCL1,NR4A2,MT3,NR4A3,STXBP1,PPARGC1A,GABRB3,ISL1,SLC25A27,PIK3CA,PPP1R13B,APP,CLU,TRIM2,APOE,JAK2,SNCA,FOXO3,PRKN,GSK3B,PINK1,AXL,CSF1
GO:BP	positive regulation of neuron differentiation	GO:0045666	1.74278e-09	8.75876	388	344	33	CNTN1,MAPT,CAMK2B,MEF2C,FOXA1,RELN,L1CAM,BDNF,ASCL1,CXCL12,SYT4,NTRK3,STMN2,POU4F2,TIMP2,SLIT2,GATA2,RUFY3,RET,MAP6,ROBO1,DLG4,NLGN1,CFLAR,GDPD5,APOE,RAPGEF2,RARA,TCF4,PRKN,CXCR4,FIG4,PAFAH1B1
GO:BP	behavior	GO:0007610	1.91366e-09	8.71813	615	344	42	SCN2A,GRIN1,NRXN1,GRIN2B,MAPT,PAK6,MEF2C,GNAO1,RELN,BDNF,SCN9A,CXCL12,NR4A2,APBA1,GRIN2D,NR4A3,SYT4,S100B,SGK1,ETV1,TH,SNAP25,CREBRF,P2RX3,CACNA1B,SLC1A3,DLG4,PRKCZ,NLGN1,DACH1,APP,KCNK4,CHRNA4,NPTX2,HMGCR,APOE,ID2,CHRNB2,SNCA,PRKN,FIG4,PAFAH1B1
GO:BP	regulation of neurotransmitter receptor activity	GO:0099601	2.39669e-09	8.62039	77	344	16	GRIN1,GRIA2,NRXN1,GRIN2B,CCL2,MEF2C,RELN,GRIA3,PPARGC1A,KLHL24,ACTN2,DLG4,NLGN1,APP,NPTX2,PINK1
GO:BP	extracellular matrix organization	GO:0030198	3.60632e-09	8.44294	375	344	32	COL1A1,TGFB2,OLFML2A,ITGA11,LUM,VCAM1,COL1A2,RGCC,CD44,FLRT2,COL16A1,TNC,PDGFB,NCAN,EGFL6,A2M,SPP1,ANXA2,LOXL1,TIMP2,SULF1,COL5A2,COL5A1,ST7,CTSS,SOX9,CFLAR,ITGB5,APP,GAS2,ERO1B,DNAJB6
GO:BP	extracellular structure organization	GO:0043062	3.87426e-09	8.41181	376	344	32	COL1A1,TGFB2,OLFML2A,ITGA11,LUM,VCAM1,COL1A2,RGCC,CD44,FLRT2,COL16A1,TNC,PDGFB,NCAN,EGFL6,A2M,SPP1,ANXA2,LOXL1,TIMP2,SULF1,COL5A2,COL5A1,ST7,CTSS,SOX9,CFLAR,ITGB5,APP,GAS2,ERO1B,DNAJB6
GO:BP	regulation of axonogenesis	GO:0050770	4.52665e-09	8.34422	190	344	23	GRIN1,MAPT,EFNA1,L1CAM,BDNF,THY1,CXCL12,MT3,NTRK3,POU4F2,SPP1,SEMA6A,SLIT2,RUFY3,RET,MAP6,SEMA3A,ROBO1,MAP2,TRAK2,APOE,GSK3B,PAFAH1B1
GO:BP	regulation of cell morphogenesis involved in differentiation	GO:0010769	4.66825e-09	8.33085	311	344	29	GRIN1,MAPT,EFNA1,CAMK2B,RELN,L1CAM,BDNF,THY1,CXCL12,MT3,NTRK3,POU4F2,SPP1,SEMA6A,SLIT2,RUFY3,RET,MAP6,SEMA3A,ROBO1,MAP2,NLGN1,CARMIL1,TRAK2,APOE,RAPGEF2,CHRNB2,GSK3B,PAFAH1B1
GO:BP	negative regulation of neuron differentiation	GO:0045665	5.58822e-09	8.25273	230	344	25	EFNA1,THY1,ASCL1,MT3,STMN2,LGALS1,POU4F2,SPP1,ISL1,SEMA6A,SLIT2,RUFY3,SEMA3A,MAP2,SOX9,NLGN1,EDNRB,TRAK2,APP,APOE,RAPGEF2,ID2,FOXO3,GSK3B,PAFAH1B1
GO:BP	cellular response to nitrogen compound	GO:1901699	8.21846e-09	8.08521	727	344	45	COL1A1,VCAM1,COL1A2,RAB31,MEF2C,GNAO1,COL16A1,NR4A2,NSG1,MT3,NR4A3,PDK4,PPARGC1A,POU4F2,TH,GABRB3,CA2,SLIT2,COL5A2,PIK3CA,GRB14,PRKACB,ACTN2,P2RX3,PRKCZ,SOX9,KAT2B,CFLAR,VAMP2,APP,SLC8A1,CHRNA4,ATP6AP1,RAPGEF2,TRIB3,JAK2,CHRNB2,SNCA,GNAI3,FOXO3,PRKCD,PRKN,GSK3B,RRAGA,GNAQ
GO:BP	regulation of neuron death	GO:1901214	1.62195e-08	7.78996	327	344	29	GRIN1,TGFB2,GRIN2B,MAPT,CCL2,GRIK5,MEF2C,BDNF,ASCL1,NR4A2,MT3,NR4A3,STXBP1,PPARGC1A,GABRB3,ISL1,PIK3CA,PPP1R13B,CLU,TRIM2,APOE,JAK2,SNCA,FOXO3,PRKN,GSK3B,PINK1,AXL,CSF1
GO:BP	negative regulation of cell development	GO:0010721	1.65048e-08	7.78239	350	344	30	LHX2,EFNA1,BDNF,THY1,ASCL1,MT3,SYT4,NTRK3,STMN2,LGALS1,POU4F2,SPP1,ISL1,SEMA6A,SLIT2,RUFY3,SEMA3A,MAP2,SOX9,NLGN1,EDNRB,TRAK2,ADGRG1,APP,APOE,RAPGEF2,ID2,FOXO3,GSK3B,PAFAH1B1
GO:BP	head development	GO:0060322	1.69745e-08	7.7702	801	344	47	CNTN1,GRIN1,LHX2,COL1A1,NRXN1,GRIN2B,SYNGR3,WNT4,RELN,ASCL1,CXCL12,NR4A2,MT3,GRIN2D,NR4A3,SYT4,AMIGO2,DCX,KCNA1,PPARGC1A,TH,MAOB,ISL1,SLIT2,GATA2,EGF,SEMA3A,ROBO1,SOX9,WNT7B,ADGRG1,APP,SLC8A1,GDPD5,RAPGEF2,ID2,INA,CHRNB2,GNAI3,FOXO3,RARA,HMGCS1,CXCR4,GSK3B,ARID5B,AXL,PAFAH1B1
GO:BP	transmembrane receptor protein tyrosine kinase signaling pathway	GO:0007169	1.79826e-08	7.74515	744	344	45	GRIN1,COL1A1,NRXN1,GRIN2B,EFNA1,EPHA8,WNT4,FLRT2,IGFBP6,BDNF,MT3,NR4A3,PDGFB,IGFBP3,NTRK3,PDK4,SHB,CD8A,PSENEN,DNM1,SULF1,MVP,SEMA6A,CRIM1,PIK3CA,RET,EGF,GRB14,ROBO1,PRKCZ,SOX9,APP,ATP6AP1,RAPGEF2,EPHB6,JAK2,SNCA,FOXO3,EPS15,TCF4,PRKCD,GSK3B,ARID5B,AXL,CSF1
GO:BP	excitatory postsynaptic potential	GO:0060079	2.38868e-08	7.62184	103	344	17	GRIN1,NRXN1,GRIN2B,GRIK5,MEF2C,RELN,GRIN2D,P2RX3,DLG4,PRKCZ,NLGN1,APP,CHRNA4,STX1A,CHRNB2,SNCA,GSK3B
GO:BP	exocytosis	GO:0006887	3.28626e-08	7.4833	907	344	50	ANXA1,TGFB2,SYNGR3,GRIK5,CD44,RAB31,APBA1,SYN1,NR4A3,SYT4,ADGRG3,PDGFB,STXBP1,TF,A2M,ALDOC,ANXA2,SV2A,SNAP25,TIMP2,RAB3B,MVP,LEFTY2,GATA2,RAB11FIP2,ASAH1,IL13RA2,PLAU,EGF,ACTN2,TIMP3,CTSS,NLGN1,VAMP2,APP,CLU,CTSB,CHRNA4,STX1A,ATP6AP1,CHRNB2,SNCA,PRKCD,PRKN,CASK,CREG1,GSK3B,VAT1,FTH1,STX4
GO:BP	cellular response to organonitrogen compound	GO:0071417	3.54818e-08	7.44999	673	344	42	COL1A1,VCAM1,COL1A2,RAB31,MEF2C,GNAO1,COL16A1,NR4A2,NSG1,NR4A3,PDK4,PPARGC1A,POU4F2,TH,GABRB3,CA2,SLIT2,COL5A2,PIK3CA,GRB14,PRKACB,ACTN2,P2RX3,PRKCZ,SOX9,KAT2B,CFLAR,VAMP2,APP,SLC8A1,ATP6AP1,RAPGEF2,TRIB3,JAK2,SNCA,GNAI3,FOXO3,PRKCD,PRKN,GSK3B,RRAGA,GNAQ
GO:BP	regulation of kinase activity	GO:0043549	3.85028e-08	7.41451	911	344	50	NRXN1,TGFB2,MAPT,EFNA1,EPHA8,PAK6,EEF1A2,RGCC,CD44,MEF2C,RELN,BDNF,THY1,MT3,PDGFB,NTRK3,TF,ACE,MVP,SH3BP5,PIK3CA,RET,EGF,PRKACB,ROBO1,DLG4,PRKCZ,KAT2B,WNT7B,APP,CLU,HMGCR,APOE,RAPGEF2,DUSP1,TRIB3,JAK2,SNCA,CCNG2,PRKCD,PRKN,TRIB1,CXCR4,PINK1,DEPTOR,AXL,CSF1,TESK1,GNAQ,SLC27A1
GO:BP	regulated exocytosis	GO:0045055	4.28809e-08	7.36774	793	344	46	TGFB2,SYNGR3,GRIK5,CD44,RAB31,APBA1,SYN1,NR4A3,SYT4,ADGRG3,PDGFB,STXBP1,TF,A2M,ALDOC,ANXA2,SV2A,SNAP25,TIMP2,MVP,LEFTY2,GATA2,RAB11FIP2,ASAH1,IL13RA2,PLAU,EGF,ACTN2,TIMP3,CTSS,NLGN1,VAMP2,APP,CLU,CTSB,CHRNA4,STX1A,CHRNB2,SNCA,PRKCD,CASK,CREG1,GSK3B,VAT1,FTH1,STX4
GO:BP	neuron projection extension	GO:1990138	4.45149e-08	7.35149	174	344	21	LHX2,MAPT,L1CAM,BDNF,CXCL12,MT3,SYT4,NTRK3,DCX,POU4F2,SEMA6A,SLIT2,RUFY3,SEMA3A,MAP2,PRKCZ,APOE,PRKN,CXCR4,GSK3B,PAFAH1B1
GO:BP	neurotransmitter secretion	GO:0007269	4.97114e-08	7.30354	175	344	21	NRXN1,GAD2,GRIK5,MEF2C,APBA1,SYN1,SYT4,STXBP1,SV2A,SNAP25,CACNA1B,NLGN1,VAMP2,CHRNA4,STX1A,CHRNB2,SNCA,PRKN,CASK,GSK3B,STX4
GO:BP	signal release from synapse	GO:0099643	4.97114e-08	7.30354	175	344	21	NRXN1,GAD2,GRIK5,MEF2C,APBA1,SYN1,SYT4,STXBP1,SV2A,SNAP25,CACNA1B,NLGN1,VAMP2,CHRNA4,STX1A,CHRNB2,SNCA,PRKN,CASK,GSK3B,STX4
GO:BP	negative regulation of cell differentiation	GO:0045596	4.98453e-08	7.30238	767	344	45	LHX2,ANXA1,TGFB2,EFNA1,WNT4,FOXA1,BDNF,THY1,ASCL1,MT3,RUNX1,SYT4,PDGFB,NTRK3,S100B,STMN2,LGALS1,POU4F2,SPP1,ISL1,SEMA6A,SLIT2,GATA2,COL5A2,RUFY3,SEMA3A,COL5A1,MAP2,SOX9,NLGN1,EDNRB,TRAK2,CFLAR,ADGRG1,APP,APOE,RAPGEF2,ID2,TRIB3,FOXO3,ABCG1,RARA,TRIB1,GSK3B,PAFAH1B1
GO:BP	neuron apoptotic process	GO:0051402	5.02439e-08	7.29892	254	344	25	SCN2A,GRIN1,TGFB2,CCL2,GRIK5,MEF2C,BDNF,ASCL1,NR4A2,MT3,NR4A3,STXBP1,PPARGC1A,GABRB3,ISL1,PIK3CA,APP,TRIM2,APOE,JAK2,SNCA,FOXO3,PRKN,PINK1,AXL
GO:BP	response to inorganic substance	GO:0010035	6.71032e-08	7.17326	575	344	38	COL1A1,ANXA1,NRXN1,MAPT,MAP1LC3A,CRYAB,EEF1A2,MEF2C,ASCL1,MT3,NR4A3,SYT4,NDRG1,TF,KCNA1,S100A16,PPARGC1A,TH,MAOB,CA2,AKR1C3,CYP2E1,DLG4,NLGN1,CFLAR,APP,SLC8A1,ID2,DUSP1,JUNB,SNCA,FOXO3,HMGCS1,PRKCD,PRKN,PINK1,AXL,MAPK9
GO:BP	developmental cell growth	GO:0048588	9.12971e-08	7.03954	240	344	24	LHX2,MAPT,L1CAM,BDNF,CXCL12,MT3,SYT4,NTRK3,DCX,POU4F2,SPP1,SEMA6A,SLIT2,RUFY3,SEMA3A,MAP2,PRKCZ,SOX9,APP,APOE,PRKN,CXCR4,GSK3B,PAFAH1B1
GO:BP	regulation of transmembrane transport	GO:0034762	9.56816e-08	7.01917	582	344	38	SCN2A,GRIN1,GRIA2,NRXN1,KCNQ3,GRIN2B,SCN3A,CCL2,MEF2C,RELN,SCN9A,THY1,GRIA3,NR4A3,GLRX,KCNA1,PPARGC1A,POU4F2,KCNF1,KLHL24,CA2,SLC25A27,DPP10,ACTN2,CACNA1B,DLG4,NOS1,CTSS,NLGN1,VAMP2,APP,ATP1B1,SLC8A1,KCNK4,RTN2,TRIB3,SNCA,PINK1
GO:BP	brain development	GO:0007420	1.10371e-07	6.95715	756	344	44	CNTN1,GRIN1,LHX2,NRXN1,GRIN2B,SYNGR3,WNT4,RELN,ASCL1,CXCL12,NR4A2,MT3,GRIN2D,NR4A3,SYT4,AMIGO2,DCX,KCNA1,PPARGC1A,TH,MAOB,ISL1,SLIT2,GATA2,EGF,SEMA3A,ROBO1,WNT7B,ADGRG1,APP,SLC8A1,GDPD5,RAPGEF2,ID2,INA,CHRNB2,GNAI3,FOXO3,RARA,HMGCS1,CXCR4,GSK3B,AXL,PAFAH1B1
GO:BP	vesicle-mediated transport in synapse	GO:0099003	1.14447e-07	6.94139	222	344	23	SLC17A6,NRXN1,GRIK5,NSG1,APBA1,SYN1,SYT4,STXBP1,TH,SV2A,SNAP25,DNM1,RAB3B,NLGN1,VAMP2,CHRNA4,STX1A,CHRNB2,SNCA,EPS15,CASK,GSK3B,STX4
GO:BP	regulation of neuron apoptotic process	GO:0043523	1.25405e-07	6.90168	223	344	23	GRIN1,TGFB2,CCL2,GRIK5,MEF2C,BDNF,ASCL1,NR4A2,MT3,NR4A3,STXBP1,PPARGC1A,GABRB3,ISL1,PIK3CA,TRIM2,APOE,JAK2,SNCA,FOXO3,PRKN,PINK1,AXL
GO:BP	synapse organization	GO:0050808	1.329e-07	6.87647	430	344	32	GABRA2,GRIN1,NRXN1,GRIN2B,MAPT,EFNA1,CAMK2B,ACHE,FLRT2,MEF2C,RELN,L1CAM,TNC,BDNF,CDH8,SYN1,AMIGO2,NTRK3,NDRG1,GAP43,GABRB3,DLG4,NLGN1,WNT7B,APP,CHMP2B,APOE,TUBA1A,INA,CHRNB2,SNCA,PAFAH1B1
GO:BP	regulation of cell migration	GO:0030334	1.50232e-07	6.82324	978	344	51	COL1A1,ANXA1,TGFB2,EFNA1,CAMK2B,SST,CCL2,WNT4,RGCC,FLRT2,MEF2C,RELN,THY1,CXCL12,NR4A3,ADGRG3,PDGFB,IGFBP3,NTRK3,PPARGC1A,ACE,SGK1,SULF1,SEMA6A,SLIT2,GATA2,PTPRM,PLAU,RUFY3,RET,EGF,SEMA3A,PLA2G7,ROBO1,SOX9,DACH1,CARMIL1,ADGRG1,APP,SLC8A1,APOE,RAPGEF2,DUSP1,TPM1,JAK2,FOXO3,TRIB1,CXCR4,ABHD6,CSF1,STX4
GO:BP	cellular response to organic cyclic compound	GO:0071407	1.91286e-07	6.71832	624	344	39	FBXO32,COL1A1,ANXA1,CCL2,MEF2C,FOXA1,GNAO1,TNC,NR4A2,NSG1,RUNX1,NR4A3,PDGFB,LGALS1,PPARGC1A,POU4F2,GNAI1,SPP1,GABRB3,ISL1,AKR1C3,CREBRF,NR3C1,P2RX3,CFLAR,APP,CLU,SLC8A1,RAPGEF2,JAK2,SNCA,GNAI3,FOXO3,RARA,HMGCS1,PRKN,CRY1,GSK3B,GNAQ
GO:BP	response to antibiotic	GO:0046677	2.64915e-07	6.57689	343	344	28	GRIN1,COL1A1,ANXA1,GRIN2B,MAP1LC3A,CRYAB,MEF2C,TNC,NR4A3,PDGFB,NTRK3,GNAI1,TH,MAOB,CYP2E1,SLC1A3,CLU,SLC8A1,HMGCR,DUSP1,JAK2,CHRNB2,FOXO3,JAK1,RARA,PRKCD,PINK1,AXL
GO:BP	response to steroid hormone	GO:0048545	2.74832e-07	6.56093	392	344	30	FBXO32,COL1A1,ANXA1,TGFB2,SST,FOXA1,NR4A2,RUNX1,NR4A3,NTRK3,S100B,PPARGC1A,POU4F2,SPP1,TH,MAOB,ISL1,CA2,AKR1C3,SLIT2,CREBRF,NR3C1,PAPPA,WNT7B,CFLAR,DUSP1,JAK2,FOXO3,RARA,CRY1
GO:BP	negative regulation of cellular component organization	GO:0051129	2.75985e-07	6.55911	748	344	43	NRXN1,GRIN2B,MAPT,EFNA1,CRYAB,RGCC,THY1,TBC1D30,MT3,SYT4,STXBP1,STMN2,LGALS1,PPARGC1A,ACE,SPP1,ISL1,SEMA6A,SLIT2,RUFY3,SEMA3A,DLG4,MAP2,PRKCZ,TERF2IP,NLGN1,KAT2B,CARMIL1,TRAK2,CFLAR,CLU,APOE,RAPGEF2,DUSP1,SNCA,PRKCD,PRKN,DNAJB6,GSK3B,PINK1,VAT1,CAMSAP2,PAFAH1B1
GO:BP	synaptic transmission, glutamatergic	GO:0035249	2.90927e-07	6.53622	104	344	16	SLC17A6,GRIN1,GRIA2,NRXN1,GRIN2B,CCL2,GRIK5,MEF2C,RELN,GRIA3,GRIK4,CDH8,GRIN2D,STXBP1,NLGN1,PRKN
GO:BP	positive regulation of apoptotic process	GO:0043065	2.98084e-07	6.52566	691	344	41	GRIN1,ANXA1,TGFB2,MAPT,EEF1A2,CCL2,GRIK5,RGCC,MEF2C,FOXA1,ASCL1,NR4A3,PHLDA1,IGFBP3,NTRK3,S100B,PPARGC1A,POU4F2,PSENEN,AKR1C3,SLIT2,RET,AIFM2,PPP1R13B,ROBO1,TIMP3,CFLAR,CLU,HMGCR,RAPGEF2,SOX4,DUSP1,MLLT11,JAK2,SNCA,FOXO3,PRKCD,GSK3B,PINK1,MAPK9,BNIP3L
GO:BP	positive regulation of cell death	GO:0010942	3.12969e-07	6.5045	751	344	43	GRIN1,ANXA1,TGFB2,GRIN2B,MAPT,EEF1A2,CCL2,GRIK5,RGCC,MEF2C,FOXA1,ASCL1,MT3,NR4A3,PHLDA1,IGFBP3,NTRK3,S100B,PPARGC1A,POU4F2,PSENEN,AKR1C3,SLIT2,RET,AIFM2,PPP1R13B,ROBO1,TIMP3,CFLAR,CLU,HMGCR,RAPGEF2,SOX4,DUSP1,MLLT11,JAK2,SNCA,FOXO3,PRKCD,GSK3B,PINK1,MAPK9,BNIP3L
GO:BP	positive regulation of programmed cell death	GO:0043068	4.22482e-07	6.37419	699	344	41	GRIN1,ANXA1,TGFB2,MAPT,EEF1A2,CCL2,GRIK5,RGCC,MEF2C,FOXA1,ASCL1,NR4A3,PHLDA1,IGFBP3,NTRK3,S100B,PPARGC1A,POU4F2,PSENEN,AKR1C3,SLIT2,RET,AIFM2,PPP1R13B,ROBO1,TIMP3,CFLAR,CLU,HMGCR,RAPGEF2,SOX4,DUSP1,MLLT11,JAK2,SNCA,FOXO3,PRKCD,GSK3B,PINK1,MAPK9,BNIP3L
GO:BP	forebrain development	GO:0030900	4.22512e-07	6.37416	399	344	30	GRIN1,LHX2,WNT4,RELN,ASCL1,CXCL12,NR4A2,NR4A3,DCX,KCNA1,PPARGC1A,TH,ISL1,SLIT2,GATA2,SEMA3A,ROBO1,WNT7B,ADGRG1,APP,SLC8A1,GDPD5,RAPGEF2,ID2,CHRNB2,RARA,CXCR4,GSK3B,AXL,PAFAH1B1
GO:BP	cognition	GO:0050890	4.86713e-07	6.31273	305	344	26	SCN2A,GRIN1,NRXN1,GRIN2B,MAPT,PAK6,MEF2C,RELN,BDNF,SYT4,S100B,SGK1,TH,SNAP25,DLG4,PRKCZ,APP,KCNK4,CHRNA4,NPTX2,CHMP2B,HMGCR,APOE,CHRNB2,PRKN,PAFAH1B1
GO:BP	regulation of synapse structure or activity	GO:0050803	5.06675e-07	6.29527	239	344	23	SLC17A6,GRIN1,NRXN1,GRIN2B,EFNA1,CAMK2B,FLRT2,MEF2C,RELN,BDNF,CDH8,AMIGO2,NTRK3,GAP43,DNM1,NLGN1,APP,CHMP2B,APOE,TUBA1A,CHRNB2,SNCA,PAFAH1B1
GO:BP	axon extension	GO:0048675	6.43402e-07	6.19152	126	344	17	LHX2,MAPT,L1CAM,BDNF,CXCL12,MT3,NTRK3,DCX,POU4F2,SEMA6A,SLIT2,RUFY3,SEMA3A,MAP2,APOE,GSK3B,PAFAH1B1
GO:BP	synaptic vesicle cycle	GO:0099504	6.85192e-07	6.16419	201	344	21	SLC17A6,NRXN1,GRIK5,APBA1,SYN1,SYT4,STXBP1,TH,SV2A,SNAP25,DNM1,RAB3B,NLGN1,VAMP2,CHRNA4,STX1A,CHRNB2,SNCA,CASK,GSK3B,STX4
GO:BP	learning or memory	GO:0007611	7.15356e-07	6.14548	265	344	24	SCN2A,GRIN1,NRXN1,GRIN2B,MAPT,PAK6,MEF2C,RELN,BDNF,SYT4,S100B,SGK1,TH,SNAP25,DLG4,PRKCZ,APP,KCNK4,NPTX2,HMGCR,APOE,CHRNB2,PRKN,PAFAH1B1
GO:BP	regulation of protein kinase activity	GO:0045859	7.28211e-07	6.13774	802	344	44	NRXN1,TGFB2,EFNA1,PAK6,RGCC,MEF2C,RELN,BDNF,THY1,MT3,PDGFB,NTRK3,TF,ACE,MVP,SH3BP5,PIK3CA,RET,EGF,PRKACB,ROBO1,DLG4,PRKCZ,KAT2B,WNT7B,APP,CLU,HMGCR,APOE,RAPGEF2,DUSP1,TRIB3,JAK2,SNCA,CCNG2,PRKCD,TRIB1,CXCR4,PINK1,DEPTOR,CSF1,TESK1,GNAQ,SLC27A1
GO:BP	regulation of neurotransmitter transport	GO:0051588	7.75899e-07	6.11019	145	344	18	GRIK5,MEF2C,APBA1,SYN1,SYT4,STXBP1,SV2A,MAOB,RAB3B,NOS1,NLGN1,CHRNA4,STX1A,CHRNB2,SNCA,PRKN,CASK,GSK3B
GO:BP	positive regulation of neuron projection development	GO:0010976	1.07115e-06	5.97015	293	344	25	CNTN1,MAPT,CAMK2B,RELN,L1CAM,BDNF,CXCL12,SYT4,NTRK3,STMN2,POU4F2,SLIT2,RUFY3,RET,MAP6,ROBO1,DLG4,NLGN1,CFLAR,APOE,RAPGEF2,PRKN,CXCR4,FIG4,PAFAH1B1
GO:BP	regulation of transporter activity	GO:0032409	1.07115e-06	5.97015	293	344	25	GRIN1,GRIA2,NRXN1,GRIN2B,CCL2,SYNGR3,MEF2C,RELN,GRIA3,GLRX,KCNA1,PPARGC1A,SGK1,KLHL24,ACTN2,DLG4,NOS1,CTSS,NLGN1,VAMP2,APP,ATP1B1,SNCA,PRKCD,PINK1
GO:BP	cell surface receptor signaling pathway involved in cell-cell signaling	GO:1905114	1.07115e-06	5.97015	633	344	38	GRIN1,COL1A1,NRXN1,GRIN2B,WNT4,GRIK5,PSMB9,MEF2C,GNAO1,IGFBP6,RELN,BDNF,NR4A2,RUNX1,GRIN2D,GABRB3,ISL1,SULF1,EGF,P2RX3,DLG4,PRKCZ,SOX9,NLGN1,WNT7B,APP,CHRNA4,STX1A,APOE,SOX4,CLTC,CHRNB2,SNCA,FOXO3,PRKN,GSK3B,GNAQ,LRRFIP2
GO:BP	central nervous system neuron development	GO:0021954	1.19388e-06	5.92304	83	344	14	MAPT,ASCL1,NR4A2,CDH11,DCX,SLIT2,GATA2,SEMA3A,ROBO1,MAP2,RAPGEF2,CHRNB2,B4GALT5,PAFAH1B1
GO:BP	negative regulation of cell projection organization	GO:0031345	1.45345e-06	5.8376	189	344	20	NRXN1,GRIN2B,EFNA1,THY1,TBC1D30,MT3,STMN2,LGALS1,SPP1,SEMA6A,SLIT2,RUFY3,SEMA3A,MAP2,NLGN1,TRAK2,APOE,RAPGEF2,PRKCD,PAFAH1B1
GO:BP	regulation of signaling receptor activity	GO:0010469	1.7053e-06	5.7682	171	344	19	GRIN1,GRIA2,NRXN1,GRIN2B,CCL2,MEF2C,RELN,GRIA3,PPARGC1A,KLHL24,PLAU,EGF,ACTN2,DLG4,NLGN1,APP,NPTX2,PRKCD,PINK1
GO:BP	signal transduction by protein phosphorylation	GO:0023014	2.21048e-06	5.65551	958	344	48	GRIN1,NRXN1,TGFB2,GRIN2B,EFNA1,EPHA8,CRYAB,PAK6,CCL2,PSMB9,CD44,MEF2C,MT3,PDGFB,IGFBP3,NTRK3,NCAM1,TF,POU4F2,TIMP2,SEMA6A,RET,EGF,SEMA3A,ACTN2,ROBO1,TIMP3,DLG4,PRKCZ,SOX9,WNT7B,CFLAR,APP,ATP6AP1,HMGCR,APOE,RAPGEF2,DUSP1,TRIB3,JAK2,JAK1,PRKCD,PRKN,TRIB1,CXCR4,PINK1,MAPK9,PAFAH1B1
GO:BP	long-term synaptic potentiation	GO:0060291	2.27809e-06	5.64243	87	344	14	GRIN2B,RELN,NSG1,GRIN2D,S100B,SNAP25,PRKCZ,NLGN1,VAMP2,APP,APOE,SNCA,GSK3B,STX4
GO:BP	taxis	GO:0042330	2.35351e-06	5.62828	651	344	38	LHX2,ANXA1,NRXN1,TGFB2,EFNA1,EPHA8,PLP2,CCL2,FLRT2,RELN,L1CAM,BDNF,CXCL12,NR4A3,PDGFB,NTRK3,NCAM1,POU4F2,ETV1,GAP43,ISL1,SEMA6A,SLIT2,PTPRM,PLAU,PIK3CA,RET,SEMA3A,PLA2G7,ROBO1,EDNRB,APP,ID2,DUSP1,PRKCD,CXCR4,CSF1,STX4
GO:BP	negative regulation of neuron apoptotic process	GO:0043524	2.59005e-06	5.58669	156	344	18	GRIN1,CCL2,MEF2C,BDNF,NR4A2,MT3,NR4A3,STXBP1,PPARGC1A,GABRB3,ISL1,PIK3CA,APOE,JAK2,SNCA,PRKN,PINK1,AXL
GO:BP	response to growth factor	GO:0070848	2.6052e-06	5.58416	743	344	41	COL1A1,ANXA1,NRXN1,TGFB2,MAPT,LUM,CCL2,WNT4,COL1A2,CD44,FNDC4,FLRT2,MEF2C,TNC,BDNF,ASCL1,MT3,PDGFB,NTRK3,STMN2,PPARGC1A,MXRA5,TH,SULF1,SEMA6A,LEFTY2,SLIT2,NR3C1,ROBO1,NOS1,PRKCZ,SOX9,CFLAR,ITGB5,APP,RAPGEF2,PEG10,SNCA,FOXO3,TCF4,CASK
GO:BP	positive regulation of ion transport	GO:0043270	2.71569e-06	5.56612	283	344	24	CNTN1,GRIN1,CCL2,RELN,THY1,CXCL12,SYT4,PDGFB,STXBP1,GLRX,KCNA1,ANXA2,RAB3B,ACTN2,P2RX3,NOS1,CTSS,ATP1B1,APOE,CHRNB2,SNCA,PRKCD,CASK,PINK1
GO:BP	axon guidance	GO:0007411	2.91515e-06	5.53534	284	344	24	LHX2,NRXN1,EFNA1,EPHA8,FLRT2,RELN,L1CAM,BDNF,CXCL12,NR4A3,NCAM1,POU4F2,ETV1,GAP43,ISL1,SEMA6A,SLIT2,PTPRM,PIK3CA,RET,SEMA3A,ROBO1,APP,CXCR4
GO:BP	neuron projection guidance	GO:0097485	3.35583e-06	5.4742	286	344	24	LHX2,NRXN1,EFNA1,EPHA8,FLRT2,RELN,L1CAM,BDNF,CXCL12,NR4A3,NCAM1,POU4F2,ETV1,GAP43,ISL1,SEMA6A,SLIT2,PTPRM,PIK3CA,RET,SEMA3A,ROBO1,APP,CXCR4
GO:BP	MAPK cascade	GO:0000165	3.6057e-06	5.44301	940	344	47	GRIN1,NRXN1,TGFB2,GRIN2B,EFNA1,EPHA8,CRYAB,CCL2,PSMB9,CD44,MEF2C,MT3,PDGFB,IGFBP3,NTRK3,NCAM1,TF,POU4F2,TIMP2,SEMA6A,RET,EGF,SEMA3A,ACTN2,ROBO1,TIMP3,DLG4,PRKCZ,SOX9,WNT7B,CFLAR,APP,ATP6AP1,HMGCR,APOE,RAPGEF2,DUSP1,TRIB3,JAK2,JAK1,PRKCD,PRKN,TRIB1,CXCR4,PINK1,MAPK9,PAFAH1B1
GO:BP	regulation of cell adhesion	GO:0030155	3.6217e-06	5.44109	721	344	40	COL1A1,ANXA1,TGFB2,EFNA1,EPHA8,VCAM1,CCL2,WNT4,RGCC,CD44,FOXA1,COL16A1,TNC,THY1,CXCL12,RUNX1,NR4A3,LGALS1,EGFL6,SEMA6A,PLAU,PIK3CA,RET,HLA-A,PRKCZ,SOX9,CARMIL1,ADGRG1,DUSP1,TPM1,EPHB6,JAK2,JAK1,RARA,PRKCD,CASK,CXCR4,GSK3B,CSF1,STX4
GO:BP	regulation of ion transmembrane transport	GO:0034765	3.93659e-06	5.40488	492	344	32	SCN2A,GRIN1,GRIA2,NRXN1,KCNQ3,GRIN2B,SCN3A,CCL2,MEF2C,RELN,SCN9A,THY1,GRIA3,GLRX,KCNA1,PPARGC1A,KCNF1,KLHL24,DPP10,ACTN2,CACNA1B,DLG4,NOS1,CTSS,NLGN1,VAMP2,APP,ATP1B1,SLC8A1,KCNK4,SNCA,PINK1
GO:BP	supramolecular fiber organization	GO:0097435	3.94202e-06	5.40428	693	344	39	COL1A1,TGFB2,MAPT,LUM,CRYAB,WNT4,COL1A2,RGCC,MEF2C,CXCL12,KRT17,TF,STMN2,ANXA2,KLHL24,SLIT2,COL5A2,RUFY3,COL5A1,ACTN2,MAP2,CARMIL1,CFLAR,ITGB5,APP,CLU,APOE,TPM1,JAK2,SNCA,CSRP1,PRKCD,PRKN,DNAJB6,GOLGA2,CAMSAP2,TESK1,PRUNE1,PAFAH1B1
GO:BP	synaptic vesicle exocytosis	GO:0016079	4.20808e-06	5.37592	124	344	16	GRIK5,APBA1,SYN1,SYT4,STXBP1,SV2A,SNAP25,NLGN1,VAMP2,CHRNA4,STX1A,CHRNB2,SNCA,CASK,GSK3B,STX4
GO:BP	developmental growth	GO:0048589	4.82517e-06	5.31649	698	344	39	LHX2,ANXA1,TGFB2,MAPT,MEF2C,L1CAM,TNC,BDNF,CXCL12,APBA1,MT3,SYT4,NTRK3,DCX,POU4F2,SPP1,GAP43,ANXA2,SEMA6A,SLIT2,RUFY3,PIK3CA,SEMA3A,MAP2,PRKCZ,SOX9,WNT7B,CFLAR,APP,GAS2,APOE,FOXO3,RARA,PRKN,CXCR4,GSK3B,ARID5B,CSF1,PAFAH1B1
GO:BP	neuron migration	GO:0001764	5.2877e-06	5.27673	163	344	18	CAMK2B,FLRT2,MEF2C,RELN,ASCL1,CXCL12,NR4A2,NTRK3,DCX,SEMA6A,GATA2,TUBB2A,SEMA3A,ADGRG1,RAPGEF2,CXCR4,AXL,PAFAH1B1
GO:BP	cell growth	GO:0016049	5.29542e-06	5.2761	498	344	32	LHX2,TGFB2,MAPT,CRYAB,EMP1,L1CAM,BDNF,CXCL12,MT3,SYT4,IGFBP3,NTRK3,KRT17,DCX,POU4F2,SGK1,SPP1,SEMA6A,LEFTY2,SLIT2,CRIM1,RUFY3,SEMA3A,MAP2,PRKCZ,SOX9,APP,APOE,PRKN,CXCR4,GSK3B,PAFAH1B1
GO:BP	metal ion transport	GO:0030001	5.87235e-06	5.23119	922	344	46	CNTN1,SLC17A6,SCN2A,GRIN1,KCNQ3,GRIN2B,CAMK2B,SCN3A,CCL2,SCN9A,THY1,CXCL12,MT3,GRIN2D,KCNK9,PDGFB,TF,GLRX,KCNA1,SGK1,KCNF1,ANXA2,KLHL24,SNAP25,DPP10,ABCB11,EGF,ACTN2,P2RX3,CACNA1B,SLC1A3,NOS1,VAMP2,ATP1B1,SLC8A1,KCNK4,SLC10A4,CHRNA4,ATP6AP1,CLTC,CHRNB2,SNCA,CASK,CXCR4,FTH1,ATP2C1
GO:BP	locomotory behavior	GO:0007626	6.07683e-06	5.21632	205	344	20	GRIN1,PAK6,GNAO1,CXCL12,NR4A2,APBA1,GRIN2D,TH,SNAP25,CACNA1B,DLG4,APP,CHRNA4,APOE,ID2,CHRNB2,SNCA,PRKN,FIG4,PAFAH1B1
GO:BP	membrane organization	GO:0061024	6.5545e-06	5.18346	893	344	45	ANXA1,NRXN1,TGFB2,GRIK5,RAB31,RELN,MT3,SYT4,STXBP1,NDRG1,SPAG4,TF,ANXA2,XKR4,SNAP25,DNM1,GATA2,EGF,COL5A1,PPP1R13B,DLG4,NLGN1,VAMP2,CLU,ATP1B1,STX1A,CHMP2B,APOE,CLTC,RAB1A,SNCA,GNAI3,FCHO1,EPS15,PRKCD,PRKN,CXCR4,GSK3B,PINK1,GOLGA2,THEM4,BNIP3L,STX4,PAFAH1B1,TRAPPC3
GO:BP	regulation of synapse organization	GO:0050807	6.89333e-06	5.16157	228	344	21	GRIN1,NRXN1,GRIN2B,EFNA1,CAMK2B,FLRT2,MEF2C,RELN,BDNF,CDH8,AMIGO2,NTRK3,GAP43,NLGN1,APP,CHMP2B,APOE,TUBA1A,CHRNB2,SNCA,PAFAH1B1
GO:BP	chemotaxis	GO:0006935	7.49382e-06	5.1253	649	344	37	LHX2,ANXA1,NRXN1,TGFB2,EFNA1,EPHA8,PLP2,CCL2,FLRT2,RELN,L1CAM,BDNF,CXCL12,NR4A3,PDGFB,NTRK3,NCAM1,POU4F2,ETV1,GAP43,ISL1,SEMA6A,SLIT2,PTPRM,PLAU,PIK3CA,RET,SEMA3A,PLA2G7,ROBO1,EDNRB,APP,DUSP1,PRKCD,CXCR4,CSF1,STX4
GO:BP	response to oxygen levels	GO:0070482	8.59139e-06	5.06594	400	344	28	SCN2A,COL1A1,TGFB2,CRYAB,PSMB9,RGCC,CXCL12,NR4A2,MT3,S100B,NDRG1,B3GAT1,PPARGC1A,POU4F2,TH,PLAU,P2RX3,NOS1,CFLAR,ATP1B1,SLC8A1,CHRNA4,ATP6AP1,CHRNB2,FOXO3,CXCR4,PINK1,BNIP3L
GO:BP	regulation of system process	GO:0044057	8.69796e-06	5.06058	623	344	36	GRIN1,FBXO32,NRXN1,TGFB2,CAMK2B,GNAO1,RELN,MYL9,GRIN2D,NR4A3,PDGFB,S100B,KCNA1,PPARGC1A,ACE,SGK1,TH,CNN1,SEMA3A,P2RX3,CACNA1B,DLG4,NOS1,PRKCZ,NLGN1,EDNRB,APP,ATP1B1,SLC8A1,NPTX2,STX1A,TPM1,JAK2,FOXO3,CRY1,FIG4
GO:BP	cellular response to lipid	GO:0071396	9.07224e-06	5.04229	624	344	36	FBXO32,COL1A1,ANXA1,CCL2,AKR1C2,MEF2C,FOXA1,TNC,NR4A2,CYP26B1,RUNX1,NR4A3,NTRK3,PDK4,PPARGC1A,POU4F2,GNAI1,SPP1,ISL1,AKR1C3,CREBRF,RET,NR3C1,SOX9,EDNRB,WNT7B,CFLAR,CLU,KCNK4,JAK2,FOXO3,RARA,HMGCS1,CRY1,TRIB1,AXL
GO:BP	regulation of extent of cell growth	GO:0061387	9.08932e-06	5.04147	113	344	15	MAPT,L1CAM,BDNF,CXCL12,MT3,NTRK3,POU4F2,SPP1,SEMA6A,RUFY3,SEMA3A,MAP2,APOE,GSK3B,PAFAH1B1
GO:BP	regulation of cation channel activity	GO:2001257	1.00953e-05	4.99588	190	344	19	GRIN1,GRIA2,NRXN1,GRIN2B,CCL2,MEF2C,RELN,GRIA3,KCNA1,PPARGC1A,KLHL24,ACTN2,DLG4,NOS1,CTSS,NLGN1,VAMP2,APP,PINK1
GO:BP	response to acid chemical	GO:0001101	1.16625e-05	4.93321	354	344	26	GRIN1,COL1A1,SST,AKR1C2,COL1A2,COL16A1,TNC,ASCL1,CYP26B1,PDGFB,NTRK3,PDK4,PPARGC1A,TH,AKR1C3,COL5A2,RET,CYP2E1,SOX9,WNT7B,KCNK4,DUSP1,RARA,PINK1,ASNS,RRAGA
GO:BP	positive regulation of transferase activity	GO:0051347	1.26269e-05	4.8987	692	344	38	NRXN1,TGFB2,MAPT,EFNA1,EPHA8,PAK6,EEF1A2,RGCC,CD44,MEF2C,RELN,BDNF,MT3,PDGFB,NTRK3,TF,ACE,PIK3CA,RET,EGF,PRKACB,ROBO1,DLG4,PRKCZ,WNT7B,CLU,RAPGEF2,RAB1A,TRIB3,JAK2,SNCA,PRKCD,CXCR4,PINK1,GOLGA2,AXL,CSF1,SLC27A1
GO:BP	negative regulation of programmed cell death	GO:0043069	1.39559e-05	4.85524	948	344	46	GRIN1,ANXA1,EFNA1,CRYAB,CCL2,WNT4,CD44,MEF2C,BDNF,ASCL1,CXCL12,NR4A2,MT3,PROC,NR4A3,AMIGO2,PDK4,STXBP1,PPARGC1A,GABRB3,ISL1,SLC25A27,GATA2,PIK3CA,AIFM2,PRKCZ,SOX9,EDNRB,CFLAR,CLU,HMGCR,APOE,CBX4,DUSP1,JAK2,SNCA,GNAI3,RARA,PRKCD,PRKN,DNAJB6,GSK3B,PINK1,ASNS,AXL,BNIP3L
GO:BP	negative regulation of neuron death	GO:1901215	1.50071e-05	4.8237	216	344	20	GRIN1,CCL2,MEF2C,BDNF,NR4A2,MT3,NR4A3,STXBP1,PPARGC1A,GABRB3,ISL1,PIK3CA,APOE,JAK2,SNCA,PRKN,GSK3B,PINK1,AXL,CSF1
GO:BP	regulation of synaptic vesicle cycle	GO:0098693	1.66569e-05	4.77841	118	344	15	NRXN1,GRIK5,APBA1,SYN1,SYT4,STXBP1,DNM1,RAB3B,NLGN1,CHRNA4,STX1A,CHRNB2,SNCA,CASK,GSK3B
GO:BP	positive regulation of kinase activity	GO:0033674	1.96784e-05	4.70601	613	344	35	NRXN1,TGFB2,MAPT,EFNA1,EPHA8,PAK6,EEF1A2,RGCC,CD44,MEF2C,RELN,BDNF,MT3,PDGFB,NTRK3,TF,ACE,PIK3CA,RET,EGF,PRKACB,ROBO1,DLG4,PRKCZ,WNT7B,CLU,RAPGEF2,JAK2,SNCA,PRKCD,CXCR4,PINK1,AXL,CSF1,SLC27A1
GO:BP	negative regulation of apoptotic process	GO:0043066	1.98441e-05	4.70237	926	344	45	GRIN1,ANXA1,EFNA1,CRYAB,CCL2,WNT4,CD44,MEF2C,BDNF,ASCL1,CXCL12,NR4A2,MT3,PROC,NR4A3,AMIGO2,PDK4,STXBP1,PPARGC1A,GABRB3,ISL1,SLC25A27,GATA2,PIK3CA,PRKCZ,SOX9,EDNRB,CFLAR,CLU,HMGCR,APOE,CBX4,DUSP1,JAK2,SNCA,GNAI3,RARA,PRKCD,PRKN,DNAJB6,GSK3B,PINK1,ASNS,AXL,BNIP3L
GO:BP	cation transmembrane transport	GO:0098655	2.4718e-05	4.60699	900	344	44	SCN2A,GRIN1,GRIA2,NRXN1,KCNQ3,GRIN2B,SCN3A,CCL2,MEF2C,RELN,SCN9A,THY1,GRIA3,GRIN2D,KCNK9,TF,GLRX,KCNA1,PPARGC1A,KCNF1,ANXA2,KLHL24,SNAP25,SLC25A27,DPP10,ABCB11,ACTN2,P2RX3,CACNA1B,SLC1A3,DLG4,NOS1,CTSS,NLGN1,VAMP2,APP,ATP1B1,SLC8A1,KCNK4,ATP6AP1,SNCA,SLC25A14,PINK1,ATP2C1
GO:BP	signal release	GO:0023061	2.53348e-05	4.59628	475	344	30	ANXA1,NRXN1,GAD2,GRIK5,MEF2C,APBA1,SYN1,SYT4,STXBP1,SPP1,SV2A,SNAP25,ISL1,RAB11FIP2,CACNA1B,NLGN1,VAMP2,CHRNA4,STX1A,HMGCR,SOX4,RAB1A,JAK2,CHRNB2,SNCA,PRKN,CASK,CRY1,GSK3B,STX4
GO:BP	regulation of exocytosis	GO:0017157	2.58884e-05	4.58689	223	344	20	ANXA1,GRIK5,APBA1,SYN1,SYT4,STXBP1,RAB3B,GATA2,IL13RA2,NLGN1,VAMP2,CHRNA4,STX1A,ATP6AP1,CHRNB2,SNCA,PRKN,CASK,GSK3B,STX4
GO:BP	cellular response to drug	GO:0035690	2.6064e-05	4.58396	448	344	29	FBXO32,ANXA1,MAP1LC3A,MEF2C,GNAO1,NSG1,MT3,NR4A3,PDGFB,PPARGC1A,GNAI1,TH,SLIT2,NR3C1,P2RX3,SOX9,CFLAR,SLC8A1,CHRNA4,CHRNB2,GNAI3,FOXO3,PRKCD,PRKN,CXCR4,GSK3B,PINK1,AXL,GNAQ
GO:BP	positive regulation of cell adhesion	GO:0045785	2.76264e-05	4.55868	422	344	28	ANXA1,TGFB2,VCAM1,CCL2,WNT4,CD44,FOXA1,COL16A1,THY1,CXCL12,RUNX1,NR4A3,LGALS1,EGFL6,PIK3CA,RET,HLA-A,PRKCZ,CARMIL1,ADGRG1,TPM1,EPHB6,JAK2,JAK1,RARA,GSK3B,CSF1,STX4
GO:BP	ionotropic glutamate receptor signaling pathway	GO:0035235	2.89927e-05	4.53771	25	344	8	GRIN1,GRIA2,GRIN2B,GRIK5,GRIA3,GRIK4,GRIN2D,APP
GO:BP	regulation of cation transmembrane transport	GO:1904062	4.50871e-05	4.34595	352	344	25	GRIN1,GRIA2,NRXN1,GRIN2B,CCL2,MEF2C,RELN,THY1,GRIA3,GLRX,KCNA1,PPARGC1A,KLHL24,DPP10,ACTN2,DLG4,NOS1,CTSS,NLGN1,VAMP2,APP,ATP1B1,SLC8A1,SNCA,PINK1
GO:BP	response to peptide	GO:1901652	4.59121e-05	4.33807	545	344	32	COL1A1,ANXA1,VCAM1,RAB31,CXCL12,NR4A2,NR4A3,PDK4,POU4F2,GNAI1,TH,DNM1,CA2,PIK3CA,GRB14,PRKACB,ACTN2,CACNA1B,PRKCZ,EDNRB,KAT2B,CFLAR,VAMP2,APP,ATP6AP1,TRIB3,JAK2,FOXO3,PRKCD,CRY1,GSK3B,SLC27A1
GO:BP	regulation of transmembrane transporter activity	GO:0022898	4.75511e-05	4.32284	278	344	22	GRIN1,GRIA2,NRXN1,GRIN2B,CCL2,MEF2C,RELN,GRIA3,GLRX,KCNA1,PPARGC1A,KLHL24,ACTN2,DLG4,NOS1,CTSS,NLGN1,VAMP2,APP,ATP1B1,SNCA,PINK1
GO:BP	regulation of secretion	GO:0051046	4.80376e-05	4.31842	855	344	42	ANXA1,TGFB2,ACHE,GRIK5,RGCC,MEF2C,CXCL12,APBA1,SYN1,SYT4,STXBP1,SGK1,SPP1,SV2A,SNAP25,MAOB,ISL1,RAB3B,GATA2,IL13RA2,EGF,PRKCZ,NLGN1,EDNRB,VAMP2,CHRNA4,STX1A,ATP6AP1,HMGCR,APOE,SOX4,JAK2,CHRNB2,SNCA,ABCG1,PRKN,CASK,CRY1,GSK3B,PINK1,HK1,STX4
GO:BP	response to corticosteroid	GO:0031960	5.05094e-05	4.29663	167	344	17	FBXO32,COL1A1,ANXA1,NTRK3,S100B,TH,MAOB,ISL1,AKR1C3,SLIT2,CREBRF,NR3C1,PAPPA,WNT7B,CFLAR,DUSP1,FOXO3
GO:BP	regulation of neurotransmitter secretion	GO:0046928	5.19587e-05	4.28434	110	344	14	GRIK5,MEF2C,APBA1,SYN1,SYT4,STXBP1,NLGN1,CHRNA4,STX1A,CHRNB2,SNCA,PRKN,CASK,GSK3B
GO:BP	response to wounding	GO:0009611	5.93032e-05	4.22692	702	344	37	COL1A1,ANXA1,TGFB2,WNT4,COL1A2,CD44,TNC,MYL9,PROC,PDGFB,NTRK3,STXBP1,LGALS1,A2M,SPP1,GAP43,ANXA2,ISL1,GATA2,PLAU,PIK3CA,COL5A1,PRKACB,P2RX3,SLC1A3,CARMIL1,CFLAR,HMGCR,APOE,TPM1,JAK2,CSRP1,PRKCD,CASK,CXCR4,AXL,GNAQ
GO:BP	cellular response to metal ion	GO:0071248	6.52939e-05	4.18513	191	344	18	NRXN1,MAP1LC3A,MEF2C,MT3,SYT4,TF,KCNA1,PPARGC1A,TH,AKR1C3,DLG4,NLGN1,APP,ID2,JUNB,SNCA,PRKN,MAPK9
GO:BP	cell-cell adhesion	GO:0098609	6.88933e-05	4.16182	866	344	42	ANXA1,NRXN1,TGFB2,VCAM1,CCL2,WNT4,RGCC,CD44,FOXA1,L1CAM,COL16A1,THY1,CXCL12,MYL9,CDH8,RUNX1,CDH11,NR4A3,AMIGO2,STXBP1,LGALS1,ANXA2,PTPRM,PIK3CA,RET,CDH10,HLA-A,ROBO1,DLG4,PRKCZ,SOX9,NLGN1,WNT7B,ITGB5,EPHB6,JAK2,JAK1,RARA,CSRP1,PRKCD,DNAJB6,ATP2C1
GO:BP	response to reactive oxygen species	GO:0000302	7.23138e-05	4.14078	237	344	20	COL1A1,ANXA1,MAPT,MAP1LC3A,CRYAB,MT3,NR4A3,PPARGC1A,AKR1C3,CYP2E1,CFLAR,SLC8A1,APOE,DUSP1,TPM1,FOXO3,PRKCD,PINK1,AXL,MAPK9
GO:BP	regulation of cellular component biogenesis	GO:0044087	7.44746e-05	4.12799	968	344	45	GRIN1,NRXN1,MAPT,CRYAB,WNT4,RGCC,FLRT2,MEF2C,COL16A1,BDNF,THY1,TBC1D30,RUNX1,AMIGO2,NTRK3,STXBP1,STMN2,ACE,GAP43,ISL1,SLIT2,MAP2,PRKCZ,SOX9,NLGN1,KAT2B,CARMIL1,APP,CLU,STX1A,CHMP2B,APOE,RAPGEF2,TPM1,CHRNB2,SNCA,PRKCD,PRKN,DNAJB6,GSK3B,PINK1,MAPK9,CAMSAP2,TESK1,PRUNE1
GO:BP	cellular response to acid chemical	GO:0071229	7.6467e-05	4.11653	215	344	19	COL1A1,AKR1C2,COL1A2,COL16A1,TNC,CYP26B1,PDGFB,NTRK3,PDK4,PPARGC1A,AKR1C3,COL5A2,RET,SOX9,WNT7B,KCNK4,RARA,PINK1,RRAGA
GO:BP	response to hypoxia	GO:0001666	8.25413e-05	4.08333	363	344	25	SCN2A,TGFB2,CRYAB,PSMB9,RGCC,CXCL12,NR4A2,MT3,S100B,NDRG1,B3GAT1,PPARGC1A,TH,PLAU,P2RX3,NOS1,CFLAR,ATP1B1,SLC8A1,CHRNA4,CHRNB2,FOXO3,CXCR4,PINK1,BNIP3L
GO:BP	regulation of vesicle-mediated transport	GO:0060627	8.3008e-05	4.08088	559	344	32	ANXA1,NRXN1,CCL2,GRIK5,RAB31,APBA1,SYN1,SYT4,STXBP1,TF,ANXA2,DNM1,RAB3B,GATA2,IL13RA2,EGF,ACTN2,DLG4,NLGN1,VAMP2,CLU,CHRNA4,STX1A,ATP6AP1,APOE,CHRNB2,SNCA,PRKN,CASK,GSK3B,AXL,STX4
GO:BP	regulation of axon extension	GO:0030516	9.97897e-05	4.00091	98	344	13	MAPT,L1CAM,CXCL12,MT3,NTRK3,POU4F2,SEMA6A,RUFY3,SEMA3A,MAP2,APOE,GSK3B,PAFAH1B1
GO:BP	cellular response to inorganic substance	GO:0071241	0.000102807	3.98798	219	344	19	NRXN1,MAP1LC3A,MEF2C,MT3,SYT4,TF,KCNA1,PPARGC1A,TH,AKR1C3,DLG4,NLGN1,CFLAR,APP,ID2,JUNB,SNCA,PRKN,MAPK9
GO:BP	positive regulation of cell projection organization	GO:0031346	0.000109016	3.96251	395	344	26	CNTN1,MAPT,CAMK2B,RELN,L1CAM,BDNF,CXCL12,SYT4,NTRK3,STMN2,POU4F2,SLIT2,RUFY3,RET,MAP6,ROBO1,DLG4,NLGN1,CARMIL1,CFLAR,APOE,RAPGEF2,PRKN,CXCR4,FIG4,PAFAH1B1
GO:BP	central nervous system neuron differentiation	GO:0021953	0.000113876	3.94357	198	344	18	NRXN1,MAPT,ASCL1,NR4A2,CDH11,DCX,ISL1,SLIT2,GATA2,SEMA3A,ROBO1,MAP2,GDPD5,RAPGEF2,SOX4,CHRNB2,B4GALT5,PAFAH1B1
GO:BP	negative regulation of neuron projection development	GO:0010977	0.000117809	3.92882	156	344	16	EFNA1,THY1,MT3,STMN2,LGALS1,SPP1,SEMA6A,SLIT2,RUFY3,SEMA3A,MAP2,NLGN1,TRAK2,APOE,RAPGEF2,PAFAH1B1
GO:BP	response to metal ion	GO:0010038	0.000119725	3.92182	370	344	25	NRXN1,MAPT,MAP1LC3A,MEF2C,ASCL1,MT3,SYT4,NDRG1,TF,KCNA1,S100A16,PPARGC1A,TH,MAOB,CA2,AKR1C3,DLG4,NLGN1,APP,ID2,DUSP1,JUNB,SNCA,PRKN,MAPK9
GO:BP	regulation of ion transmembrane transporter activity	GO:0032412	0.000126141	3.89914	269	344	21	GRIN1,GRIA2,NRXN1,GRIN2B,CCL2,MEF2C,RELN,GRIA3,GLRX,KCNA1,PPARGC1A,KLHL24,ACTN2,DLG4,NOS1,CTSS,NLGN1,VAMP2,APP,ATP1B1,PINK1
GO:BP	response to peptide hormone	GO:0043434	0.000143505	3.84313	456	344	28	COL1A1,ANXA1,RAB31,CXCL12,NR4A2,NR4A3,PDK4,POU4F2,GNAI1,TH,CA2,PIK3CA,GRB14,PRKACB,ACTN2,PRKCZ,EDNRB,KAT2B,CFLAR,VAMP2,ATP6AP1,TRIB3,JAK2,FOXO3,PRKCD,CRY1,GSK3B,SLC27A1
GO:BP	response to decreased oxygen levels	GO:0036293	0.00016342	3.7867	376	344	25	SCN2A,TGFB2,CRYAB,PSMB9,RGCC,CXCL12,NR4A2,MT3,S100B,NDRG1,B3GAT1,PPARGC1A,TH,PLAU,P2RX3,NOS1,CFLAR,ATP1B1,SLC8A1,CHRNA4,CHRNB2,FOXO3,CXCR4,PINK1,BNIP3L
GO:BP	response to oxidative stress	GO:0006979	0.000180192	3.74426	461	344	28	COL1A1,ANXA1,MAPT,MAP1LC3A,CRYAB,NR4A2,MT3,NR4A3,PPARGC1A,AKR1C3,AIFM2,CYP2E1,CFLAR,APP,SLC8A1,CHRNA4,APOE,DUSP1,TPM1,JAK2,SNCA,FOXO3,PRKCD,PRKN,PINK1,AXL,MAPK9,STX4
GO:BP	response to toxic substance	GO:0009636	0.000193664	3.71295	550	344	31	GRIN1,COL1A1,ANXA1,GRIN2B,MAP1LC3A,CRYAB,TNC,SCN9A,NR4A2,MT3,NR4A3,PDGFB,NTRK3,PPARGC1A,TH,MAOB,CYP2E1,SLC8A1,CHRNA4,HMGCR,APOE,DUSP1,CHRNB2,FOXO3,RARA,PRKCD,PRKN,PINK1,ASNS,AXL,EPHX1
GO:BP	regulation of cell size	GO:0008361	0.000195467	3.70893	183	344	17	MAPT,L1CAM,BDNF,CXCL12,MT3,NTRK3,POU4F2,SPP1,SEMA6A,RUFY3,RET,SEMA3A,MAP2,APOE,GSK3B,DEPTOR,PAFAH1B1
GO:BP	memory	GO:0007613	0.000196509	3.70662	122	344	14	SCN2A,GRIN1,MAPT,PAK6,RELN,BDNF,SYT4,S100B,SGK1,TH,PRKCZ,KCNK4,APOE,CHRNB2
GO:BP	dendrite development	GO:0016358	0.000213241	3.67113	253	344	20	GRIN1,EFNA1,CAMK2B,MEF2C,RELN,BDNF,DCX,MAP6,SEMA3A,DLG4,MAP2,NLGN1,TRAK2,APP,APOE,RAPGEF2,CHRNB2,GSK3B,CAMSAP2,PAFAH1B1
GO:BP	wound healing	GO:0042060	0.000226798	3.64436	584	344	32	COL1A1,ANXA1,TGFB2,WNT4,COL1A2,CD44,TNC,MYL9,PROC,PDGFB,STXBP1,A2M,GAP43,ANXA2,GATA2,PLAU,PIK3CA,COL5A1,PRKACB,P2RX3,CARMIL1,CFLAR,HMGCR,APOE,TPM1,JAK2,CSRP1,PRKCD,CASK,CXCR4,AXL,GNAQ
GO:BP	NMDA glutamate receptor clustering	GO:0097114	0.000278961	3.55446	4	344	4	NRXN1,RELN,NLGN1,APOE
GO:BP	cellular response to growth factor stimulus	GO:0071363	0.000288147	3.54039	715	344	36	COL1A1,ANXA1,NRXN1,TGFB2,MAPT,CCL2,WNT4,COL1A2,CD44,FLRT2,MEF2C,BDNF,MT3,PDGFB,NTRK3,STMN2,PPARGC1A,TH,SULF1,SEMA6A,LEFTY2,SLIT2,NR3C1,ROBO1,NOS1,PRKCZ,SOX9,CFLAR,ITGB5,APP,RAPGEF2,PEG10,SNCA,FOXO3,TCF4,CASK
GO:BP	gliogenesis	GO:0042063	0.000327402	3.48492	310	344	22	ANXA1,TGFB2,MAPT,CCL2,RELN,ASCL1,MT3,NTRK3,S100B,DCX,NDRG1,GAP43,SOX9,ADGRG1,APP,CLU,SOX4,ID2,CXCR4,B4GALT5,CSF1,PAFAH1B1
GO:BP	positive regulation of protein kinase activity	GO:0045860	0.00038163	3.41836	537	344	30	NRXN1,TGFB2,EFNA1,PAK6,RGCC,MEF2C,RELN,BDNF,MT3,PDGFB,NTRK3,TF,ACE,PIK3CA,RET,EGF,PRKACB,ROBO1,DLG4,PRKCZ,WNT7B,CLU,RAPGEF2,JAK2,SNCA,PRKCD,CXCR4,PINK1,CSF1,SLC27A1
GO:BP	negative regulation of phosphate metabolic process	GO:0045936	0.000402185	3.39557	599	344	32	TGFB2,MAPT,EFNA1,THY1,PDGFB,IGFBP3,NTRK3,PPARGC1A,MVP,SEMA6A,SH3BP5,SLIT2,TIMP3,PRKCZ,TERF2IP,KAT2B,PPP1R17,HMGCR,APOE,DUSP1,TRIB3,SNCA,PRKCD,PRKN,TRIB1,GSK3B,PINK1,DEPTOR,TESK1,GNAQ,PAFAH1B1,SLC27A1
GO:BP	negative regulation of phosphorus metabolic process	GO:0010563	0.000417521	3.37932	600	344	32	TGFB2,MAPT,EFNA1,THY1,PDGFB,IGFBP3,NTRK3,PPARGC1A,MVP,SEMA6A,SH3BP5,SLIT2,TIMP3,PRKCZ,TERF2IP,KAT2B,PPP1R17,HMGCR,APOE,DUSP1,TRIB3,SNCA,PRKCD,PRKN,TRIB1,GSK3B,PINK1,DEPTOR,TESK1,GNAQ,PAFAH1B1,SLC27A1
GO:BP	response to glucocorticoid	GO:0051384	0.000429352	3.36719	150	344	15	FBXO32,ANXA1,NTRK3,S100B,TH,MAOB,ISL1,SLIT2,CREBRF,NR3C1,PAPPA,WNT7B,CFLAR,DUSP1,FOXO3
GO:BP	dendrite morphogenesis	GO:0048813	0.000429352	3.36719	150	344	15	GRIN1,EFNA1,CAMK2B,RELN,DCX,MAP6,SEMA3A,DLG4,MAP2,NLGN1,TRAK2,RAPGEF2,CHRNB2,GSK3B,PAFAH1B1
GO:BP	glutamate secretion	GO:0014047	0.000479192	3.31949	47	344	9	BDNF,APBA1,SYT4,STXBP1,SNAP25,SLC1A3,VAMP2,STX1A,SNCA
GO:BP	regulation of secretion by cell	GO:1903530	0.000490278	3.30956	796	344	38	ANXA1,TGFB2,ACHE,GRIK5,RGCC,MEF2C,CXCL12,APBA1,SYN1,SYT4,STXBP1,SPP1,SNAP25,MAOB,ISL1,RAB3B,GATA2,IL13RA2,PRKCZ,NLGN1,VAMP2,CHRNA4,STX1A,ATP6AP1,HMGCR,APOE,SOX4,JAK2,CHRNB2,SNCA,ABCG1,PRKN,CASK,CRY1,GSK3B,PINK1,HK1,STX4
GO:BP	multicellular organismal response to stress	GO:0033555	0.000503579	3.29793	77	344	11	MEF2C,RELN,BDNF,SCN9A,NR4A2,RET,P2RX3,CACNA1B,NOS1,EDNRB,APOE
GO:BP	acid secretion	GO:0046717	0.000529313	3.27629	132	344	14	ANXA1,BDNF,APBA1,SYT4,STXBP1,ACE,SGK1,SV2A,SNAP25,ABCB11,SLC1A3,VAMP2,STX1A,SNCA
GO:BP	negative regulation of catalytic activity	GO:0043086	0.000570227	3.24395	834	344	39	ANXA1,TGFB2,MAPT,CRYAB,CD44,THY1,MT3,PDK4,A2M,WFDC2,ANXA2,TIMP2,MVP,SH3BP5,SLIT2,CRIM1,TIMP3,MAP2,NOS1,PRKCZ,EDNRB,KAT2B,CFLAR,APP,PPP1R17,HMGCR,APOE,DUSP1,TRIB3,SNCA,GNAI3,PRKCD,PRKN,TRIB1,DNAJB6,GSK3B,DEPTOR,TESK1,GNAQ
GO:BP	peptidyl-tyrosine phosphorylation	GO:0018108	0.000574884	3.24042	374	344	24	CNTN1,EFNA1,EPHA8,CD44,RELN,BDNF,THY1,PDGFB,NTRK3,ACE,ISL1,MVP,SH3BP5,RET,EGF,DLG4,PRKCZ,APP,JAK2,JAK1,PRKCD,CLK1,AXL,TESK1
GO:BP	organic hydroxy compound transport	GO:0015850	0.000576615	3.23911	269	344	20	CXCL12,SYT4,SPP1,SLC16A7,ANXA2,MAOB,RAB3B,ABCB11,EGF,NOS1,CLU,SLC10A4,CHRNA4,STX1A,APOE,CHRNB2,SNCA,ABCG1,PRKN,PINK1
GO:BP	regulation of anatomical structure size	GO:0090066	0.000639236	3.19434	520	344	29	MAPT,L1CAM,BDNF,CXCL12,MT3,NTRK3,ACE,POU4F2,SPP1,RAB3B,SEMA6A,SLIT2,PTPRM,RUFY3,RET,SEMA3A,ACTN2,MAP2,NOS1,EDNRB,WNT7B,CARMIL1,SLC8A1,HMGCR,APOE,PRKCD,GSK3B,DEPTOR,PAFAH1B1
GO:BP	peptidyl-tyrosine modification	GO:0018212	0.000664972	3.1772	377	344	24	CNTN1,EFNA1,EPHA8,CD44,RELN,BDNF,THY1,PDGFB,NTRK3,ACE,ISL1,MVP,SH3BP5,RET,EGF,DLG4,PRKCZ,APP,JAK2,JAK1,PRKCD,CLK1,AXL,TESK1
GO:BP	organelle fusion	GO:0048284	0.000699787	3.15503	135	344	14	ANXA1,GRIK5,SYT4,STXBP1,ANXA2,SNAP25,VAMP2,STX1A,CHMP2B,SNCA,GNAI3,PRKN,VAT1,STX4
GO:BP	cellular homeostasis	GO:0019725	0.000720357	3.14245	978	344	43	GRIN1,GRIN2B,CCL2,GRIK5,THY1,CXCL12,MT3,GRIN2D,TF,GLRX,LGALS1,PPARGC1A,TH,ANXA2,SV2A,CA2,SLC25A27,GATA2,RAB11FIP2,PIK3CA,P2RX3,DLG4,NOS1,EDNRB,APP,ATP1B1,SLC8A1,ATP6AP1,CHMP2B,HMGCR,APOE,SOX4,JAK2,SNCA,FOXO3,ERO1B,PRKN,CXCR4,PINK1,HK1,FTH1,ATP2C1,STX4
GO:BP	negative regulation of protein phosphorylation	GO:0001933	0.000754008	3.12262	436	344	26	EFNA1,THY1,IGFBP3,NTRK3,PPARGC1A,MVP,SEMA6A,SH3BP5,SLIT2,TIMP3,PRKCZ,TERF2IP,KAT2B,HMGCR,APOE,DUSP1,TRIB3,SNCA,PRKCD,PRKN,TRIB1,PINK1,DEPTOR,TESK1,GNAQ,PAFAH1B1
GO:BP	positive regulation of binding	GO:0051099	0.000792937	3.10076	179	344	16	MEF2C,BDNF,ACE,POU4F2,ANXA2,ISL1,EGF,APP,APOE,RAPGEF2,TRIB3,EPHB6,JAK2,RARA,PRKN,GSK3B
GO:BP	negative regulation of cell morphogenesis involved in differentiation	GO:0010771	0.000803478	3.09503	98	344	12	EFNA1,THY1,MT3,SPP1,SEMA6A,SLIT2,RUFY3,SEMA3A,MAP2,NLGN1,TRAK2,RAPGEF2
GO:BP	forebrain cell migration	GO:0021885	0.000877718	3.05664	65	344	10	RELN,CXCL12,DCX,SLIT2,SEMA3A,ROBO1,ADGRG1,CXCR4,AXL,PAFAH1B1
GO:BP	dopamine metabolic process	GO:0042417	0.00105423	2.97706	38	344	8	TGFB2,NR4A2,TH,MAOB,MAOA,CHRNB2,SNCA,PRKN
GO:BP	ammonium ion metabolic process	GO:0097164	0.00107099	2.97021	206	344	17	BBOX1,TGFB2,ACHE,AKR1C2,NR4A2,TH,MAOB,MAOA,AKR1C3,ASAH1,PLA2G7,CHRNB2,SNCA,PRKCD,PRKN,PAFAH1B1,SLC27A1
GO:BP	regulation of synaptic vesicle exocytosis	GO:2000300	0.00109788	2.95945	83	344	11	GRIK5,APBA1,SYN1,SYT4,STXBP1,NLGN1,CHRNA4,STX1A,CHRNB2,CASK,GSK3B
GO:BP	regulation of MAPK cascade	GO:0043408	0.00110639	2.95609	756	344	36	NRXN1,TGFB2,EFNA1,EPHA8,CCL2,CD44,MEF2C,MT3,PDGFB,IGFBP3,NTRK3,TF,TIMP2,SEMA6A,RET,EGF,SEMA3A,ROBO1,TIMP3,PRKCZ,WNT7B,CFLAR,APP,ATP6AP1,HMGCR,APOE,RAPGEF2,DUSP1,TRIB3,JAK2,PRKCD,PRKN,TRIB1,CXCR4,PINK1,PAFAH1B1
GO:BP	amine transport	GO:0015837	0.00111984	2.95084	101	344	12	CXCL12,SYT4,STXBP1,TH,SV2A,RAB3B,CHRNA4,STX1A,CHRNB2,SNCA,PRKN,PINK1
GO:BP	connective tissue development	GO:0061448	0.00115598	2.93705	281	344	20	COL1A1,LUM,CD44,MEF2C,FOXA1,RUNX1,PDGFB,PPARGC1A,POU4F2,ANXA2,SULF1,PIK3CA,COL5A1,SOX9,WNT7B,CFLAR,ID2,RARA,ARID5B,CSF1
GO:BP	negative regulation of phosphorylation	GO:0042326	0.00119512	2.92259	476	344	27	MAPT,EFNA1,THY1,IGFBP3,NTRK3,PPARGC1A,MVP,SEMA6A,SH3BP5,SLIT2,TIMP3,PRKCZ,TERF2IP,KAT2B,HMGCR,APOE,DUSP1,TRIB3,SNCA,PRKCD,PRKN,TRIB1,PINK1,DEPTOR,TESK1,GNAQ,PAFAH1B1
GO:BP	positive regulation of excitatory postsynaptic potential	GO:2000463	0.00120768	2.91805	27	344	7	GRIN1,NRXN1,RELN,DLG4,PRKCZ,NLGN1,STX1A
GO:BP	urogenital system development	GO:0001655	0.00123637	2.90785	335	344	22	ANXA1,TGFB2,WNT4,MEF2C,FOXA1,TNC,BDNF,CYP26B1,PDGFB,ACE,CA2,SULF1,SLIT2,GATA2,RET,SOX9,WNT7B,CFLAR,SOX4,ID2,RARA,ARID5B
GO:BP	regulation of nervous system process	GO:0031644	0.00130386	2.88477	142	344	14	GRIN1,NRXN1,RELN,GRIN2D,S100B,P2RX3,DLG4,PRKCZ,NLGN1,EDNRB,APP,NPTX2,STX1A,FIG4
GO:BP	regulation of cell growth	GO:0001558	0.00131711	2.88038	420	344	25	TGFB2,MAPT,CRYAB,L1CAM,BDNF,CXCL12,MT3,SYT4,IGFBP3,NTRK3,KRT17,POU4F2,SGK1,SPP1,SEMA6A,SLIT2,CRIM1,RUFY3,SEMA3A,MAP2,APOE,PRKN,CXCR4,GSK3B,PAFAH1B1
GO:BP	developmental maturation	GO:0021700	0.00144473	2.84021	285	344	20	GRIN1,NRXN1,TGFB2,EPHA8,CAMK2B,FOXA1,RELN,ASCL1,NR4A2,SYT4,STXBP1,GATA2,RET,DLG4,EDNRB,APP,ID2,FOXO3,B4GALT5,AXL
GO:BP	cytokine-mediated signaling pathway	GO:0019221	0.00149467	2.82545	799	344	37	ANXA1,CAMK2B,PLP2,VCAM1,CCL2,COL1A2,PSMB9,CD44,CXCL12,MT3,RUNX1,PDGFB,NCAM1,TNFRSF9,ANXA2,MAOA,SLIT2,CREBRF,IL13RA2,PIK3CA,HLA-A,ROBO1,IFNAR1,STX1A,JAK2,JUNB,FOXO3,JAK1,PRKCD,PRKN,CXCR4,AXL,CSF1,SAMHD1,STX4,PAFAH1B1,SLC27A1
GO:BP	sensory perception of pain	GO:0019233	0.0017117	2.76657	105	344	12	GRIN1,CCL2,SCN9A,CXCL12,GRIN2D,KCNA1,P2RX3,EDNRB,KCNK4,CHRNA4,CHRNB2,CXCR4
GO:BP	acidic amino acid transport	GO:0015800	0.00178648	2.748	70	344	10	SLC17A6,BDNF,APBA1,SYT4,STXBP1,SNAP25,SLC1A3,VAMP2,STX1A,SNCA
GO:BP	telencephalon development	GO:0021537	0.00188277	2.7252	264	344	19	GRIN1,LHX2,RELN,ASCL1,CXCL12,NR4A3,DCX,KCNA1,TH,SLIT2,SEMA3A,ROBO1,ADGRG1,SLC8A1,ID2,RARA,CXCR4,GSK3B,PAFAH1B1
GO:BP	monoamine transport	GO:0015844	0.00199848	2.6993	88	344	11	CXCL12,SYT4,MAOB,RAB3B,NOS1,CHRNA4,STX1A,CHRNB2,SNCA,PRKN,PINK1
GO:BP	regulation of synapse assembly	GO:0051963	0.00210064	2.67765	107	344	12	GRIN1,NRXN1,FLRT2,MEF2C,BDNF,AMIGO2,NTRK3,GAP43,NLGN1,APP,CHRNB2,SNCA
GO:BP	positive regulation of protein binding	GO:0032092	0.00224166	2.64943	89	344	11	MEF2C,BDNF,ACE,ANXA2,APP,APOE,RAPGEF2,TRIB3,EPHB6,PRKN,GSK3B
GO:BP	positive regulation of axonogenesis	GO:0050772	0.00251051	2.60024	90	344	11	MAPT,L1CAM,BDNF,CXCL12,NTRK3,POU4F2,SLIT2,RUFY3,MAP6,ROBO1,PAFAH1B1
GO:BP	regulation of protein tyrosine kinase activity	GO:0061097	0.00251051	2.60024	90	344	11	EFNA1,RELN,BDNF,THY1,PDGFB,ACE,MVP,SH3BP5,EGF,DLG4,APP
GO:BP	blood vessel development	GO:0001568	0.00259821	2.58533	784	344	36	COL1A1,ANXA1,NRXN1,TGFB2,EFNA1,CCL2,WNT4,COL1A2,RGCC,MEF2C,THY1,RUNX1,PDGFB,SHB,ANXA2,ISL1,LOXL1,SULF1,SEMA6A,SLIT2,GATA2,PTPRM,PIK3CA,EGF,COL5A1,ROBO1,WNT7B,CFLAR,ADGRG1,APOE,RAPGEF2,SOX4,JUNB,JAK1,TCF4,CXCR4
GO:BP	vasculature development	GO:0001944	0.00277128	2.55732	820	344	37	COL1A1,ANXA1,NRXN1,TGFB2,EFNA1,CCL2,WNT4,COL1A2,RGCC,MEF2C,THY1,RUNX1,PDGFB,SHB,ANXA2,ISL1,LOXL1,SULF1,SEMA6A,SLIT2,GATA2,PTPRM,PIK3CA,EGF,COL5A1,ROBO1,WNT7B,CFLAR,ADGRG1,SGCB,APOE,RAPGEF2,SOX4,JUNB,JAK1,TCF4,CXCR4
GO:BP	organelle membrane fusion	GO:0090174	0.00283113	2.54804	110	344	12	ANXA1,GRIK5,SYT4,STXBP1,ANXA2,SNAP25,VAMP2,STX1A,CHMP2B,SNCA,GNAI3,STX4
GO:BP	regulation of metal ion transport	GO:0010959	0.0028549	2.54441	409	344	24	CNTN1,GRIN1,CAMK2B,CCL2,THY1,CXCL12,PDGFB,TF,GLRX,KCNA1,ANXA2,KLHL24,DPP10,EGF,ACTN2,P2RX3,CACNA1B,NOS1,VAMP2,ATP1B1,SLC8A1,SNCA,CASK,CXCR4
GO:BP	modulation of excitatory postsynaptic potential	GO:0098815	0.00287509	2.54135	43	344	8	GRIN1,NRXN1,RELN,DLG4,PRKCZ,NLGN1,APP,STX1A
GO:BP	regulation of cellular component size	GO:0032535	0.00321666	2.49259	383	344	23	MAPT,L1CAM,BDNF,CXCL12,MT3,NTRK3,POU4F2,SPP1,RAB3B,SEMA6A,SLIT2,RUFY3,RET,SEMA3A,ACTN2,MAP2,WNT7B,CARMIL1,APOE,PRKCD,GSK3B,DEPTOR,PAFAH1B1
GO:BP	cell-substrate adhesion	GO:0031589	0.00325389	2.4876	355	344	22	COL1A1,ITGA11,EFNA1,VCAM1,WNT4,CD44,L1CAM,COL16A1,THY1,LGALS1,EGFL6,PLAU,ACTN2,PRKCZ,CARMIL1,ITGB5,RAB1A,JAK2,CASK,GSK3B,AXL,CSF1
GO:BP	regulation of developmental growth	GO:0048638	0.00356936	2.44741	357	344	22	MAPT,MEF2C,L1CAM,BDNF,CXCL12,MT3,SYT4,NTRK3,POU4F2,SPP1,SEMA6A,RUFY3,PIK3CA,SEMA3A,MAP2,APP,APOE,PRKN,CXCR4,GSK3B,CSF1,PAFAH1B1
GO:BP	cardiovascular system development	GO:0072358	0.00358227	2.44584	829	344	37	COL1A1,ANXA1,NRXN1,TGFB2,EFNA1,CCL2,WNT4,COL1A2,RGCC,MEF2C,THY1,RUNX1,PDGFB,SHB,ANXA2,ISL1,LOXL1,SULF1,SEMA6A,SLIT2,GATA2,PTPRM,PIK3CA,EGF,COL5A1,ROBO1,WNT7B,CFLAR,ADGRG1,SGCB,APOE,RAPGEF2,SOX4,JUNB,JAK1,TCF4,CXCR4
GO:BP	neurotransmitter-gated ion channel clustering	GO:0072578	0.00375446	2.42545	12	344	5	NRXN1,RELN,DLG4,NLGN1,APOE
GO:BP	reproductive structure development	GO:0048608	0.00376878	2.4238	445	344	25	ANXA1,TGFB2,WNT4,FOXA1,TNC,PDGFB,SPP1,SULF1,AKR1C3,SLIT2,GATA2,SEMA3A,SOX9,WNT7B,ADGRG1,GAS2,CTSB,PEG10,JUNB,FOXO3,RARA,HMGCS1,DNAJB6,ARID5B,AXL
GO:BP	regulation of amine transport	GO:0051952	0.00389088	2.40995	94	344	11	CXCL12,SYT4,STXBP1,SV2A,RAB3B,CHRNA4,STX1A,CHRNB2,SNCA,PRKN,PINK1
GO:BP	negative regulation of protein modification process	GO:0031400	0.00426839	2.36974	635	344	31	MAPT,EFNA1,THY1,IGFBP3,NTRK3,PPARGC1A,MVP,SEMA6A,SH3BP5,SLIT2,TIMP3,PRKCZ,TERF2IP,KAT2B,PPP1R17,HMGCR,APOE,SOX4,DUSP1,TRIB3,SNCA,PRKCD,PRKN,CRY1,TRIB1,GSK3B,PINK1,DEPTOR,TESK1,GNAQ,PAFAH1B1
GO:BP	reproductive system development	GO:0061458	0.0044236	2.35422	449	344	25	ANXA1,TGFB2,WNT4,FOXA1,TNC,PDGFB,SPP1,SULF1,AKR1C3,SLIT2,GATA2,SEMA3A,SOX9,WNT7B,ADGRG1,GAS2,CTSB,PEG10,JUNB,FOXO3,RARA,HMGCS1,DNAJB6,ARID5B,AXL
GO:BP	pallium development	GO:0021543	0.0044545	2.3512	180	344	15	GRIN1,LHX2,RELN,ASCL1,NR4A3,DCX,KCNA1,TH,SLIT2,SEMA3A,ROBO1,ADGRG1,RARA,GSK3B,PAFAH1B1
GO:BP	synapse assembly	GO:0007416	0.0044545	2.3512	180	344	15	GABRA2,GRIN1,NRXN1,ACHE,FLRT2,MEF2C,BDNF,AMIGO2,NTRK3,GAP43,GABRB3,NLGN1,APP,CHRNB2,SNCA
GO:BP	tube morphogenesis	GO:0035239	0.00480226	2.31855	944	344	40	LHX2,ANXA1,NRXN1,TGFB2,EFNA1,CCL2,WNT4,RGCC,MEF2C,FOXA1,TNC,THY1,RUNX1,NR4A3,SHB,ANXA2,ISL1,SULF1,SEMA6A,SLIT2,GATA2,PTPRM,PIK3CA,RET,EGF,PRKACB,ROBO1,SOX9,WNT7B,ADGRG1,APOE,RAPGEF2,SOX4,ID2,JUNB,JAK1,RARA,TCF4,CXCR4,CSF1
GO:BP	response to extracellular stimulus	GO:0009991	0.00498028	2.30275	544	344	28	GRIN1,COL1A1,MAP1LC3A,SST,VCAM1,WNT4,TNC,ASCL1,NR4A2,MT3,CYP26B1,GABARAPL1,PDK4,PPARGC1A,SPP1,TH,AKR1C3,MAP1LC3B,P2RX3,SLC8A1,HMGCR,APOE,FOXO3,RARA,HMGCS1,ASNS,AXL,RRAGA
GO:BP	positive regulation of cell morphogenesis involved in differentiation	GO:0010770	0.00509222	2.29309	159	344	14	MAPT,CAMK2B,RELN,L1CAM,BDNF,CXCL12,NTRK3,POU4F2,SLIT2,RUFY3,MAP6,ROBO1,CARMIL1,PAFAH1B1
GO:BP	negative regulation of cell population proliferation	GO:0008285	0.00535308	2.2714	775	344	35	TGFB2,SST,CCL2,RGCC,MEF2C,IGFBP6,BDNF,RASSF5,IGFBP3,NDRG1,TNFRSF9,PPARGC1A,ISL1,TIMP2,SULF1,CNN1,GATA2,PTPRM,ROBO1,SOX9,KAT2B,DACH1,ADGRG1,APP,APOE,RAPGEF2,SOX4,ID2,DUSP1,TPM1,JAK2,RARA,CASK,TRIB1,FTH1
GO:BP	monovalent inorganic cation transport	GO:0015672	0.00553515	2.25687	547	344	28	CNTN1,SLC17A6,SCN2A,KCNQ3,SCN3A,SCN9A,KCNK9,GLRX,KCNA1,SGK1,KCNF1,KLHL24,SNAP25,SLC25A27,DPP10,ABCB11,ACTN2,P2RX3,SLC1A3,NOS1,VAMP2,ATP1B1,SLC8A1,KCNK4,SLC10A4,ATP6AP1,SLC25A14,ATP2C1
GO:BP	telencephalon cell migration	GO:0022029	0.00553766	2.25667	62	344	9	RELN,CXCL12,DCX,SLIT2,SEMA3A,ROBO1,ADGRG1,CXCR4,PAFAH1B1
GO:BP	cellular chemical homeostasis	GO:0055082	0.00559038	2.25256	845	344	37	GRIN1,GRIN2B,GRIK5,THY1,CXCL12,MT3,GRIN2D,TF,LGALS1,PPARGC1A,TH,ANXA2,SV2A,CA2,SLC25A27,GATA2,RAB11FIP2,PIK3CA,P2RX3,DLG4,NOS1,EDNRB,APP,ATP1B1,SLC8A1,ATP6AP1,HMGCR,APOE,SOX4,JAK2,SNCA,FOXO3,CXCR4,HK1,FTH1,ATP2C1,STX4
GO:BP	positive regulation of nervous system process	GO:0031646	0.00635255	2.19705	63	344	9	GRIN1,NRXN1,RELN,S100B,P2RX3,DLG4,PRKCZ,NLGN1,STX1A
GO:BP	negative regulation of cell migration	GO:0030336	0.00651668	2.18597	342	344	21	CCL2,WNT4,RGCC,MEF2C,THY1,CXCL12,IGFBP3,PPARGC1A,SULF1,SLIT2,PTPRM,SEMA3A,ROBO1,DACH1,ADGRG1,APOE,DUSP1,TPM1,FOXO3,TRIB1,ABHD6
GO:BP	regulation of regulated secretory pathway	GO:1903305	0.00683047	2.16555	163	344	14	GRIK5,APBA1,SYN1,SYT4,STXBP1,GATA2,IL13RA2,NLGN1,CHRNA4,STX1A,CHRNB2,CASK,GSK3B,STX4
GO:BP	regulation of binding	GO:0051098	0.00729343	2.13707	373	344	22	LHX2,MEF2C,BDNF,PDGFB,ACE,POU4F2,ANXA2,ISL1,EGF,MAP2,APP,APOE,RAPGEF2,ID2,TRIB3,EPHB6,JAK2,RARA,PRKCD,PRKN,GSK3B,GOLGA2
GO:BP	membrane fusion	GO:0061025	0.0078835	2.10328	165	344	14	ANXA1,GRIK5,SYT4,STXBP1,ANXA2,SNAP25,DNM1,VAMP2,STX1A,CHMP2B,SNCA,GNAI3,CXCR4,STX4
GO:BP	cerebral cortex development	GO:0021987	0.00850398	2.07038	122	344	12	GRIN1,LHX2,RELN,ASCL1,DCX,TH,SLIT2,SEMA3A,ROBO1,ADGRG1,GSK3B,PAFAH1B1
GO:BP	positive regulation of endocytosis	GO:0045807	0.00963879	2.01598	103	344	11	RAB31,TF,ANXA2,DNM1,GATA2,EGF,NLGN1,CLU,APOE,SNCA,AXL
GO:BP	central nervous system neuron axonogenesis	GO:0021955	0.00978404	2.00948	36	344	7	NR4A2,CDH11,DCX,SLIT2,CHRNB2,B4GALT5,PAFAH1B1
GO:BP	regulation of smooth muscle cell migration	GO:0014910	0.0098016	2.0087	84	344	10	MEF2C,NR4A3,PDGFB,IGFBP3,PPARGC1A,ACE,SLIT2,PLAU,TPM1,TRIB1
GO:BP	regulation of reactive oxygen species metabolic process	GO:2000377	0.0105537	1.97659	193	344	15	GRIN1,MAPT,CRYAB,MT3,PDGFB,AKR1C3,CFLAR,CLU,JAK2,SNCA,GNAI3,FOXO3,PRKCD,PRKN,PINK1
GO:BP	vesicle fusion	GO:0006906	0.0105964	1.97484	104	344	11	ANXA1,GRIK5,SYT4,STXBP1,ANXA2,SNAP25,VAMP2,STX1A,SNCA,GNAI3,STX4
GO:BP	muscle system process	GO:0003012	0.0106818	1.97135	472	344	25	FBXO32,CAMK2B,CRYAB,MEF2C,GNAO1,MYL9,ACTG2,NR4A3,KCNA1,PPARGC1A,SULF1,CNN1,PIK3CA,ACTN2,P2RX3,NOS1,EDNRB,CFLAR,ITGB5,ATP1B1,SLC8A1,TPM1,CHRNB2,FOXO3,CXCR4
GO:BP	adult behavior	GO:0030534	0.0111091	1.95432	147	344	13	GRIN1,NRXN1,CXCL12,NR4A2,GRIN2D,NR4A3,APP,CHRNA4,ID2,CHRNB2,SNCA,PRKN,PAFAH1B1
GO:BP	regulation of small molecule metabolic process	GO:0062012	0.0113192	1.94618	443	344	24	ANXA1,WNT4,PSMB9,NR4A3,PDGFB,IGFBP3,PDK4,PPARGC1A,AKR1C3,EGF,NOS1,KAT2B,APP,HMGCR,APOE,CLTC,TRIB3,SNCA,ABCG1,HMGCS1,PRKN,CRY1,GSK3B,PINK1
GO:BP	muscle cell migration	GO:0014812	0.0116361	1.93419	105	344	11	ANXA1,MEF2C,NR4A3,PDGFB,IGFBP3,PPARGC1A,ACE,SLIT2,PLAU,TPM1,TRIB1
GO:BP	positive regulation of amine transport	GO:0051954	0.0118695	1.92557	37	344	7	CXCL12,SYT4,STXBP1,RAB3B,STX1A,CHRNB2,PINK1
GO:BP	regulation of postsynapse organization	GO:0099175	0.0127638	1.89402	106	344	11	NRXN1,GRIN2B,EFNA1,CAMK2B,RELN,NTRK3,GAP43,NLGN1,CHMP2B,APOE,PAFAH1B1
GO:BP	regulation of neuronal synaptic plasticity	GO:0048168	0.012837	1.89154	52	344	8	GRIN1,CAMK2B,SYT4,S100B,DLG4,APP,APOE,SNCA
GO:BP	negative regulation of cell motility	GO:2000146	0.0132553	1.87761	358	344	21	CCL2,WNT4,RGCC,MEF2C,THY1,CXCL12,IGFBP3,PPARGC1A,SULF1,SLIT2,PTPRM,SEMA3A,ROBO1,DACH1,ADGRG1,APOE,DUSP1,TPM1,FOXO3,TRIB1,ABHD6
GO:BP	negative regulation of response to external stimulus	GO:0032102	0.0133002	1.87614	417	344	23	GRIN1,NRXN1,CCL2,WNT4,FNDC4,PROC,PDGFB,A2M,SPP1,ANXA2,ISL1,SEMA6A,SLIT2,PLAU,SEMA3A,ROBO1,HMGCR,APOE,DUSP1,PRKCD,CASK,TRIB1,SAMHD1
GO:BP	postsynapse organization	GO:0099173	0.0136882	1.86365	173	344	14	NRXN1,GRIN2B,EFNA1,CAMK2B,RELN,NTRK3,NDRG1,GAP43,DLG4,NLGN1,CHMP2B,APOE,INA,PAFAH1B1
GO:BP	phenol-containing compound metabolic process	GO:0018958	0.0139856	1.85432	107	344	11	TGFB2,NR4A2,TH,MAOB,MAOA,CYP2E1,CTSB,RAPGEF2,CHRNB2,SNCA,PRKN
GO:BP	positive regulation of peptidyl-serine phosphorylation	GO:0033138	0.0139856	1.85432	107	344	11	NRXN1,CD44,BDNF,NTRK3,PIK3CA,RET,NOS1,TERF2IP,APP,SNCA,PINK1
GO:BP	regulation of lipid biosynthetic process	GO:0046890	0.014413	1.84125	198	344	15	ANXA1,WNT4,PDGFB,PDK4,PPARGC1A,AKR1C3,ASAH1,HMGCR,APOE,TRIB3,ABCG1,HMGCS1,PRKCD,ABHD6,SLC27A1
GO:BP	negative regulation of mitochondrial fission	GO:0090258	0.0146458	1.83429	3	344	3	MAPT,PPARGC1A,PINK1
GO:BP	dopamine transport	GO:0015872	0.0148688	1.82772	53	344	8	CXCL12,SYT4,RAB3B,CHRNA4,CHRNB2,SNCA,PRKN,PINK1
GO:BP	catechol-containing compound metabolic process	GO:0009712	0.0148688	1.82772	53	344	8	TGFB2,NR4A2,TH,MAOB,MAOA,CHRNB2,SNCA,PRKN
GO:BP	catecholamine metabolic process	GO:0006584	0.0148688	1.82772	53	344	8	TGFB2,NR4A2,TH,MAOB,MAOA,CHRNB2,SNCA,PRKN
GO:BP	peptidyl-serine phosphorylation	GO:0018105	0.0149766	1.82459	304	344	19	NRXN1,CD44,BDNF,PDGFB,NTRK3,SGK1,PIK3CA,RET,NOS1,PRKCZ,TERF2IP,APP,SNCA,MAST2,PRKCD,GSK3B,PINK1,CLK1,MAPK9
GO:BP	negative regulation of axonogenesis	GO:0050771	0.0155126	1.80931	70	344	9	THY1,MT3,SPP1,SEMA6A,SLIT2,RUFY3,SEMA3A,MAP2,TRAK2
GO:BP	negative regulation of cellular component movement	GO:0051271	0.0161207	1.79262	392	344	22	CCL2,WNT4,RGCC,MEF2C,THY1,CXCL12,IGFBP3,PPARGC1A,SULF1,SEMA6A,SLIT2,PTPRM,SEMA3A,ROBO1,DACH1,ADGRG1,APOE,DUSP1,TPM1,FOXO3,TRIB1,ABHD6
GO:BP	cellular response to peptide hormone stimulus	GO:0071375	0.0162807	1.78833	334	344	20	RAB31,NR4A2,NR4A3,PDK4,POU4F2,CA2,PIK3CA,GRB14,PRKACB,ACTN2,PRKCZ,KAT2B,CFLAR,VAMP2,ATP6AP1,TRIB3,JAK2,FOXO3,PRKCD,GSK3B
GO:BP	central nervous system projection neuron axonogenesis	GO:0021952	0.0166832	1.77772	26	344	6	NR4A2,CDH11,DCX,SLIT2,CHRNB2,PAFAH1B1
GO:BP	cellular response to steroid hormone stimulus	GO:0071383	0.0168282	1.77396	252	344	17	FBXO32,ANXA1,FOXA1,NR4A2,RUNX1,NR4A3,PPARGC1A,POU4F2,ISL1,AKR1C3,CREBRF,NR3C1,CFLAR,JAK2,FOXO3,RARA,CRY1
GO:BP	positive regulation of locomotion	GO:0040017	0.016878	1.77268	613	344	29	COL1A1,ANXA1,TGFB2,RELN,THY1,CXCL12,NR4A3,PDGFB,NTRK3,TF,SEMA6A,SLIT2,GATA2,PLAU,RUFY3,RET,EGF,SEMA3A,PLA2G7,SOX9,CARMIL1,APP,SLC8A1,CHMP2B,RAPGEF2,JAK2,CXCR4,CSF1,STX4
GO:BP	cellular response to oxidative stress	GO:0034599	0.0172296	1.76373	307	344	19	ANXA1,MAPT,MAP1LC3A,NR4A2,MT3,NR4A3,PPARGC1A,AKR1C3,AIFM2,CFLAR,TPM1,JAK2,SNCA,FOXO3,PRKCD,PRKN,PINK1,AXL,MAPK9
GO:BP	neuron projection organization	GO:0106027	0.0183423	1.73655	90	344	10	GRIN2B,EFNA1,CAMK2B,RELN,DLG4,NLGN1,APP,APOE,GSK3B,PAFAH1B1
GO:BP	regulation of amyloid fibril formation	GO:1905906	0.0183683	1.73593	8	344	4	CRYAB,APP,CLU,APOE
GO:BP	neuronal signal transduction	GO:0023041	0.0183683	1.73593	8	344	4	NRXN1,KCNA1,NLGN1,CLU
GO:BP	response to ketone	GO:1901654	0.0194822	1.71036	203	344	15	FBXO32,TGFB2,AKR1C2,TNC,NTRK3,GNAI1,SPP1,TH,MAOB,AKR1C3,SLIT2,NR3C1,CFLAR,DUSP1,FOXO3
GO:BP	reactive oxygen species metabolic process	GO:0072593	0.0195853	1.70807	282	344	18	GRIN1,MAPT,CRYAB,MT3,PDGFB,PDK4,MAOB,AKR1C3,NOS1,CFLAR,CLU,JAK2,SNCA,GNAI3,FOXO3,PRKCD,PRKN,PINK1
GO:BP	regulation of cellular localization	GO:0060341	0.019922	1.70067	823	344	35	GRIN1,NRXN1,MAPT,CRYAB,BDNF,THY1,RASSF5,STXBP1,GNAI1,ANXA2,DPP10,GATA2,RAB11FIP2,IL13RA2,RUFY3,EGF,PPP1R13B,ACTN2,P2RX3,MAP2,NOS1,PRKCZ,NLGN1,VAMP2,SLC8A1,HMGCR,CLTC,JAK2,SNCA,PRKCD,PRKN,GSK3B,PINK1,BNIP3L,STX4
GO:BP	vesicle organization	GO:0016050	0.0202645	1.69326	339	344	20	ANXA1,GRIK5,SYT4,STXBP1,ANXA2,SNAP25,DNM1,DLG4,VAMP2,STX1A,CHMP2B,RAB1A,SNCA,GNAI3,EPS15,PRKN,GOLGA2,STX4,PAFAH1B1,TRAPPC3
GO:BP	blood coagulation	GO:0007596	0.0211596	1.67449	340	344	20	COL1A1,COL1A2,MYL9,PROC,PDGFB,STXBP1,A2M,ANXA2,GATA2,PLAU,PIK3CA,PRKACB,P2RX3,CARMIL1,APOE,JAK2,CSRP1,PRKCD,AXL,GNAQ
GO:BP	neuromuscular process	GO:0050905	0.0217505	1.66253	112	344	11	GRIN1,NRXN1,GRIN2D,NR4A3,KCNA1,POU4F2,SLC1A3,DLG4,APP,PRKN,PAFAH1B1
GO:BP	positive regulation of MAPK cascade	GO:0043410	0.0219275	1.65901	556	344	27	NRXN1,TGFB2,EFNA1,EPHA8,CCL2,CD44,MEF2C,MT3,PDGFB,IGFBP3,NTRK3,TF,TIMP2,RET,EGF,SEMA3A,ROBO1,PRKCZ,WNT7B,CFLAR,APP,ATP6AP1,HMGCR,APOE,RAPGEF2,JAK2,CXCR4
GO:BP	smooth muscle cell migration	GO:0014909	0.0223487	1.65075	92	344	10	MEF2C,NR4A3,PDGFB,IGFBP3,PPARGC1A,ACE,SLIT2,PLAU,TPM1,TRIB1
GO:BP	kidney development	GO:0001822	0.02373	1.6247	286	344	18	TGFB2,WNT4,MEF2C,BDNF,CYP26B1,PDGFB,ACE,CA2,SULF1,SLIT2,RET,SOX9,WNT7B,CFLAR,SOX4,ID2,RARA,ARID5B
GO:BP	cellular response to peptide	GO:1901653	0.023933	1.621	402	344	22	VCAM1,RAB31,NR4A2,NR4A3,PDK4,POU4F2,CA2,PIK3CA,GRB14,PRKACB,ACTN2,PRKCZ,KAT2B,CFLAR,VAMP2,APP,ATP6AP1,TRIB3,JAK2,FOXO3,PRKCD,GSK3B
GO:BP	regulation of dopamine secretion	GO:0014059	0.0242646	1.61503	41	344	7	CXCL12,SYT4,CHRNA4,CHRNB2,SNCA,PRKN,PINK1
GO:BP	dopamine secretion	GO:0014046	0.0242646	1.61503	41	344	7	CXCL12,SYT4,CHRNA4,CHRNB2,SNCA,PRKN,PINK1
GO:BP	negative regulation of response to wounding	GO:1903035	0.0246202	1.60871	93	344	10	WNT4,PROC,PDGFB,SPP1,ANXA2,PLAU,HMGCR,APOE,PRKCD,CASK
GO:BP	regulation of growth	GO:0040008	0.0248617	1.60447	693	344	31	TGFB2,MAPT,CRYAB,MEF2C,L1CAM,BDNF,CXCL12,MT3,SYT4,IGFBP3,NTRK3,KRT17,POU4F2,SGK1,SPP1,GAP43,SEMA6A,SLIT2,CRIM1,RUFY3,PIK3CA,SEMA3A,MAP2,APP,APOE,PRKN,CXCR4,CREG1,GSK3B,CSF1,PAFAH1B1
GO:BP	regulation of peptidyl-tyrosine phosphorylation	GO:0050730	0.025354	1.59595	260	344	17	CNTN1,EFNA1,CD44,RELN,BDNF,THY1,PDGFB,ACE,ISL1,MVP,SH3BP5,EGF,DLG4,PRKCZ,APP,JAK2,PRKCD
GO:BP	negative regulation of locomotion	GO:0040013	0.025856	1.58744	404	344	22	CCL2,WNT4,RGCC,MEF2C,THY1,CXCL12,IGFBP3,PPARGC1A,SULF1,SEMA6A,SLIT2,PTPRM,SEMA3A,ROBO1,DACH1,ADGRG1,APOE,DUSP1,TPM1,FOXO3,TRIB1,ABHD6
GO:BP	hemostasis	GO:0007599	0.0261927	1.58182	345	344	20	COL1A1,COL1A2,MYL9,PROC,PDGFB,STXBP1,A2M,ANXA2,GATA2,PLAU,PIK3CA,PRKACB,P2RX3,CARMIL1,APOE,JAK2,CSRP1,PRKCD,AXL,GNAQ
GO:BP	response to follicle-stimulating hormone	GO:0032354	0.0270995	1.56704	17	344	5	EPHA8,PPARGC1A,PAPPA,HMGCS1,ASNS
GO:BP	leukocyte differentiation	GO:0002521	0.0277867	1.55616	531	344	26	ANXA1,VCAM1,WNT4,MEF2C,CYP26B1,RUNX1,ADGRG3,CD8A,TF,LGALS1,POU4F2,ANXA2,DNAJB9,CA2,GATA2,PRKCZ,APP,ATP6AP1,SOX4,ID2,JUNB,RARA,TRIB1,AXL,CSF1,PAFAH1B1
GO:BP	response to temperature stimulus	GO:0009266	0.0291878	1.5348	236	344	16	MAPT,CAMK2B,SST,CRYAB,CXCL12,CDH8,PPARGC1A,HSPB8,SLC25A27,P2RX3,NOS1,KCNK4,CXCR4,DNAJB6,GSK3B,SLC27A1
GO:BP	coagulation	GO:0050817	0.0297067	1.52715	348	344	20	COL1A1,COL1A2,MYL9,PROC,PDGFB,STXBP1,A2M,ANXA2,GATA2,PLAU,PIK3CA,PRKACB,P2RX3,CARMIL1,APOE,JAK2,CSRP1,PRKCD,AXL,GNAQ
GO:BP	regulation of supramolecular fiber organization	GO:1902903	0.0302631	1.51909	378	344	21	MAPT,CRYAB,WNT4,RGCC,MEF2C,CXCL12,STMN2,SLIT2,ACTN2,MAP2,CARMIL1,APP,CLU,APOE,TPM1,SNCA,PRKCD,PRKN,CAMSAP2,TESK1,PRUNE1
GO:BP	positive regulation of transporter activity	GO:0032411	0.0304318	1.51667	116	344	11	CCL2,SYNGR3,RELN,GLRX,KCNA1,SGK1,ACTN2,CTSS,ATP1B1,PRKCD,PINK1
GO:BP	catecholamine transport	GO:0051937	0.0307172	1.51262	76	344	9	CXCL12,SYT4,RAB3B,CHRNA4,STX1A,CHRNB2,SNCA,PRKN,PINK1
GO:BP	cerebral cortex tangential migration	GO:0021800	0.0325617	1.48729	9	344	4	RELN,SLIT2,SEMA3A,ROBO1
GO:BP	myeloid leukocyte differentiation	GO:0002573	0.0327109	1.48531	212	344	15	MEF2C,RUNX1,TF,POU4F2,ANXA2,CA2,GATA2,APP,ATP6AP1,ID2,JUNB,RARA,TRIB1,CSF1,PAFAH1B1
GO:BP	positive regulation of cellular component movement	GO:0051272	0.0331114	1.48002	602	344	28	COL1A1,ANXA1,TGFB2,RELN,THY1,CXCL12,NR4A3,PDGFB,NTRK3,TF,SEMA6A,GATA2,PLAU,RUFY3,RET,EGF,SEMA3A,PLA2G7,MAP2,SOX9,CARMIL1,APP,SLC8A1,RAPGEF2,JAK2,CXCR4,CSF1,STX4
GO:BP	hemopoiesis	GO:0030097	0.0342741	1.46503	916	344	37	ANXA1,TGFB2,VCAM1,WNT4,PSMB9,MEF2C,MYL9,LMO1,CYP26B1,RUNX1,NR4A3,ADGRG3,CD8A,TF,LGALS1,ACE,POU4F2,ANXA2,DNAJB9,CA2,GATA2,PRKCZ,P4HTM,KAT2B,CNOT4,APP,ATP6AP1,SOX4,ID2,JAK2,JUNB,FOXO3,RARA,TRIB1,AXL,CSF1,PAFAH1B1
GO:BP	regulation of protein binding	GO:0043393	0.0345863	1.4611	213	344	15	MEF2C,BDNF,PDGFB,ACE,ANXA2,MAP2,APP,APOE,RAPGEF2,TRIB3,EPHB6,PRKCD,PRKN,GSK3B,GOLGA2
GO:BP	hematopoietic or lymphoid organ development	GO:0048534	0.037393	1.42721	956	344	38	ANXA1,TGFB2,VCAM1,WNT4,PSMB9,MEF2C,MYL9,LMO1,CYP26B1,RUNX1,NR4A3,ADGRG3,CD8A,TF,LGALS1,ACE,POU4F2,ANXA2,DNAJB9,CA2,GATA2,RET,PRKCZ,P4HTM,KAT2B,CNOT4,APP,ATP6AP1,SOX4,ID2,JAK2,JUNB,FOXO3,RARA,TRIB1,AXL,CSF1,PAFAH1B1
GO:BP	negative regulation of protein-containing complex assembly	GO:0031333	0.037688	1.4238	141	344	12	CRYAB,STXBP1,STMN2,ISL1,SLIT2,MAP2,PRKCZ,CARMIL1,CLU,SNCA,PRKCD,GSK3B
GO:BP	renal system development	GO:0072001	0.0377331	1.42328	296	344	18	TGFB2,WNT4,MEF2C,BDNF,CYP26B1,PDGFB,ACE,CA2,SULF1,SLIT2,RET,SOX9,WNT7B,CFLAR,SOX4,ID2,RARA,ARID5B
GO:BP	negative regulation of wound healing	GO:0061045	0.0380183	1.42001	78	344	9	WNT4,PROC,PDGFB,ANXA2,PLAU,HMGCR,APOE,PRKCD,CASK
GO:BP	synaptic vesicle localization	GO:0097479	0.0381919	1.41803	60	344	8	NRXN1,SYN1,DNM1,MAP2,NLGN1,SNCA,PRKN,PINK1
GO:BP	vesicle localization	GO:0051648	0.0386249	1.41313	215	344	15	NRXN1,SYN1,SYT4,DNM1,MAP2,PRKCZ,NLGN1,TRAK2,RAB1A,SNCA,PRKN,PINK1,GOLGA2,PAFAH1B1,TRAPPC3
GO:BP	regulation of neuron migration	GO:2001222	0.0393645	1.4049	44	344	7	CAMK2B,FLRT2,RELN,SEMA6A,SEMA3A,ADGRG1,RAPGEF2
GO:BP	regulation of proteolysis	GO:0030162	0.0402286	1.39547	745	344	32	GRIN1,GRIN2B,MAPT,EFNA1,CRYAB,PSMB9,CD44,MT3,A2M,WFDC2,ANXA2,TIMP2,CRIM1,EGF,PRKACB,ROBO1,TIMP3,CFLAR,APP,CLU,APOE,TRIB3,JAK2,SNCA,PRKN,TRIB1,DNAJB6,GSK3B,PINK1,ARIH1,MAPK9,ZFAND2A
GO:BP	organelle localization	GO:0051640	0.0412764	1.3843	643	344	29	NRXN1,MAPT,SYN1,NR4A3,SYT4,STXBP1,SNAP25,DNM1,RAB3B,SEMA6A,GATA2,IL13RA2,MAP6,MAP2,PRKCZ,NLGN1,TRAK2,STX1A,ATP6AP1,CHMP2B,TUBA1A,RAB1A,SNCA,PRKN,PINK1,GOLGA2,STX4,PAFAH1B1,TRAPPC3
GO:BP	response to nutrient levels	GO:0031667	0.0414036	1.38296	511	344	25	GRIN1,COL1A1,MAP1LC3A,SST,WNT4,TNC,ASCL1,MT3,CYP26B1,GABARAPL1,PDK4,PPARGC1A,SPP1,TH,AKR1C3,MAP1LC3B,P2RX3,SLC8A1,HMGCR,APOE,FOXO3,RARA,HMGCS1,ASNS,RRAGA
GO:BP	peptidyl-serine modification	GO:0018209	0.0418256	1.37856	327	344	19	NRXN1,CD44,BDNF,PDGFB,NTRK3,SGK1,PIK3CA,RET,NOS1,PRKCZ,TERF2IP,APP,SNCA,MAST2,PRKCD,GSK3B,PINK1,CLK1,MAPK9
GO:BP	positive regulation of reactive oxygen species metabolic process	GO:2000379	0.0428837	1.36771	99	344	10	GRIN1,MAPT,PDGFB,AKR1C3,CLU,JAK2,SNCA,GNAI3,FOXO3,PRKCD
GO:BP	response to xenobiotic stimulus	GO:0009410	0.0431795	1.36472	299	344	18	GRIN1,FBXO32,MAP1LC3A,NR4A2,CYP26B1,PDGFB,PPARGC1A,TH,NR3C1,PRKACB,CYP2E1,CFLAR,SLC8A1,CHRNB2,SNCA,FOXO3,CXCR4,EPHX1
GO:BP	regulation of catecholamine secretion	GO:0050433	0.04323	1.36421	61	344	8	CXCL12,SYT4,CHRNA4,STX1A,CHRNB2,SNCA,PRKN,PINK1
GO:BP	cellular response to chemical stress	GO:0062197	0.0446938	1.34975	358	344	20	SCN2A,ANXA1,MAPT,MAP1LC3A,NR4A2,MT3,NR4A3,PPARGC1A,AKR1C3,AIFM2,CFLAR,TPM1,JAK2,SNCA,FOXO3,PRKCD,PRKN,PINK1,AXL,MAPK9
GO:BP	negative regulation of synaptic transmission	GO:0050805	0.0467456	1.33026	80	344	9	MAPT,ACHE,BDNF,SYT4,STXBP1,GNAI1,SNCA,PRKN,ABHD6
GO:BP	positive regulation of neuron death	GO:1901216	0.0468481	1.32931	100	344	10	TGFB2,GRIN2B,MAPT,GRIK5,ASCL1,PPP1R13B,CLU,SNCA,FOXO3,GSK3B
GO:BP	dicarboxylic acid transport	GO:0006835	0.0468481	1.32931	100	344	10	SLC17A6,BDNF,APBA1,SYT4,STXBP1,SNAP25,SLC1A3,VAMP2,STX1A,SNCA
GO:BP	response to pain	GO:0048265	0.0492005	1.30803	31	344	6	RELN,SCN9A,RET,P2RX3,CACNA1B,EDNRB
GO:BP	amyloid fibril formation	GO:1990000	0.049337	1.30683	19	344	5	MAPT,CRYAB,APP,CLU,APOE
GO:CC	somatodendritic compartment	GO:0036477	2.97353e-20	19.5267	863	346	65	GABRA2,GRIN1,GRIA2,NRXN1,TGFB2,MAPT,SST,CRYAB,EEF1A2,GRIK5,GNAO1,RELN,L1CAM,BDNF,THY1,ASCL1,GRIA3,NSG1,APBA1,MT3,PALMD,RBFOX3,SYN1,SYT4,GABARAPL1,S100B,KCNA1,STMN2,PPARGC1A,ENO2,GAP43,TH,SV2A,KLHL24,SNAP25,DNM1,SLC25A27,TIMP2,RUFY3,RET,MAP6,SEMA3A,ACTN2,P2RX3,CACNA1B,SLC1A3,DLG4,MAP2,NOS1,PRKCZ,NLGN1,TRAK2,APP,CLU,SLC8A1,GDPD5,CHRNA4,APOE,RAPGEF2,SNCA,RARA,GSK3B,GABBR1,STX4,PAFAH1B1
GO:CC	axon	GO:0030424	7.98305e-15	14.0978	647	346	49	SCN2A,GABRA2,GRIN1,NRXN1,TGFB2,KCNQ3,MAPT,SCN3A,GAD2,CRYAB,GRIK5,L1CAM,BDNF,SCN9A,THY1,CDH8,MT3,SYN1,SYT4,NTRK3,STXBP1,KCNA1,STMN2,GAP43,TH,KLHL24,SNAP25,DNM1,CA2,TIMP2,SEMA6A,RUFY3,RET,MAP6,SEMA3A,P2RX3,ROBO1,DLG4,MAP2,NOS1,PRKCZ,TRAK2,APP,GDPD5,STX1A,SNCA,GSK3B,PINK1,PAFAH1B1
GO:CC	synaptic membrane	GO:0097060	1.11988e-14	13.9508	390	346	38	CNTN1,SCN2A,GABRA2,GRIN1,GRIA2,ANXA1,NRXN1,GRIN2B,GAD2,CRYAB,GRIK5,PLPPR4,GRIA3,NSG1,APBA1,GRIK4,CDH8,GRIN2D,NTRK3,STXBP1,KCNA1,SNAP25,GABRB3,DNM1,CDH10,ACTN2,P2RX3,DLG4,NLGN1,SLC8A1,CHRNA4,STX1A,CLTC,CHRNB2,CASK,GABBR1,ABHD6,STX4
GO:CC	postsynapse	GO:0098794	2.27044e-14	13.6439	638	346	48	CNTN1,GABRA2,GRIN1,GRIA2,GRIN2B,MAPT,CRYAB,GRIK5,MEF2C,PLPPR4,GRIA3,NSG1,APBA1,GRIK4,MT3,PALMD,SYN1,GRIN2D,NTRK3,STXBP1,KCNA1,GAP43,SNAP25,GABRB3,DNM1,CDH10,ACTN2,P2RX3,DLG4,MAP2,NOS1,PRKCZ,NLGN1,APP,SLC8A1,CHRNA4,STX1A,CHMP2B,INA,JAK2,CHRNB2,SNCA,ELAVL1,EPS15,GSK3B,GABBR1,ABHD6,STX4
GO:CC	dendrite	GO:0030425	2.0456e-13	12.6892	622	346	46	GABRA2,GRIN1,GRIA2,MAPT,CRYAB,GRIK5,GNAO1,RELN,L1CAM,BDNF,THY1,GRIA3,NSG1,APBA1,MT3,PALMD,SYN1,SYT4,GABARAPL1,KCNA1,PPARGC1A,GAP43,TH,SV2A,DNM1,RUFY3,RET,MAP6,SEMA3A,ACTN2,P2RX3,CACNA1B,DLG4,MAP2,NOS1,NLGN1,TRAK2,APP,CLU,SLC8A1,CHRNA4,APOE,RARA,GSK3B,GABBR1,STX4
GO:CC	dendritic tree	GO:0097447	2.30874e-13	12.6366	624	346	46	GABRA2,GRIN1,GRIA2,MAPT,CRYAB,GRIK5,GNAO1,RELN,L1CAM,BDNF,THY1,GRIA3,NSG1,APBA1,MT3,PALMD,SYN1,SYT4,GABARAPL1,KCNA1,PPARGC1A,GAP43,TH,SV2A,DNM1,RUFY3,RET,MAP6,SEMA3A,ACTN2,P2RX3,CACNA1B,DLG4,MAP2,NOS1,NLGN1,TRAK2,APP,CLU,SLC8A1,CHRNA4,APOE,RARA,GSK3B,GABBR1,STX4
GO:CC	presynapse	GO:0098793	2.06947e-12	11.6841	531	346	41	CNTN1,SLC17A6,SCN2A,GABRA2,GRIN1,NRXN1,GAD2,SYNGR3,GRIK5,BDNF,APBA1,GRIK4,CDH8,MT3,SYN1,SYT4,KCNK9,STXBP1,KCNA1,TH,SV2A,SNAP25,DNM1,RAB3B,CDH10,P2RX3,CACNA1B,DLG4,NOS1,NLGN1,VAMP2,APP,CHRNA4,STX1A,CLTC,CHRNB2,SNCA,PRKN,CASK,GABBR1,STX4
GO:CC	cell body	GO:0044297	3.71344e-12	11.4302	592	346	43	GABRA2,NRXN1,TGFB2,MAPT,SST,CRYAB,EEF1A2,GRIK5,GNAO1,L1CAM,THY1,ASCL1,ACTG2,RBFOX3,SYT4,GABARAPL1,S100B,KCNA1,STMN2,PPARGC1A,ENO2,GAP43,TH,SV2A,KLHL24,SLC25A27,TIMP2,RUFY3,RET,P2RX3,CACNA1B,SLC1A3,MAP2,PRKCZ,TRAK2,APP,GDPD5,CHRNA4,APOE,RAPGEF2,SNCA,PINK1,PAFAH1B1
GO:CC	plasma membrane protein complex	GO:0098797	5.61887e-12	11.2504	680	346	46	SCN2A,GRIN1,GRIA2,KCNQ3,GRIN2B,ITGA11,SCN3A,VCAM1,GRIK5,GNAO1,SCN9A,GRIA3,GRIK4,CDH8,GRIN2D,CDH11,CD8A,TF,KCNA1,GNAI1,KCNF1,SNAP25,PSENEN,DPP10,RET,CDH10,HLA-A,CACNA1B,DLG4,NOS1,NLGN1,CFLAR,ITGB5,VAMP2,ATP1B1,SGCB,CHRNA4,STX1A,ATP6AP1,CLTC,CHRNB2,GNAI3,EPS15,GABBR1,ABHD6,GNAQ
GO:CC	neuronal cell body	GO:0043025	3.03857e-11	10.5173	523	346	39	GABRA2,NRXN1,TGFB2,MAPT,SST,CRYAB,EEF1A2,GRIK5,L1CAM,THY1,ASCL1,RBFOX3,SYT4,S100B,KCNA1,STMN2,PPARGC1A,ENO2,GAP43,TH,SV2A,KLHL24,SLC25A27,TIMP2,RUFY3,RET,P2RX3,CACNA1B,SLC1A3,MAP2,PRKCZ,TRAK2,APP,GDPD5,CHRNA4,APOE,RAPGEF2,SNCA,PAFAH1B1
GO:CC	glutamatergic synapse	GO:0098978	9.31786e-11	10.0307	368	346	32	SCN2A,GRIN1,NRXN1,GRIK5,PLPPR4,NSG1,APBA1,CDH8,CDH11,SYT4,NTRK3,STXBP1,NDRG1,KCNA1,SV2A,SNAP25,DNM1,CDH10,ACTN2,DLG4,PRKCZ,NLGN1,NPTX2,STX1A,CHMP2B,APOE,JAK2,ELAVL1,EPS15,GSK3B,ABHD6,STX4
GO:CC	presynaptic membrane	GO:0042734	3.16952e-09	8.49901	157	346	20	CNTN1,SCN2A,NRXN1,GAD2,GRIK5,APBA1,GRIK4,STXBP1,KCNA1,SNAP25,DNM1,CDH10,P2RX3,CHRNA4,STX1A,CLTC,CHRNB2,CASK,GABBR1,STX4
GO:CC	transmembrane transporter complex	GO:1902495	3.49177e-09	8.45695	324	346	28	SCN2A,GABRA2,GRIN1,GRIA2,KCNQ3,GRIN2B,SCN3A,GRIK5,SCN9A,GRIA3,GRIK4,GRIN2D,KCNA1,KCNF1,SNAP25,GABRB3,DPP10,CACNA1B,DLG4,NOS1,NLGN1,VAMP2,ATP1B1,KCNK4,CHRNA4,STX1A,CHRNB2,ABHD6
GO:CC	ion channel complex	GO:0034702	3.76412e-09	8.42434	302	346	27	SCN2A,GABRA2,GRIN1,GRIA2,KCNQ3,GRIN2B,SCN3A,GRIK5,SCN9A,GRIA3,GRIK4,GRIN2D,KCNA1,KCNF1,SNAP25,GABRB3,DPP10,CACNA1B,DLG4,NOS1,NLGN1,VAMP2,KCNK4,CHRNA4,STX1A,CHRNB2,ABHD6
GO:CC	transporter complex	GO:1990351	6.23717e-09	8.20501	332	346	28	SCN2A,GABRA2,GRIN1,GRIA2,KCNQ3,GRIN2B,SCN3A,GRIK5,SCN9A,GRIA3,GRIK4,GRIN2D,KCNA1,KCNF1,SNAP25,GABRB3,DPP10,CACNA1B,DLG4,NOS1,NLGN1,VAMP2,ATP1B1,KCNK4,CHRNA4,STX1A,CHRNB2,ABHD6
GO:CC	cation channel complex	GO:0034703	8.78548e-09	8.05623	225	346	23	SCN2A,GRIN1,GRIA2,KCNQ3,GRIN2B,SCN3A,GRIK5,SCN9A,GRIA3,GRIK4,GRIN2D,KCNA1,KCNF1,SNAP25,DPP10,CACNA1B,DLG4,NOS1,NLGN1,VAMP2,KCNK4,STX1A,ABHD6
GO:CC	synaptic vesicle	GO:0008021	1.95028e-08	7.7099	213	346	22	SLC17A6,GABRA2,GRIN1,GAD2,SYNGR3,BDNF,APBA1,MT3,SYN1,SYT4,KCNK9,TH,SV2A,SNAP25,DNM1,RAB3B,DLG4,VAMP2,APP,STX1A,SNCA,STX4
GO:CC	extracellular matrix	GO:0031012	2.25887e-08	7.64611	534	346	35	COL1A1,ANXA1,TGFB2,OLFML2A,LUM,ACHE,WNT4,COL1A2,FLRT2,RELN,L1CAM,COL16A1,TNC,CXCL12,PDGFB,NCAN,NCAM1,LGALS1,EGFL6,A2M,MXRA5,ANXA2,LOXL1,TIMP2,SULF1,LEFTY2,LRRC3B,COL5A2,COL5A1,TIMP3,CTSS,CLU,CTSB,APOE,CASK
GO:CC	exocytic vesicle	GO:0070382	7.97488e-08	7.09828	229	346	22	SLC17A6,GABRA2,GRIN1,GAD2,SYNGR3,BDNF,APBA1,MT3,SYN1,SYT4,KCNK9,TH,SV2A,SNAP25,DNM1,RAB3B,DLG4,VAMP2,APP,STX1A,SNCA,STX4
GO:CC	collagen-containing extracellular matrix	GO:0062023	1.52264e-07	6.8174	407	346	29	COL1A1,ANXA1,TGFB2,LUM,ACHE,COL1A2,L1CAM,COL16A1,TNC,CXCL12,PDGFB,NCAM1,LGALS1,EGFL6,A2M,MXRA5,ANXA2,LOXL1,TIMP2,SULF1,LEFTY2,COL5A2,COL5A1,TIMP3,CTSS,CLU,CTSB,APOE,CASK
GO:CC	cell surface	GO:0009986	1.75217e-07	6.75642	918	346	46	GRIN1,GRIA2,ANXA1,NRXN1,KCNQ3,GRIN2B,ACHE,CRYAB,VCAM1,WNT4,CD44,L1CAM,THY1,CXCL12,CDH8,CDH11,PDGFB,NCAM1,CD8A,TF,KCNA1,LGALS1,TNFRSF9,ACE,ANXA2,TIMP2,SULF1,IL13RA2,PLAU,CDH10,HLA-A,ROBO1,SLC1A3,NLGN1,ITGB5,APP,CLU,CTSB,CHRNA4,EPHB6,CHRNB2,ABCG1,RARA,CXCR4,AXL,STX4
GO:CC	postsynaptic membrane	GO:0045211	1.96379e-07	6.7069	286	346	24	CNTN1,GABRA2,GRIN1,GRIA2,GRIN2B,GRIK5,PLPPR4,GRIA3,NSG1,GRIK4,GRIN2D,NTRK3,KCNA1,GABRB3,DNM1,CDH10,ACTN2,DLG4,NLGN1,SLC8A1,CHRNA4,CHRNB2,GABBR1,ABHD6
GO:CC	intrinsic component of synaptic membrane	GO:0099240	8.86673e-07	6.05224	172	346	18	CNTN1,SCN2A,GABRA2,GRIN1,NRXN1,GRIK5,PLPPR4,GRIK4,NTRK3,KCNA1,CDH10,P2RX3,NLGN1,SLC8A1,CHRNA4,STX1A,CHRNB2,ABHD6
GO:CC	integral component of synaptic membrane	GO:0099699	1.76781e-06	5.75256	159	346	17	SCN2A,GABRA2,GRIN1,NRXN1,GRIK5,PLPPR4,GRIK4,NTRK3,KCNA1,CDH10,P2RX3,NLGN1,SLC8A1,CHRNA4,STX1A,CHRNB2,ABHD6
GO:CC	distal axon	GO:0150034	3.92401e-06	5.40627	307	346	23	GRIN1,NRXN1,MAPT,GRIK5,L1CAM,THY1,CDH8,KCNA1,STMN2,GAP43,TH,SNAP25,TIMP2,RUFY3,P2RX3,MAP2,NOS1,TRAK2,APP,GDPD5,SNCA,PINK1,PAFAH1B1
GO:CC	perinuclear region of cytoplasm	GO:0048471	5.88075e-06	5.23057	724	346	37	ACHE,GAD2,BDNF,APBA1,MT3,SYT4,S100B,STXBP1,NDRG1,TF,STMN2,SPP1,ANXA2,SNAP25,RAB3B,MVP,PTPRM,MAP6,PPP1R13B,PRKACB,NOS1,PRKCZ,VAMP2,APP,CLU,CTSB,GDPD5,RAPGEF2,SNCA,RARA,PRKCD,PRKN,DNAJB6,PINK1,CSF1,STX4,PAFAH1B1
GO:CC	dendritic spine	GO:0043197	6.33446e-06	5.19829	173	346	17	GRIN1,GRIA2,MAPT,CRYAB,GRIA3,APBA1,MT3,PALMD,DNM1,ACTN2,P2RX3,DLG4,NOS1,NLGN1,APP,SLC8A1,STX4
GO:CC	ionotropic glutamate receptor complex	GO:0008328	7.41297e-06	5.13001	51	346	10	GRIN1,GRIA2,GRIN2B,GRIK5,GRIA3,GRIK4,GRIN2D,DLG4,NLGN1,ABHD6
GO:CC	neuron spine	GO:0044309	7.52172e-06	5.12368	175	346	17	GRIN1,GRIA2,MAPT,CRYAB,GRIA3,APBA1,MT3,PALMD,DNM1,ACTN2,P2RX3,DLG4,NOS1,NLGN1,APP,SLC8A1,STX4
GO:CC	vesicle membrane	GO:0012506	8.75392e-06	5.0578	801	346	39	SLC17A6,GABRA2,GRIA2,ANXA1,CAMK2B,GAD2,SYNGR3,WNT4,CD44,RAB31,GRIA3,NSG1,SYN1,SYT4,ADGRG3,GABARAPL1,TF,TH,SV2A,SNAP25,GABRB3,RAB3B,SH3BP5,RAB11FIP2,PLAU,EGF,MAP6,HLA-A,DLG4,NOS1,WNT7B,VAMP2,STX1A,APOE,CLTC,RAB1A,SNCA,EPS15,STX4
GO:CC	neurotransmitter receptor complex	GO:0098878	1.09501e-05	4.96058	53	346	10	GRIN1,GRIA2,GRIN2B,GRIK5,GRIA3,GRIK4,GRIN2D,DLG4,NLGN1,ABHD6
GO:CC	cytoplasmic vesicle membrane	GO:0030659	1.31597e-05	4.88076	780	346	38	SLC17A6,GABRA2,GRIA2,ANXA1,CAMK2B,GAD2,SYNGR3,WNT4,CD44,RAB31,GRIA3,NSG1,SYN1,SYT4,ADGRG3,GABARAPL1,TF,TH,SV2A,SNAP25,GABRB3,RAB3B,SH3BP5,RAB11FIP2,PLAU,EGF,MAP6,HLA-A,DLG4,WNT7B,VAMP2,STX1A,APOE,CLTC,RAB1A,SNCA,EPS15,STX4
GO:CC	transport vesicle	GO:0030133	1.7091e-05	4.76723	415	346	26	SLC17A6,GABRA2,GRIN1,GAD2,SYNGR3,BDNF,APBA1,MT3,SYN1,SYT4,KCNK9,TH,SV2A,SNAP25,DNM1,RAB3B,MAP6,HLA-A,DLG4,VAMP2,APP,STX1A,CLTC,RAB1A,SNCA,STX4
GO:CC	postsynaptic specialization	GO:0099572	2.9521e-05	4.52987	370	346	24	GABRA2,GRIN1,GRIA2,GRIN2B,CRYAB,GRIK5,PLPPR4,GRIA3,GRIK4,MT3,SYN1,GRIN2D,GAP43,DNM1,CDH10,ACTN2,DLG4,MAP2,NOS1,PRKCZ,NLGN1,STX1A,CHMP2B,CHRNB2
GO:CC	postsynaptic specialization membrane	GO:0099634	3.26808e-05	4.48571	129	346	14	GABRA2,GRIN1,GRIA2,GRIN2B,GRIK5,PLPPR4,GRIA3,GRIK4,GRIN2D,CDH10,ACTN2,DLG4,NLGN1,CHRNB2
GO:CC	receptor complex	GO:0043235	6.16226e-05	4.21026	503	346	28	GABRA2,GRIN1,GRIA2,GRIN2B,ITGA11,EPHA8,GRIK5,CD44,GRIA3,GRIK4,GRIN2D,NTRK3,CD8A,TF,GABRB3,IL13RA2,RET,EGF,P2RX3,DLG4,NLGN1,ITGB5,APP,CHRNA4,CHRNB2,GABBR1,ABHD6,AXL
GO:CC	endosome	GO:0005768	6.53457e-05	4.18478	935	346	41	ANXA1,GRIN2B,EPHA8,MAP1LC3A,VCAM1,RAB31,NSG1,NDRG1,TF,STMN2,ACE,ANXA2,PSENEN,RAB3B,RAB11FIP2,RET,HLA-A,GRB14,CTSS,PRKCZ,CARMIL1,TRAK2,APP,IFNAR1,CTSB,ATP6AP1,CHMP2B,APOE,RAPGEF2,CLTC,TUBA1A,RAB1A,JAK2,ABCG1,JAK1,EPS15,CXCR4,ABHD6,STX4,FIG4,RRAGA
GO:CC	growth cone	GO:0030426	0.00011239	3.94927	187	346	16	NRXN1,MAPT,L1CAM,THY1,STMN2,GAP43,SNAP25,TIMP2,RUFY3,MAP2,TRAK2,APP,GDPD5,SNCA,PINK1,PAFAH1B1
GO:CC	intrinsic component of presynaptic membrane	GO:0098889	0.000113373	3.94549	84	346	11	CNTN1,SCN2A,NRXN1,GRIK5,GRIK4,KCNA1,CDH10,P2RX3,CHRNA4,STX1A,CHRNB2
GO:CC	membrane raft	GO:0045121	0.000156438	3.80566	320	346	21	CNTN1,MAPT,THY1,CD8A,GNAI1,ANXA2,SULF1,RET,P2RX3,NOS1,PRKCZ,EDNRB,CFLAR,ADGRG1,APP,ATP1B1,TUBA1A,JAK2,CHRNB2,GNAI3,HK1
GO:CC	membrane microdomain	GO:0098857	0.000164627	3.7835	321	346	21	CNTN1,MAPT,THY1,CD8A,GNAI1,ANXA2,SULF1,RET,P2RX3,NOS1,PRKCZ,EDNRB,CFLAR,ADGRG1,APP,ATP1B1,TUBA1A,JAK2,CHRNB2,GNAI3,HK1
GO:CC	site of polarized growth	GO:0030427	0.000197854	3.70365	195	346	16	NRXN1,MAPT,L1CAM,THY1,STMN2,GAP43,SNAP25,TIMP2,RUFY3,MAP2,TRAK2,APP,GDPD5,SNCA,PINK1,PAFAH1B1
GO:CC	intrinsic component of postsynaptic membrane	GO:0098936	0.000201802	3.69507	128	346	13	CNTN1,GABRA2,GRIN1,GRIK5,PLPPR4,GRIK4,NTRK3,KCNA1,CDH10,NLGN1,SLC8A1,CHRNB2,ABHD6
GO:CC	secretory granule	GO:0030141	0.000233493	3.63173	839	346	37	COL1A1,TGFB2,CD44,RAB31,BDNF,SYT4,ADGRG3,PDGFB,STXBP1,TF,A2M,ALDOC,ANXA2,SNAP25,LOXL1,TIMP2,RAB3B,MVP,LEFTY2,ASAH1,PLAU,EGF,ACTN2,TIMP3,CTSS,VAMP2,APP,CLU,CTSB,STX1A,SNCA,GNAI3,PRKCD,CREG1,VAT1,FTH1,STX4
GO:CC	supramolecular fiber	GO:0099512	0.000311539	3.50649	993	346	41	FBXO32,COL1A1,ANXA1,MAPT,LUM,MAP1LC3A,CRYAB,COL1A2,PRPH,MYL9,ACTG2,MT3,GABARAPL1,DYNLT3,RASSF5,KRT17,DCX,NDRG1,DNM1,TUBB2A,COL5A2,MAP6,COL5A1,MAP1LC3B,ACTN2,MAP2,NOS1,KAT2B,CARMIL1,SLC8A1,GAS2,CLTC,TUBA1A,INA,TPM1,SNCA,CSRP1,DNAJB6,GOLGA2,CAMSAP2,PAFAH1B1
GO:CC	membrane region	GO:0098589	0.00031345	3.50383	334	346	21	CNTN1,MAPT,THY1,CD8A,GNAI1,ANXA2,SULF1,RET,P2RX3,NOS1,PRKCZ,EDNRB,CFLAR,ADGRG1,APP,ATP1B1,TUBA1A,JAK2,CHRNB2,GNAI3,HK1
GO:CC	integral component of presynaptic membrane	GO:0099056	0.000325554	3.48738	75	346	10	SCN2A,NRXN1,GRIK5,GRIK4,KCNA1,CDH10,P2RX3,CHRNA4,STX1A,CHRNB2
GO:CC	fibrillar collagen trimer	GO:0005583	0.00042857	3.36798	12	346	5	COL1A1,LUM,COL1A2,COL5A2,COL5A1
GO:CC	banded collagen fibril	GO:0098643	0.00042857	3.36798	12	346	5	COL1A1,LUM,COL1A2,COL5A2,COL5A1
GO:CC	neuron to neuron synapse	GO:0098984	0.000479791	3.31895	372	346	22	GRIN1,GRIA2,GRIN2B,CRYAB,GRIK5,PLPPR4,GRIA3,GRIK4,MT3,SYN1,GRIN2D,GAP43,DNM1,ACTN2,P2RX3,DLG4,MAP2,NOS1,PRKCZ,NLGN1,STX1A,CHMP2B
GO:CC	postsynaptic density	GO:0014069	0.000502614	3.29877	344	346	21	GRIN1,GRIA2,GRIN2B,CRYAB,GRIK5,PLPPR4,GRIA3,GRIK4,MT3,SYN1,GRIN2D,GAP43,DNM1,ACTN2,DLG4,MAP2,NOS1,PRKCZ,NLGN1,STX1A,CHMP2B
GO:CC	asymmetric synapse	GO:0032279	0.000603868	3.21906	348	346	21	GRIN1,GRIA2,GRIN2B,CRYAB,GRIK5,PLPPR4,GRIA3,GRIK4,MT3,SYN1,GRIN2D,GAP43,DNM1,ACTN2,DLG4,MAP2,NOS1,PRKCZ,NLGN1,STX1A,CHMP2B
GO:CC	potassium channel complex	GO:0034705	0.000665765	3.17668	100	346	11	KCNQ3,GRIK5,GRIK4,KCNA1,KCNF1,SNAP25,DPP10,DLG4,VAMP2,KCNK4,STX1A
GO:CC	integral component of postsynaptic membrane	GO:0099055	0.000763255	3.11733	122	346	12	GABRA2,GRIN1,GRIK5,PLPPR4,GRIK4,NTRK3,KCNA1,CDH10,NLGN1,SLC8A1,CHRNB2,ABHD6
GO:CC	endoplasmic reticulum lumen	GO:0005788	0.00129245	2.88859	307	346	19	COL1A1,WNT4,COL1A2,COL16A1,TNC,PROC,PDGFB,IGFBP3,TF,LGALS1,SPP1,DNAJB9,COL5A2,COL5A1,WNT7B,APP,CLU,APOE,CSF1
GO:CC	main axon	GO:0044304	0.00153655	2.81345	70	346	9	SCN2A,KCNQ3,MAPT,THY1,KCNA1,DNM1,DLG4,MAP2,APP
GO:CC	astrocyte projection	GO:0097449	0.00155283	2.80887	15	346	5	MT3,SYT4,ADGRG1,APP,PINK1
GO:CC	platelet alpha granule	GO:0031091	0.00176152	2.75411	90	346	10	TGFB2,PDGFB,STXBP1,A2M,LEFTY2,EGF,ACTN2,APP,CLU,SNCA
GO:CC	glial cell projection	GO:0097386	0.00232516	2.63355	27	346	6	MAPT,MT3,SYT4,ADGRG1,APP,PINK1
GO:CC	synaptic vesicle membrane	GO:0030672	0.0026192	2.58183	115	346	11	SLC17A6,GABRA2,GAD2,SYNGR3,SYN1,SYT4,SV2A,RAB3B,VAMP2,STX1A,SNCA
GO:CC	exocytic vesicle membrane	GO:0099501	0.0026192	2.58183	115	346	11	SLC17A6,GABRA2,GAD2,SYNGR3,SYN1,SYT4,SV2A,RAB3B,VAMP2,STX1A,SNCA
GO:CC	presynaptic active zone	GO:0048786	0.00340568	2.4678	77	346	9	NRXN1,APBA1,SYN1,STXBP1,SV2A,CDH10,APP,STX1A,STX4
GO:CC	transport vesicle membrane	GO:0030658	0.00362299	2.44093	217	346	15	SLC17A6,GABRA2,GAD2,SYNGR3,SYN1,SYT4,SV2A,RAB3B,MAP6,HLA-A,VAMP2,STX1A,CLTC,RAB1A,SNCA
GO:CC	synaptic cleft	GO:0043083	0.00423397	2.37325	18	346	5	GRIN1,ACHE,CDH8,NLGN1,APOE
GO:CC	postsynaptic density membrane	GO:0098839	0.00540066	2.26755	102	346	10	GRIN1,GRIA2,GRIN2B,GRIK5,PLPPR4,GRIA3,GRIK4,GRIN2D,ACTN2,DLG4
GO:CC	presynaptic active zone membrane	GO:0048787	0.00543627	2.2647	31	346	6	NRXN1,APBA1,STXBP1,CDH10,STX1A,STX4
GO:CC	synaptobrevin 2-SNAP-25-syntaxin-1a-complexin I complex	GO:0070032	0.0071933	2.14307	4	346	3	SNAP25,VAMP2,STX1A
GO:CC	intrinsic component of synaptic vesicle membrane	GO:0098563	0.00756568	2.12115	48	346	7	SLC17A6,GABRA2,SYN1,SYT4,SV2A,RAB3B,STX1A
GO:CC	platelet alpha granule lumen	GO:0031093	0.00802175	2.09573	66	346	8	TGFB2,PDGFB,A2M,LEFTY2,EGF,ACTN2,APP,CLU
GO:CC	Schaffer collateral - CA1 synapse	GO:0098685	0.0092212	2.03521	87	346	9	NRXN1,APBA1,SYN1,CDH11,P2RX3,PRKCZ,INA,CASK,GABBR1
GO:CC	plasma membrane signaling receptor complex	GO:0098802	0.00943833	2.0251	293	346	17	GRIN1,GRIA2,GRIN2B,ITGA11,GRIK5,GRIA3,GRIK4,GRIN2D,CD8A,TF,DLG4,NLGN1,ITGB5,CHRNA4,CHRNB2,GABBR1,ABHD6
GO:CC	complex of collagen trimers	GO:0098644	0.00961022	2.01727	21	346	5	COL1A1,LUM,COL1A2,COL5A2,COL5A1
GO:CC	NMDA selective glutamate receptor complex	GO:0017146	0.00988315	2.0051	11	346	4	GRIN1,GRIN2B,GRIN2D,NLGN1
GO:CC	endocytic vesicle membrane	GO:0030666	0.0114343	1.94179	159	346	12	GRIA2,CAMK2B,WNT4,RAB31,GRIA3,HLA-A,DLG4,WNT7B,APOE,CLTC,EPS15,STX4
GO:CC	endocytic vesicle	GO:0030139	0.0116789	1.9326	298	346	17	GRIA2,NRXN1,CAMK2B,WNT4,RAB31,GRIA3,STXBP1,TF,HLA-A,DLG4,WNT7B,ITGB5,APOE,RAPGEF2,CLTC,EPS15,STX4
GO:CC	extrinsic component of plasma membrane	GO:0019897	0.0145874	1.83602	163	346	12	ANXA1,GNAO1,CDH8,CDH11,TF,GNAI1,ANXA2,SNAP25,CDH10,DLG4,GNAI3,GNAQ
GO:CC	side of membrane	GO:0098552	0.0159244	1.79794	603	346	26	GRIA2,ANXA1,VCAM1,EEF1A2,GNAO1,THY1,CXCL12,NCAM1,CD8A,TF,TNFRSF9,ACE,GNAI1,TH,SNAP25,IL13RA2,HLA-A,DLG4,NLGN1,CTSB,CHRNA4,CHRNB2,GNAI3,ABCG1,CXCR4,GNAQ
GO:CC	vacuole	GO:0005773	0.021366	1.67028	797	346	31	ANXA1,GRIN2B,LUM,MAP1LC3A,EEF1A2,NSG1,NR4A3,GABARAPL1,NCAN,ACE,GNAI1,ANXA2,ASAH1,EGF,MAP1LC3B,CTSS,IFNAR1,CTSB,CHMP2B,CLTC,SNCA,GNAI3,PRKCD,CXCR4,CREG1,ABHD6,VAT1,FTH1,STX4,RRAGA,GNAQ
GO:CC	GABA-ergic synapse	GO:0098982	0.0224652	1.64849	76	346	8	GABRA2,NRXN1,GAP43,SV2A,GABRB3,CDH10,GABBR1,ABHD6
GO:CC	neuron projection terminus	GO:0044306	0.0228632	1.64086	145	346	11	GRIN1,GRIK5,CDH8,SYT4,KCNA1,TH,P2RX3,DLG4,NOS1,VAMP2,SNCA
GO:CC	secretory granule lumen	GO:0034774	0.027093	1.56714	319	346	17	TGFB2,PDGFB,TF,A2M,ALDOC,ANXA2,TIMP2,MVP,LEFTY2,EGF,ACTN2,TIMP3,APP,CLU,PRKCD,CREG1,VAT1
GO:CC	lytic vacuole	GO:0000323	0.027998	1.55287	697	346	28	ANXA1,GRIN2B,LUM,MAP1LC3A,EEF1A2,NSG1,NR4A3,NCAN,ACE,GNAI1,ANXA2,ASAH1,EGF,CTSS,IFNAR1,CTSB,CHMP2B,CLTC,SNCA,GNAI3,PRKCD,CXCR4,CREG1,ABHD6,VAT1,FTH1,RRAGA,GNAQ
GO:CC	lysosome	GO:0005764	0.027998	1.55287	697	346	28	ANXA1,GRIN2B,LUM,MAP1LC3A,EEF1A2,NSG1,NR4A3,NCAN,ACE,GNAI1,ANXA2,ASAH1,EGF,CTSS,IFNAR1,CTSB,CHMP2B,CLTC,SNCA,GNAI3,PRKCD,CXCR4,CREG1,ABHD6,VAT1,FTH1,RRAGA,GNAQ
GO:CC	cell leading edge	GO:0031252	0.0285662	1.54415	417	346	20	GABRA2,MAPT,CD44,THY1,ACTG2,GABARAPL1,S100B,STMN2,ANXA2,PTPRM,RUFY3,PIK3CA,PRKCZ,CARMIL1,APP,TPM1,CXCR4,THEM4,STX4,PAFAH1B1
GO:CC	sodium channel complex	GO:0034706	0.02881	1.54046	26	346	5	SCN2A,SCN3A,GRIK5,SCN9A,GRIK4
GO:CC	inclusion body	GO:0016234	0.0296372	1.52816	79	346	8	MAPT,MT3,CLU,SNCA,EPS15,PRKN,PINK1,ARIH1
GO:CC	cytoplasmic vesicle lumen	GO:0060205	0.0315149	1.50148	323	346	17	TGFB2,PDGFB,TF,A2M,ALDOC,ANXA2,TIMP2,MVP,LEFTY2,EGF,ACTN2,TIMP3,APP,CLU,PRKCD,CREG1,VAT1
GO:CC	vesicle lumen	GO:0031983	0.0339546	1.4691	325	346	17	TGFB2,PDGFB,TF,A2M,ALDOC,ANXA2,TIMP2,MVP,LEFTY2,EGF,ACTN2,TIMP3,APP,CLU,PRKCD,CREG1,VAT1
GO:CC	anchoring junction	GO:0070161	0.0381985	1.41795	785	346	30	SCN2A,ANXA1,ITGA11,CD44,FLRT2,L1CAM,COL16A1,TNC,THY1,SV2A,KLHL24,ABCB11,CNN1,PTPRM,ZNF185,PLAU,ACTN2,PRKCZ,ITGB5,APP,ATP1B1,SLC8A1,RAPGEF2,CLTC,JAK2,JAK1,CSRP1,PRKCD,CASK,PRUNE1

## Sheet: down oGO analysis_overlap
source	term name	term ID	adjusted p-value	negative log10 of adjusted p-value	term size	query size	intersection size	intersections
GO:MF	catalytic activity, acting on DNA	GO:0140097	2.09089e-17	16.6797	209	267	29	APEX1,ASCC3,DNMT1,EXO1,FEN1,G3BP1,GEN1,GINS2,HMGA2,ISG20,LIG1,MCM2,MCM3,MCM4,MCM6,MCM7,NEIL3,NME1,POLE3,RAD51C,RAD54L,RFC2,RFC3,RFC4,RFC5,RPS3,RUVBL1,TERT,XRCC5
GO:MF	chromatin binding	GO:0003682	2.31971e-10	9.63457	560	267	35	ACTL6A,APEX1,AR,ATAD2,CDC45,CDK1,CDT1,CENPF,DNMT1,EGFR,EXO1,EZH2,GLI1,GLI3,GMNN,HES5,HMGA2,LEF1,MSH6,NCAPD2,NCAPH,NFATC3,NFKB2,NUP62,ORC1,POLE3,RAN,SMAD3,SMARCC1,SUV39H1,TFAP2B,TP53,TPR,UHRF1,VRK1
GO:MF	DNA-dependent ATPase activity	GO:0008094	4.22336e-10	9.37434	114	267	17	ASCC3,G3BP1,GINS2,MCM2,MCM3,MCM4,MCM6,MCM7,MSH6,RAD51C,RAD54L,RFC2,RFC3,RFC4,RFC5,RUVBL1,XRCC5
GO:MF	DNA helicase activity	GO:0003678	2.29898e-09	8.63847	76	267	14	ASCC3,G3BP1,GINS2,MCM2,MCM3,MCM4,MCM6,MCM7,RFC2,RFC3,RFC4,RFC5,RUVBL1,XRCC5
GO:MF	DNA replication origin binding	GO:0003688	9.15096e-09	8.03853	23	267	9	CDC45,CDC6,MCM10,MCM2,MCM3,MCM4,MCM6,MCM7,ORC1
GO:MF	sequence-specific double-stranded DNA binding	GO:1990837	3.8022e-08	7.41997	930	267	42	ACTL6A,AR,CDC45,CDC6,E2F2,E2F7,E2F8,EZH2,FOXM1,GLI1,GLI3,HES3,HES5,HMGA2,HOXB1,IER2,KIF2C,LEF1,LMNB1,MCM10,MCM2,MCM3,MCM4,MCM6,MCM7,MSX1,MYBL1,MYBL2,NFATC3,NFKB2,NME1,ORC1,PARP1,PLAGL1,RPS3,SMAD3,SMARCC1,SUV39H1,TFAP2B,TFDP1,TP53,UHRF1
GO:MF	ATPase activity	GO:0016887	1.04751e-07	6.97984	428	267	27	ASCC3,ATAD2,ATAD5,G3BP1,GINS2,KIF11,KIF13A,KIF14,KIF18B,KIF20A,KIF23,KIF2C,KIF4A,MCM2,MCM3,MCM4,MCM6,MCM7,MSH6,RAD51C,RAD54L,RFC2,RFC3,RFC4,RFC5,RUVBL1,XRCC5
GO:MF	helicase activity	GO:0004386	7.03889e-06	5.1525	160	267	15	ASCC3,G3BP1,GINS2,MCM2,MCM3,MCM4,MCM6,MCM7,RAD54L,RFC2,RFC3,RFC4,RFC5,RUVBL1,XRCC5
GO:MF	kinase binding	GO:0019900	7.50947e-06	5.12439	743	267	33	AATF,AURKA,AURKB,C1QBP,CCNE2,CCNF,CDC25A,CDC6,CDH2,CHEK2,CKS1B,DAXX,EEF2,EGFR,FAM83D,FBXO5,FOXM1,ILK,KIF11,KIF14,KIF20A,PARP1,PLK1,PPP1CC,RPS3,RPS7,SLC2A1,SMAD3,SRSF2,TP53,TPR,TPX2,VRK1
GO:MF	protein kinase binding	GO:0019901	1.87593e-05	4.72678	656	267	30	AATF,AURKA,C1QBP,CCNE2,CCNF,CDC25A,CDH2,CHEK2,CKS1B,DAXX,EEF2,EGFR,FAM83D,FBXO5,FOXM1,ILK,KIF11,KIF14,KIF20A,PARP1,PLK1,PPP1CC,RPS3,RPS7,SMAD3,SRSF2,TP53,TPR,TPX2,VRK1
GO:MF	tubulin binding	GO:0015631	2.13751e-05	4.67009	345	267	21	BIRC5,BRCA1,CCT5,DAG1,FAM83D,GLI1,KIF11,KIF13A,KIF14,KIF18B,KIF20A,KIF23,KIF2C,KIF4A,NME1,NUSAP1,PLK1,RPS3,SKA1,SPAG5,TPR
GO:MF	histone binding	GO:0042393	2.54417e-05	4.59445	202	267	16	ANP32E,ASF1B,ATAD2,CKS1B,DAXX,DEK,HAT1,HJURP,LEF1,MCM2,MSH6,NCAPD2,NCAPG2,SMARCC1,UHRF1,VRK1
GO:MF	single-stranded DNA helicase activity	GO:0017116	4.90777e-05	4.30912	17	267	6	MCM6,MCM7,RFC2,RFC3,RFC4,RFC5
GO:MF	single-stranded DNA binding	GO:0003697	6.14762e-05	4.21129	115	267	12	CDC45,MCM10,MCM2,MCM3,MCM4,MCM6,MCM7,NEIL3,NME1,RAD51AP1,SMC2,SMC4
GO:MF	transcription factor binding	GO:0008134	0.000162661	3.78872	685	267	29	APEX1,AR,BRCA1,C1QBP,CENPF,DAXX,E2F2,E2F7,E2F8,FBL,GMNN,HES3,HES5,HMGA2,LEF1,NCAPG2,NFATC3,NOTCH2,NUP62,PARP1,PRKDC,RAN,RPS3,RUVBL1,SMAD3,TERT,TFDP1,TP53,USP7
GO:MF	microtubule binding	GO:0008017	0.000570667	3.24362	254	267	16	BIRC5,FAM83D,GLI1,KIF11,KIF13A,KIF14,KIF18B,KIF20A,KIF23,KIF2C,KIF4A,NUSAP1,PLK1,RPS3,SKA1,SPAG5
GO:MF	3'-5' DNA helicase activity	GO:0043138	0.0012026	2.91988	16	267	5	ASCC3,GINS2,MCM2,MCM6,MCM7
GO:MF	RNA-DNA hybrid ribonuclease activity	GO:0004523	0.00144847	2.83909	8	267	4	APEX1,EXO1,FEN1,RNASEH2A
GO:MF	nucleoside-triphosphatase activity	GO:0017111	0.00148197	2.82916	807	267	30	ASCC3,ATAD2,ATAD5,EEF2,G3BP1,GINS2,KIF11,KIF13A,KIF14,KIF18B,KIF20A,KIF23,KIF2C,KIF4A,MCM2,MCM3,MCM4,MCM6,MCM7,MSH6,RAD51C,RAD54L,RAN,RFC2,RFC3,RFC4,RFC5,RUVBL1,TUBB4B,XRCC5
GO:MF	deoxyribonuclease activity	GO:0004536	0.00159486	2.79728	62	267	8	APEX1,EXO1,FEN1,GEN1,ISG20,NME1,RAD51C,RPS3
GO:MF	histone kinase activity	GO:0035173	0.00168324	2.77385	17	267	5	AURKA,AURKB,CDK1,CHEK1,VRK1
GO:MF	pyrophosphatase activity	GO:0016462	0.00188444	2.72482	860	267	31	ASCC3,ATAD2,ATAD5,EEF2,G3BP1,GINS2,KIF11,KIF13A,KIF14,KIF18B,KIF20A,KIF23,KIF2C,KIF4A,MCM2,MCM3,MCM4,MCM6,MCM7,MSH6,NUDT5,RAD51C,RAD54L,RAN,RFC2,RFC3,RFC4,RFC5,RUVBL1,TUBB4B,XRCC5
GO:MF	hydrolase activity, acting on acid anhydrides	GO:0016817	0.00207032	2.68396	864	267	31	ASCC3,ATAD2,ATAD5,EEF2,G3BP1,GINS2,KIF11,KIF13A,KIF14,KIF18B,KIF20A,KIF23,KIF2C,KIF4A,MCM2,MCM3,MCM4,MCM6,MCM7,MSH6,NUDT5,RAD51C,RAD54L,RAN,RFC2,RFC3,RFC4,RFC5,RUVBL1,TUBB4B,XRCC5
GO:MF	hydrolase activity, acting on acid anhydrides, in phosphorus-containing anhydrides	GO:0016818	0.00207032	2.68396	864	267	31	ASCC3,ATAD2,ATAD5,EEF2,G3BP1,GINS2,KIF11,KIF13A,KIF14,KIF18B,KIF20A,KIF23,KIF2C,KIF4A,MCM2,MCM3,MCM4,MCM6,MCM7,MSH6,NUDT5,RAD51C,RAD54L,RAN,RFC2,RFC3,RFC4,RFC5,RUVBL1,TUBB4B,XRCC5
GO:MF	DNA clamp loader activity	GO:0003689	0.00257704	2.58888	9	267	4	RFC2,RFC3,RFC4,RFC5
GO:MF	protein-DNA loading ATPase activity	GO:0033170	0.00257704	2.58888	9	267	4	RFC2,RFC3,RFC4,RFC5
GO:MF	transcription regulatory region sequence-specific DNA binding	GO:0000976	0.00358864	2.44507	888	267	31	ACTL6A,AR,E2F2,E2F7,E2F8,EZH2,FOXM1,GLI1,GLI3,HES3,HES5,HMGA2,HOXB1,IER2,LEF1,MSX1,MYBL1,MYBL2,NFATC3,NFKB2,NME1,PARP1,PLAGL1,RPS3,SMAD3,SMARCC1,SUV39H1,TFAP2B,TFDP1,TP53,UHRF1
GO:MF	regulatory region nucleic acid binding	GO:0001067	0.00366992	2.43534	889	267	31	ACTL6A,AR,E2F2,E2F7,E2F8,EZH2,FOXM1,GLI1,GLI3,HES3,HES5,HMGA2,HOXB1,IER2,LEF1,MSX1,MYBL1,MYBL2,NFATC3,NFKB2,NME1,PARP1,PLAGL1,RPS3,SMAD3,SMARCC1,SUV39H1,TFAP2B,TFDP1,TP53,UHRF1
GO:MF	cadherin binding	GO:0045296	0.0038657	2.41277	329	267	17	ATIC,CDH2,CTNNAL1,EEF2,EGFR,EIF3E,FASN,NOTCH3,PAICS,PAK4,PFN1,PHLDB2,RAN,RPL6,RPL7A,RPS2,RUVBL1
GO:MF	double-stranded DNA exodeoxyribonuclease activity	GO:0008309	0.00589095	2.22981	4	267	3	APEX1,EXO1,FEN1
GO:MF	carbon-oxygen lyase activity	GO:0016835	0.00610511	2.21431	74	267	8	APEX1,ECI1,ENOSF1,FASN,HMGA2,NEIL3,RPS3,XRCC5
GO:MF	RNA polymerase II transcription regulatory region sequence-specific DNA binding	GO:0000977	0.00741692	2.12978	832	267	29	ACTL6A,AR,E2F2,E2F7,E2F8,EZH2,FOXM1,GLI1,GLI3,HES3,HES5,HMGA2,HOXB1,IER2,LEF1,MSX1,MYBL1,MYBL2,NFATC3,NFKB2,NME1,PARP1,PLAGL1,RPS3,SMAD3,SMARCC1,TFAP2B,TFDP1,TP53
GO:MF	microtubule motor activity	GO:0003777	0.00902827	2.0444	78	267	8	KIF11,KIF13A,KIF14,KIF18B,KIF20A,KIF23,KIF2C,KIF4A
GO:MF	DNA-binding transcription activator activity, RNA polymerase II-specific	GO:0001228	0.011841	1.92661	434	267	19	AR,E2F2,HMGA2,HOXB1,IER2,LEF1,MSX1,MYBL1,MYBL2,NFATC3,NFKB2,PARP1,PLAGL1,PLSCR1,SMAD3,TFAP2B,TFDP1,TP53,ZEB2
GO:MF	DNA-binding transcription activator activity	GO:0001216	0.0130115	1.88567	437	267	19	AR,E2F2,HMGA2,HOXB1,IER2,LEF1,MSX1,MYBL1,MYBL2,NFATC3,NFKB2,PARP1,PLAGL1,PLSCR1,SMAD3,TFAP2B,TFDP1,TP53,ZEB2
GO:MF	DNA-(apurinic or apyrimidinic site) endonuclease activity	GO:0003906	0.0139585	1.85516	13	267	4	APEX1,HMGA2,NEIL3,RPS3
GO:MF	endodeoxyribonuclease activity	GO:0004520	0.0152749	1.81602	42	267	6	APEX1,EXO1,FEN1,GEN1,RAD51C,RPS3
GO:MF	protein N-terminus binding	GO:0047485	0.018303	1.73748	111	267	9	DAXX,EIF3E,PARP1,PPP1CC,SMARCC1,SUV39H1,TERT,TP53,ZWINT
GO:MF	damaged DNA binding	GO:0003684	0.0242766	1.61481	66	267	7	APEX1,BRCA1,FEN1,MSH6,NEIL3,RPS3,XRCC5
GO:MF	NADPH binding	GO:0070402	0.0260357	1.58443	15	267	4	DHFR,FASN,LBR,TP53I3
GO:MF	histone serine kinase activity	GO:0035174	0.0288156	1.54037	6	267	3	AURKA,AURKB,VRK1
GO:MF	nuclease activity	GO:0004518	0.0294953	1.53025	208	267	12	AEN,APEX1,EXO1,EXOSC5,FEN1,G3BP1,GEN1,ISG20,NME1,RAD51C,RNASEH2A,RPS3
GO:BP	mitotic cell cycle process	GO:1903047	1.45129e-47	46.8382	892	265	90	APEX1,ATAD5,AURKA,AURKB,BAX,BIRC5,BRCA1,CCNE2,CCNF,CDC20,CDC25A,CDC45,CDC6,CDCA8,CDK1,CDK4,CDT1,CENPF,CENPK,CHEK1,CHEK2,CHMP4A,CIT,DBF4,DHFR,DLGAP5,DTL,E2F7,E2F8,EGFR,ESPL1,EZH2,FBXO5,FOXM1,GEN1,GMNN,HMGA2,HMMR,KIF11,KIF14,KIF18B,KIF20A,KIF23,KIF2C,KIF4A,LIG1,MCM10,MCM2,MCM3,MCM4,MCM6,MCM7,MELK,MKI67,MYBL2,NCAPD2,NCAPG,NCAPH,NES,NUF2,NUP62,NUSAP1,ORC1,PLAGL1,PLK1,POLE3,PRKDC,PTTG1,RAD51C,RAN,RRM2…
GO:BP	cell division	GO:0051301	6.21432e-34	33.2066	613	265	65	ASPM,AURKA,AURKB,BIRC5,CCNE2,CCNF,CDC20,CDC25A,CDC6,CDCA3,CDCA4,CDCA8,CDK1,CDK4,CDT1,CENPF,CENPW,CHEK2,CHMP4A,CIT,CKS1B,E2F7,E2F8,ESPL1,FAM83D,FBXO5,HMGA2,KIF11,KIF13A,KIF14,KIF18B,KIF20A,KIF23,KIF2C,KIF4A,LEF1,LIG1,NCAPD2,NCAPG,NCAPG2,NCAPH,NUF2,NUP62,NUSAP1,OIP5,PLK1,PPP1CC,PTTG1,RAN,RPS3,RUVBL1,SGO2,SKA1,SMC2,SMC4,SPAG5,SPC25,TACC3,TIMELESS,TIPIN,TPR,TPX2,UBE2C,VRK1,ZWINT
GO:BP	chromosome segregation	GO:0007059	1.14212e-31	30.9423	328	265	49	AURKB,BIRC5,BRCA1,CCNE2,CDC20,CDC6,CDCA8,CDT1,CENPF,CENPK,CENPW,CHMP4A,DLGAP5,ESPL1,FAM83D,FBXO5,FEN1,GEN1,HJURP,KIF14,KIF18B,KIF23,KIF2C,KIF4A,MKI67,NCAPD2,NCAPG,NCAPH,NUF2,NUP62,NUSAP1,OIP5,PLK1,PTTG1,RAD51C,RAN,RPS3,RRS1,SGO2,SKA1,SMC2,SMC4,SPAG5,SPC25,TACC3,TPR,TRIP13,UBE2C,ZWINT
GO:BP	cell cycle phase transition	GO:0044770	9.51872e-31	30.0214	642	265	63	APEX1,ATAD5,AURKA,AURKB,BAX,BRCA1,CCNE2,CCNF,CDC20,CDC25A,CDC45,CDC6,CDK1,CDK4,CDT1,CENPF,CHEK1,CHEK2,DBF4,DHFR,DLGAP5,DTL,E2F7,E2F8,EGFR,ESPL1,EZH2,FAM83D,FBXO5,FOXM1,GEN1,GLI1,GMNN,HMGA2,HMMR,KIF14,MCM10,MCM2,MCM3,MCM4,MCM6,MCM7,MELK,NES,ORC1,PLAGL1,PLK1,POLE3,PRKDC,RAD51C,RRM2,TACC3,TERT,TFDP1,TIMELESS,TIPIN,TP53,TPR,TPX2,TRIP13,TUBB4B,TYMS,UBE2C
GO:BP	sister chromatid segregation	GO:0000819	7.18874e-29	28.1433	189	265	38	AURKB,CDC20,CDC6,CDCA8,CDT1,CENPF,CENPK,CHMP4A,DLGAP5,ESPL1,FBXO5,FEN1,GEN1,KIF14,KIF18B,KIF23,KIF2C,KIF4A,NCAPD2,NCAPG,NCAPH,NUF2,NUP62,NUSAP1,PLK1,PTTG1,RAD51C,RAN,RRS1,SGO2,SMC2,SMC4,SPAG5,TACC3,TPR,TRIP13,UBE2C,ZWINT
GO:BP	mitotic cell cycle phase transition	GO:0044772	1.09941e-28	27.9588	597	265	59	APEX1,ATAD5,AURKA,AURKB,BAX,BRCA1,CCNE2,CCNF,CDC20,CDC25A,CDC45,CDC6,CDK1,CDK4,CDT1,CENPF,CHEK1,CHEK2,DBF4,DHFR,DLGAP5,DTL,E2F7,E2F8,EGFR,ESPL1,EZH2,FBXO5,FOXM1,GEN1,GMNN,HMGA2,HMMR,KIF14,MCM10,MCM2,MCM3,MCM4,MCM6,MCM7,MELK,NES,ORC1,PLAGL1,PLK1,POLE3,PRKDC,RAD51C,RRM2,TACC3,TERT,TFDP1,TP53,TPR,TPX2,TRIP13,TUBB4B,TYMS,UBE2C
GO:BP	mitotic nuclear division	GO:0140014	1.63629e-28	27.7861	271	265	43	AURKA,AURKB,BIRC5,CDC20,CDC6,CDCA8,CDT1,CENPF,CENPK,CHEK1,CHEK2,CHMP4A,DLGAP5,ESPL1,FBXO5,GEN1,KIF11,KIF14,KIF18B,KIF23,KIF2C,KIF4A,MKI67,MYBL2,NCAPD2,NCAPG,NCAPH,NUF2,NUP62,NUSAP1,PLK1,PTTG1,RAN,RRS1,SMC2,SMC4,SPAG5,TACC3,TPR,TPX2,TRIP13,UBE2C,ZWINT
GO:BP	DNA metabolic process	GO:0006259	1.79626e-28	27.7456	950	265	72	ACTL6A,ADIPOQ,AEN,APEX1,ASCC3,ATAD5,AURKB,BAX,BRCA1,CCNE2,CCT5,CDC45,CDC6,CDK1,CDT1,CENPF,CHEK1,CHEK2,DEK,DNMT1,DTL,EGFR,EXO1,EXOSC5,EZH2,FEN1,FOXM1,GEN1,GINS2,GINS3,HMGA2,ISG20,LEF1,LIG1,MCM10,MCM2,MCM3,MCM4,MCM6,MCM7,MSH6,NEIL3,NHP2,NME1,ORC1,PARP1,POLE3,PRKDC,PTTG1,RAD51AP1,RAD51C,RAD54L,RAN,RFC2,RFC3,RFC4,RFC5,RNASEH2A,RPS3,RUVBL1,TERT,TFDP1,TIMELESS,TIPIN,TK1,TP53,TRIP13,TYMS,UHRF1,USP1,USP7…
GO:BP	mitotic sister chromatid segregation	GO:0000070	4.92793e-28	27.3073	157	265	35	AURKB,CDC20,CDC6,CDCA8,CDT1,CENPF,CENPK,CHMP4A,DLGAP5,ESPL1,FBXO5,GEN1,KIF14,KIF18B,KIF23,KIF2C,KIF4A,NCAPD2,NCAPG,NCAPH,NUF2,NUP62,NUSAP1,PLK1,PTTG1,RAN,RRS1,SMC2,SMC4,SPAG5,TACC3,TPR,TRIP13,UBE2C,ZWINT
GO:BP	nuclear division	GO:0000280	9.4516e-28	27.0245	416	265	50	ASPM,AURKA,AURKB,BIRC5,CCNE2,CDC20,CDC6,CDCA8,CDT1,CENPF,CENPK,CHEK1,CHEK2,CHMP4A,DLGAP5,ESPL1,FBXO5,GEN1,KIF11,KIF14,KIF18B,KIF23,KIF2C,KIF4A,MKI67,MSX1,MYBL1,MYBL2,NCAPD2,NCAPG,NCAPH,NUF2,NUP62,NUSAP1,PLK1,PTTG1,RAD51C,RAD54L,RAN,RRS1,SGO2,SMC2,SMC4,SPAG5,TACC3,TPR,TPX2,TRIP13,UBE2C,ZWINT
GO:BP	DNA replication	GO:0006260	1.12551e-25	24.9486	279	265	41	ATAD5,BRCA1,CCNE2,CDC45,CDC6,CDK1,CDT1,CHEK1,CHEK2,DBF4,DTL,E2F7,E2F8,EGFR,EXO1,FBXO5,FEN1,GEN1,GINS2,GINS3,GLI1,GMNN,LIG1,MCM10,MCM2,MCM3,MCM4,MCM6,MCM7,ORC1,POLE3,RFC2,RFC3,RFC4,RFC5,RNASEH2A,RRM1,RRM2,TIMELESS,TIPIN,TP53
GO:BP	organelle fission	GO:0048285	1.72818e-25	24.7624	464	265	50	ASPM,AURKA,AURKB,BIRC5,CCNE2,CDC20,CDC6,CDCA8,CDT1,CENPF,CENPK,CHEK1,CHEK2,CHMP4A,DLGAP5,ESPL1,FBXO5,GEN1,KIF11,KIF14,KIF18B,KIF23,KIF2C,KIF4A,MKI67,MSX1,MYBL1,MYBL2,NCAPD2,NCAPG,NCAPH,NUF2,NUP62,NUSAP1,PLK1,PTTG1,RAD51C,RAD54L,RAN,RRS1,SGO2,SMC2,SMC4,SPAG5,TACC3,TPR,TPX2,TRIP13,UBE2C,ZWINT
GO:BP	nuclear chromosome segregation	GO:0098813	2.60892e-25	24.5835	267	265	40	AURKB,CCNE2,CDC20,CDC6,CDCA8,CDT1,CENPF,CENPK,CHMP4A,DLGAP5,ESPL1,FAM83D,FBXO5,FEN1,GEN1,KIF14,KIF18B,KIF23,KIF2C,KIF4A,NCAPD2,NCAPG,NCAPH,NUF2,NUP62,NUSAP1,PLK1,PTTG1,RAD51C,RAN,RRS1,SGO2,SMC2,SMC4,SPAG5,TACC3,TPR,TRIP13,UBE2C,ZWINT
GO:BP	regulation of cell cycle process	GO:0010564	1.23767e-24	23.9074	792	265	62	APEX1,ATAD5,AURKA,AURKB,BAX,BRCA1,CCNF,CDC20,CDC25A,CDC45,CDC6,CDK1,CDK4,CDT1,CENPF,CHEK1,CHEK2,CIT,DBF4,DLGAP5,DTL,E2F7,E2F8,EGFR,ESPL1,EZH2,FAM83D,FBXO5,FEN1,FOXM1,GEN1,GLI1,HMGA2,HMMR,KIF11,KIF13A,KIF14,KIF20A,KIF23,MKI67,MSX1,NUP62,NUSAP1,ORC1,PLAGL1,PLK1,PRKDC,PTTG1,RAD51C,RRM2,SPAG5,STIL,TACC3,TERT,TFDP1,TIPIN,TP53,TPR,TPX2,TRIP13,TUBB4B,UBE2C
GO:BP	positive regulation of cell cycle process	GO:0090068	1.62777e-24	23.7884	298	265	41	APEX1,ATAD5,AURKA,AURKB,BAX,BRCA1,CDC25A,CDC45,CDC6,CDK1,CDK4,CDT1,CHEK2,CIT,DBF4,DLGAP5,DTL,E2F7,E2F8,EGFR,ESPL1,EZH2,FAM83D,FBXO5,FEN1,GEN1,GLI1,HMGA2,KIF14,KIF23,MSX1,NUP62,NUSAP1,PLAGL1,RAD51C,SPAG5,TERT,TFDP1,TP53,TPR,UBE2C
GO:BP	cellular response to DNA damage stimulus	GO:0006974	4.7276e-23	22.3254	876	265	63	AATF,ACTL6A,AEN,APEX1,ASCC3,ATAD5,AURKA,BAX,BRCA1,CDC45,CDK1,CHEK1,CHEK2,DEK,DTL,E2F7,E2F8,EGFR,EXO1,FBXO5,FEN1,FOXM1,GEN1,GINS2,HMGA2,LIG1,MCM10,MCM2,MCM3,MCM4,MCM6,MCM7,MSH6,MSX1,NEIL3,PARP1,PLAGL1,PLK1,POLE3,PRKDC,PTTG1,RAD51AP1,RAD51C,RAD54L,RFC2,RFC3,RFC4,RFC5,RNASEH2A,RPS3,RUVBL1,SUV39H1,TFDP1,TIMELESS,TIPIN,TMEM109,TNFRSF1B,TP53,TRIP13,UHRF1,USP1,USP7,XRCC5
GO:BP	positive regulation of cell cycle	GO:0045787	7.98494e-22	21.0977	391	265	43	APEX1,ATAD5,AURKA,AURKB,BAX,BRCA1,CDC25A,CDC45,CDC6,CDK1,CDK4,CDT1,CHEK1,CHEK2,CIT,CKS1B,DBF4,DLGAP5,DTL,E2F7,E2F8,EGFR,ESPL1,EZH2,FAM83D,FBXO5,FEN1,GEN1,GLI1,HMGA2,KIF14,KIF23,MSX1,NUP62,NUSAP1,PLAGL1,RAD51C,SPAG5,TERT,TFDP1,TP53,TPR,UBE2C
GO:BP	DNA-dependent DNA replication	GO:0006261	1.25567e-21	20.9011	156	265	30	ATAD5,CCNE2,CDC45,CDC6,CDT1,CHEK2,DBF4,E2F7,E2F8,FBXO5,FEN1,GEN1,GINS2,GINS3,GMNN,LIG1,MCM10,MCM2,MCM3,MCM4,MCM6,MCM7,ORC1,POLE3,RFC2,RFC3,RFC4,RFC5,TIMELESS,TIPIN
GO:BP	cell cycle DNA replication	GO:0044786	1.5926e-21	20.7979	63	265	22	ATAD5,CDC45,CDT1,CHEK2,DBF4,E2F7,E2F8,FBXO5,FEN1,GMNN,LIG1,MCM2,MCM3,MCM4,MCM6,MCM7,POLE3,RFC2,RFC3,RFC4,RFC5,TIPIN
GO:BP	regulation of mitotic cell cycle	GO:0007346	2.54496e-20	19.5943	711	265	54	AATF,APEX1,ATAD5,AURKA,AURKB,BAX,BIRC5,BRCA1,CDC20,CDC25A,CDC45,CDC6,CDK1,CDK4,CDT1,CENPF,CHEK1,CHEK2,CKS1B,DLGAP5,DTL,E2F7,E2F8,EGFR,ESPL1,EZH2,FBXO5,GEN1,HMGA2,HMMR,KIF11,KIF14,MKI67,NUP62,NUSAP1,ORC1,PAK4,PLAGL1,PLK1,PRKDC,PTTG1,RAD51C,SMAD3,TACC3,TERT,TFDP1,TIPIN,TP53,TPR,TPX2,TRIP13,TUBB4B,UBE2C,ZWINT
GO:BP	cell cycle G1/S phase transition	GO:0044843	4.388e-20	19.3577	301	265	37	APEX1,AURKA,BAX,CCNE2,CDC25A,CDC45,CDC6,CDK1,CDK4,CDT1,CHEK2,DBF4,DHFR,E2F7,E2F8,EGFR,EZH2,FAM83D,FBXO5,GLI1,GMNN,KIF14,MCM10,MCM2,MCM3,MCM4,MCM6,MCM7,ORC1,PLAGL1,POLE3,PRKDC,RRM2,TERT,TFDP1,TP53,TYMS
GO:BP	G1/S transition of mitotic cell cycle	GO:0000082	2.94693e-19	18.5306	277	265	35	APEX1,AURKA,BAX,CCNE2,CDC25A,CDC45,CDC6,CDK1,CDK4,CDT1,CHEK2,DBF4,DHFR,E2F7,E2F8,EGFR,EZH2,FBXO5,GMNN,KIF14,MCM10,MCM2,MCM3,MCM4,MCM6,MCM7,ORC1,PLAGL1,POLE3,PRKDC,RRM2,TERT,TFDP1,TP53,TYMS
GO:BP	regulation of cell cycle phase transition	GO:1901987	5.44825e-19	18.2637	485	265	44	APEX1,ATAD5,AURKA,AURKB,BAX,BRCA1,CDC20,CDC25A,CDC45,CDC6,CDK1,CDK4,CDT1,CENPF,CHEK1,CHEK2,DBF4,DLGAP5,DTL,E2F7,E2F8,EGFR,ESPL1,EZH2,FAM83D,FBXO5,GEN1,GLI1,HMGA2,HMMR,KIF14,ORC1,PLAGL1,PLK1,PRKDC,RAD51C,TERT,TFDP1,TP53,TPR,TPX2,TRIP13,TUBB4B,UBE2C
GO:BP	nuclear DNA replication	GO:0033260	1.66205e-17	16.7794	59	265	19	ATAD5,CDC45,CDT1,CHEK2,DBF4,FEN1,GMNN,LIG1,MCM2,MCM3,MCM4,MCM6,MCM7,POLE3,RFC2,RFC3,RFC4,RFC5,TIPIN
GO:BP	DNA conformation change	GO:0071103	1.73427e-17	16.7609	357	265	37	ASCC3,ASF1B,CDK1,CENPK,CENPU,CENPW,DAXX,DNMT1,G3BP1,GINS2,HAT1,HJURP,HMGA2,MCM2,MCM3,MCM4,MCM6,MCM7,NCAPD2,NCAPG,NCAPG2,NCAPH,NUSAP1,OIP5,PARP1,RAD54L,RFC2,RFC3,RFC4,RFC5,RUVBL1,SMC2,SMC4,SUV39H1,TP53,TPR,XRCC5
GO:BP	DNA repair	GO:0006281	3.81444e-17	16.4186	567	265	45	ACTL6A,APEX1,ASCC3,BRCA1,CDC45,CDK1,CHEK1,CHEK2,DEK,DTL,EGFR,EXO1,FEN1,FOXM1,GEN1,GINS2,HMGA2,LIG1,MCM2,MCM3,MCM4,MCM6,MCM7,MSH6,NEIL3,PARP1,PRKDC,PTTG1,RAD51AP1,RAD51C,RAD54L,RFC2,RFC3,RFC4,RFC5,RNASEH2A,RPS3,RUVBL1,TIMELESS,TP53,TRIP13,UHRF1,USP1,USP7,XRCC5
GO:BP	regulation of mitotic cell cycle phase transition	GO:1901990	8.08929e-17	16.0921	446	265	40	APEX1,ATAD5,AURKA,AURKB,BAX,BRCA1,CDC20,CDC25A,CDC45,CDC6,CDK1,CDK4,CDT1,CENPF,CHEK2,DLGAP5,DTL,E2F7,E2F8,EGFR,ESPL1,EZH2,FBXO5,GEN1,HMGA2,HMMR,KIF14,ORC1,PLAGL1,PLK1,PRKDC,RAD51C,TERT,TFDP1,TP53,TPR,TPX2,TRIP13,TUBB4B,UBE2C
GO:BP	cell cycle checkpoint	GO:0000075	4.75455e-15	14.3229	219	265	28	AURKA,AURKB,BAX,BRCA1,CDC20,CDC45,CDC6,CDK1,CDT1,CENPF,CHEK1,CHEK2,DTL,E2F7,E2F8,GEN1,HMGA2,ORC1,PLAGL1,PLK1,PRKDC,TFDP1,TIMELESS,TIPIN,TP53,TPR,TRIP13,ZWINT
GO:BP	mitotic cell cycle checkpoint	GO:0007093	8.3954e-15	14.076	168	265	25	AURKA,AURKB,BAX,BRCA1,CDC20,CDC6,CDK1,CDT1,CENPF,CHEK1,CHEK2,E2F7,E2F8,GEN1,HMGA2,ORC1,PLAGL1,PLK1,PRKDC,TFDP1,TIPIN,TP53,TPR,TRIP13,ZWINT
GO:BP	positive regulation of cell cycle phase transition	GO:1901989	3.0894e-13	12.5101	109	265	20	APEX1,ATAD5,CDC25A,CDC45,CDC6,CDK1,CDK4,CDT1,DLGAP5,DTL,EGFR,ESPL1,EZH2,FAM83D,FBXO5,GLI1,RAD51C,TERT,TFDP1,UBE2C
GO:BP	spindle organization	GO:0007051	3.62606e-13	12.4406	177	265	24	ASPM,AURKA,AURKB,BIRC5,CDC20,CENPW,CHEK2,ESPL1,FBXO5,KIF11,KIF23,KIF4A,MYBL2,NUF2,NUP62,PLK1,RAN,RPS3,SPAG5,SPC25,STIL,TACC3,TPR,TPX2
GO:BP	negative regulation of mitotic cell cycle	GO:0045930	1.17633e-12	11.9295	340	265	31	AURKA,AURKB,BAX,BRCA1,CDC20,CDC6,CDK1,CDK4,CDT1,CENPF,CHEK1,CHEK2,E2F7,E2F8,EGFR,EZH2,FBXO5,GEN1,HMGA2,ORC1,PLAGL1,PLK1,PRKDC,PTTG1,SMAD3,TFDP1,TIPIN,TP53,TPR,TRIP13,ZWINT
GO:BP	regulation of chromosome segregation	GO:0051983	3.43803e-12	11.4637	107	265	19	AURKB,CDC20,CDC6,CDT1,CENPF,DLGAP5,ESPL1,FBXO5,FEN1,GEN1,KIF2C,MKI67,PLK1,PTTG1,SPAG5,TACC3,TPR,TRIP13,UBE2C
GO:BP	negative regulation of cell cycle	GO:0045786	3.53192e-12	11.452	636	265	41	AURKA,AURKB,BAX,BRCA1,CCNF,CDC20,CDC45,CDC6,CDK1,CDK4,CDT1,CENPF,CHEK1,CHEK2,DTL,E2F7,E2F8,EGFR,ESPL1,EZH2,FBXO5,FOXM1,GEN1,GMNN,HMGA2,ILK,NOTCH2,ORC1,PLAGL1,PLK1,PRKDC,PTTG1,RRM2,SMAD3,TFDP1,TIMELESS,TIPIN,TP53,TPR,TRIP13,ZWINT
GO:BP	negative regulation of cell cycle process	GO:0010948	5.36284e-12	11.2706	359	265	31	AURKA,AURKB,BAX,BRCA1,CCNF,CDC20,CDC6,CDK1,CDK4,CDT1,CENPF,CHEK1,CHEK2,DTL,E2F7,E2F8,ESPL1,EZH2,FBXO5,GEN1,HMGA2,ORC1,PLAGL1,PLK1,PRKDC,PTTG1,RRM2,TFDP1,TP53,TPR,TRIP13
GO:BP	regulation of DNA replication	GO:0006275	9.85809e-12	11.0062	113	265	19	ATAD5,CDC6,CDK1,CDT1,CHEK2,DBF4,E2F7,E2F8,EGFR,FBXO5,GLI1,GMNN,RFC2,RFC3,RFC4,RFC5,TIMELESS,TIPIN,TP53
GO:BP	positive regulation of mitotic cell cycle	GO:0045931	1.12999e-11	10.9469	166	265	22	APEX1,AURKA,AURKB,CDC25A,CDC45,CDC6,CDK1,CDK4,CDT1,DLGAP5,DTL,EGFR,ESPL1,FBXO5,GEN1,NUP62,NUSAP1,RAD51C,TERT,TFDP1,TPR,UBE2C
GO:BP	negative regulation of cell cycle phase transition	GO:1901988	1.13984e-11	10.9432	271	265	27	AURKA,AURKB,BAX,BRCA1,CDC20,CDC6,CDK1,CDK4,CDT1,CENPF,CHEK1,CHEK2,DTL,E2F7,E2F8,EZH2,FBXO5,GEN1,HMGA2,ORC1,PLAGL1,PLK1,PRKDC,TFDP1,TP53,TPR,TRIP13
GO:BP	regulation of mitotic sister chromatid separation	GO:0010965	2.71381e-11	10.5664	62	265	15	AURKB,CDC20,CDC6,CDT1,CENPF,DLGAP5,ESPL1,FBXO5,GEN1,PLK1,PTTG1,TACC3,TPR,TRIP13,UBE2C
GO:BP	microtubule cytoskeleton organization involved in mitosis	GO:1902850	4.10622e-11	10.3866	139	265	20	AURKA,AURKB,BIRC5,CDC20,CHEK2,ESPL1,KIF11,KIF23,KIF4A,MYBL2,NUF2,NUP62,NUSAP1,PLK1,RAN,SPC25,STIL,TACC3,TPR,TPX2
GO:BP	mitotic sister chromatid separation	GO:0051306	5.81348e-11	10.2356	65	265	15	AURKB,CDC20,CDC6,CDT1,CENPF,DLGAP5,ESPL1,FBXO5,GEN1,PLK1,PTTG1,TACC3,TPR,TRIP13,UBE2C
GO:BP	DNA integrity checkpoint	GO:0031570	5.8651e-11	10.2317	160	265	21	AURKA,BAX,BRCA1,CDC45,CDC6,CDK1,CDT1,CHEK1,CHEK2,DTL,E2F7,E2F8,HMGA2,ORC1,PLAGL1,PLK1,PRKDC,TFDP1,TIMELESS,TIPIN,TP53
GO:BP	signal transduction by p53 class mediator	GO:0072331	7.06484e-11	10.1509	268	265	26	AEN,ATAD5,AURKA,AURKB,BAX,BRCA1,CDK1,CHEK1,CHEK2,E2F2,E2F7,E2F8,EXO1,FOXM1,MSX1,PLAGL1,RFC2,RFC3,RFC4,RFC5,RPS7,RRS1,TFDP1,TMEM109,TP53,TPX2
GO:BP	DNA recombination	GO:0006310	7.81088e-11	10.1073	293	265	27	ACTL6A,APEX1,ATAD5,BRCA1,CDC45,CHEK1,EXO1,FEN1,GEN1,GINS2,LEF1,LIG1,MCM2,MCM3,MCM4,MCM6,MCM7,MSH6,PARP1,PRKDC,RAD51AP1,RAD51C,RAD54L,RUVBL1,TIMELESS,TRIP13,XRCC5
GO:BP	chromosome separation	GO:0051304	8.03526e-11	10.095	94	265	17	AURKB,CDC20,CDC6,CDT1,CENPF,DLGAP5,ESPL1,FBXO5,GEN1,NCAPD2,NCAPH,PLK1,PTTG1,TACC3,TPR,TRIP13,UBE2C
GO:BP	mitotic spindle organization	GO:0007052	8.6602e-11	10.0625	110	265	18	AURKA,AURKB,BIRC5,CDC20,CHEK2,KIF11,KIF23,KIF4A,MYBL2,NUF2,NUP62,PLK1,RAN,SPC25,STIL,TACC3,TPR,TPX2
GO:BP	regulation of chromosome separation	GO:1905818	9.44136e-11	10.025	67	265	15	AURKB,CDC20,CDC6,CDT1,CENPF,DLGAP5,ESPL1,FBXO5,GEN1,PLK1,PTTG1,TACC3,TPR,TRIP13,UBE2C
GO:BP	negative regulation of mitotic cell cycle phase transition	GO:1901991	1.35346e-10	9.86855	252	265	25	AURKA,AURKB,BAX,BRCA1,CDC20,CDC6,CDK1,CDK4,CDT1,CENPF,CHEK2,E2F7,E2F8,EZH2,FBXO5,GEN1,HMGA2,ORC1,PLAGL1,PLK1,PRKDC,TFDP1,TP53,TPR,TRIP13
GO:BP	microtubule cytoskeleton organization	GO:0000226	1.51133e-10	9.82064	582	265	37	ASPM,AURKA,AURKB,BIRC5,BRCA1,CCNF,CDC20,CDK1,CENPW,CHEK1,CHEK2,DAG1,ESPL1,FBXO5,GEN1,KIF11,KIF18B,KIF20A,KIF23,KIF2C,KIF4A,MYBL2,NUF2,NUP62,NUSAP1,PHLDB2,PLK1,RAN,RPS3,SKA1,SPAG5,SPC25,STIL,TACC3,TPR,TPX2,TUBB4B
GO:BP	regulation of mitotic nuclear division	GO:0007088	1.99844e-10	9.69931	170	265	21	AURKA,AURKB,CDC20,CDC6,CDT1,CENPF,CHEK1,DLGAP5,ESPL1,FBXO5,GEN1,KIF11,MKI67,NUP62,NUSAP1,PLK1,PTTG1,TACC3,TPR,TRIP13,UBE2C
GO:BP	regulation of sister chromatid segregation	GO:0033045	2.39778e-10	9.62019	85	265	16	AURKB,CDC20,CDC6,CDT1,CENPF,DLGAP5,ESPL1,FBXO5,FEN1,GEN1,PLK1,PTTG1,TACC3,TPR,TRIP13,UBE2C
GO:BP	regulation of nuclear division	GO:0051783	3.00327e-10	9.52241	194	265	22	AURKA,AURKB,CDC20,CDC6,CDT1,CENPF,CHEK1,DLGAP5,ESPL1,FBXO5,GEN1,KIF11,MKI67,MSX1,NUP62,NUSAP1,PLK1,PTTG1,TACC3,TPR,TRIP13,UBE2C
GO:BP	metaphase/anaphase transition of mitotic cell cycle	GO:0007091	3.65747e-10	9.43682	60	265	14	AURKB,CDC20,CDC6,CDT1,CENPF,DLGAP5,ESPL1,FBXO5,GEN1,PLK1,TACC3,TPR,TRIP13,UBE2C
GO:BP	regulation of mitotic sister chromatid segregation	GO:0033047	3.66895e-10	9.43546	73	265	15	AURKB,CDC20,CDC6,CDT1,CENPF,DLGAP5,ESPL1,FBXO5,GEN1,PLK1,PTTG1,TACC3,TPR,TRIP13,UBE2C
GO:BP	metaphase/anaphase transition of cell cycle	GO:0044784	5.97209e-10	9.22387	62	265	14	AURKB,CDC20,CDC6,CDT1,CENPF,DLGAP5,ESPL1,FBXO5,GEN1,PLK1,TACC3,TPR,TRIP13,UBE2C
GO:BP	positive regulation of mitotic cell cycle phase transition	GO:1901992	8.76147e-10	9.05742	92	265	16	APEX1,CDC25A,CDC45,CDC6,CDK1,CDK4,CDT1,DLGAP5,DTL,EGFR,ESPL1,FBXO5,RAD51C,TERT,TFDP1,UBE2C
GO:BP	spindle assembly	GO:0051225	1.02194e-09	8.99058	109	265	17	ASPM,AURKA,AURKB,BIRC5,CDC20,CENPW,CHEK2,FBXO5,KIF11,KIF23,KIF4A,MYBL2,PLK1,RPS3,SPAG5,TPR,TPX2
GO:BP	regulation of DNA-dependent DNA replication	GO:0090329	1.04383e-09	8.98137	52	265	13	CDT1,CHEK2,DBF4,E2F7,E2F8,FBXO5,GMNN,RFC2,RFC3,RFC4,RFC5,TIMELESS,TIPIN
GO:BP	cell cycle G2/M phase transition	GO:0044839	1.07339e-09	8.96924	276	265	25	ATAD5,AURKA,AURKB,BRCA1,CDC25A,CDC6,CDK1,CDK4,CENPF,CHEK1,CHEK2,DTL,FBXO5,FOXM1,HMGA2,HMMR,KIF14,MELK,NES,ORC1,PLK1,RAD51C,TP53,TPX2,TUBB4B
GO:BP	DNA replication initiation	GO:0006270	1.98398e-09	8.70246	43	265	12	CCNE2,CDC45,CDC6,CDT1,MCM10,MCM2,MCM3,MCM4,MCM6,MCM7,ORC1,POLE3
GO:BP	regulation of chromosome organization	GO:0033044	1.99008e-09	8.70113	362	265	28	ATAD2,AURKB,BRCA1,CCT5,CDC20,CDC45,CDC6,CDT1,CENPF,CHEK1,DLGAP5,DNMT1,ESPL1,FBXO5,FEN1,GEN1,MCM2,MKI67,PARP1,PLK1,PTTG1,TACC3,TP53,TPR,TRIP13,UBE2C,USP7,XRCC5
GO:BP	meiotic cell cycle process	GO:1903046	2.24655e-09	8.64848	192	265	21	ASPM,AURKA,CCNE2,CDC20,CDC25A,ESPL1,FBXO5,MSH6,MSX1,MYBL1,NCAPD2,NCAPH,NUF2,PLK1,PTTG1,RAD51C,RAD54L,SGO2,SMC2,SMC4,TRIP13
GO:BP	DNA geometric change	GO:0032392	2.52396e-09	8.59792	115	265	17	ASCC3,G3BP1,GINS2,MCM2,MCM3,MCM4,MCM6,MCM7,PARP1,RAD54L,RFC2,RFC3,RFC4,RFC5,RUVBL1,TP53,XRCC5
GO:BP	DNA strand elongation	GO:0022616	2.58565e-09	8.58743	25	265	10	GINS2,GINS3,LIG1,MCM3,MCM4,MCM7,POLE3,RFC3,RFC4,TERT
GO:BP	double-strand break repair	GO:0006302	2.7375e-09	8.56265	263	265	24	BRCA1,CDC45,CHEK1,CHEK2,DEK,FEN1,FOXM1,GEN1,GINS2,HMGA2,MCM2,MCM3,MCM4,MCM6,MCM7,PARP1,PRKDC,RAD51AP1,RAD51C,RAD54L,TIMELESS,TP53,TRIP13,XRCC5
GO:BP	DNA strand elongation involved in DNA replication	GO:0006271	2.91098e-09	8.53596	18	265	9	GINS2,GINS3,LIG1,MCM3,MCM4,MCM7,POLE3,RFC3,RFC4
GO:BP	DNA packaging	GO:0006323	4.19175e-09	8.37761	244	265	23	ASF1B,CDK1,CENPK,CENPU,CENPW,DAXX,DNMT1,HAT1,HJURP,HMGA2,MCM2,NCAPD2,NCAPG,NCAPG2,NCAPH,NUSAP1,OIP5,RUVBL1,SMC2,SMC4,SUV39H1,TP53,TPR
GO:BP	regulation of mitotic metaphase/anaphase transition	GO:0030071	4.79368e-09	8.31933	58	265	13	AURKB,CDC20,CDC6,CDT1,CENPF,DLGAP5,ESPL1,FBXO5,GEN1,PLK1,TPR,TRIP13,UBE2C
GO:BP	signal transduction involved in DNA damage checkpoint	GO:0072422	6.56959e-09	8.18246	73	265	14	AURKA,BAX,BRCA1,CDK1,CHEK1,CHEK2,DTL,E2F7,E2F8,PLAGL1,PLK1,PRKDC,TFDP1,TP53
GO:BP	signal transduction involved in DNA integrity checkpoint	GO:0072401	6.56959e-09	8.18246	73	265	14	AURKA,BAX,BRCA1,CDK1,CHEK1,CHEK2,DTL,E2F7,E2F8,PLAGL1,PLK1,PRKDC,TFDP1,TP53
GO:BP	regulation of metaphase/anaphase transition of cell cycle	GO:1902099	7.64537e-09	8.1166	60	265	13	AURKB,CDC20,CDC6,CDT1,CENPF,DLGAP5,ESPL1,FBXO5,GEN1,PLK1,TPR,TRIP13,UBE2C
GO:BP	signal transduction involved in cell cycle checkpoint	GO:0072395	7.99653e-09	8.0971	74	265	14	AURKA,BAX,BRCA1,CDK1,CHEK1,CHEK2,DTL,E2F7,E2F8,PLAGL1,PLK1,PRKDC,TFDP1,TP53
GO:BP	regulation of transcription involved in G1/S transition of mitotic cell cycle	GO:0000083	9.98304e-09	8.00074	28	265	10	CDC45,CDC6,CDT1,DHFR,E2F7,FBXO5,ORC1,RRM2,TFDP1,TYMS
GO:BP	regulation of DNA metabolic process	GO:0051052	1.21991e-08	7.91367	362	265	27	ADIPOQ,ATAD5,AURKB,BAX,BRCA1,CCT5,CDT1,CHEK1,DEK,EGFR,FOXM1,HMGA2,MSH6,PARP1,PRKDC,RAD51AP1,RFC2,RFC3,RFC4,RFC5,RPS3,TFDP1,TIMELESS,TP53,USP1,USP7,XRCC5
GO:BP	G2/M transition of mitotic cell cycle	GO:0000086	1.33617e-08	7.87414	258	265	23	AURKA,AURKB,BRCA1,CDC25A,CDC6,CDK1,CDK4,CENPF,CHEK1,CHEK2,DTL,FBXO5,FOXM1,HMGA2,HMMR,KIF14,MELK,NES,ORC1,PLK1,RAD51C,TPX2,TUBB4B
GO:BP	microtubule-based process	GO:0007017	1.54195e-08	7.81193	784	265	40	ASPM,AURKA,AURKB,BIRC5,BRCA1,CCNF,CDC20,CDK1,CENPW,CHEK1,CHEK2,DAG1,DLGAP5,ESPL1,FBXO5,GEN1,KIF11,KIF13A,KIF14,KIF18B,KIF20A,KIF23,KIF2C,KIF4A,MYBL2,NUF2,NUP62,NUSAP1,PHLDB2,PLK1,RAN,RPS3,SKA1,SPAG5,SPC25,STIL,TACC3,TPR,TPX2,TUBB4B
GO:BP	regulation of cell cycle G2/M phase transition	GO:1902749	2.64227e-08	7.57802	218	265	21	ATAD5,AURKA,AURKB,BRCA1,CDC25A,CDC6,CDK1,CDK4,CENPF,CHEK1,DTL,FBXO5,HMGA2,HMMR,KIF14,ORC1,PLK1,RAD51C,TP53,TPX2,TUBB4B
GO:BP	signal transduction in response to DNA damage	GO:0042770	3.17857e-08	7.49777	134	265	17	ATAD5,AURKA,BAX,BRCA1,CDK1,CHEK1,CHEK2,DTL,E2F7,E2F8,FOXM1,MSX1,PLAGL1,PLK1,PRKDC,TFDP1,TP53
GO:BP	regulation of cell cycle G1/S phase transition	GO:1902806	5.02584e-08	7.29879	202	265	20	APEX1,AURKA,BAX,CDC45,CDC6,CDK1,CDK4,CHEK2,E2F7,E2F8,EGFR,EZH2,FAM83D,GLI1,KIF14,PLAGL1,PRKDC,TERT,TFDP1,TP53
GO:BP	meiotic cell cycle	GO:0051321	5.48531e-08	7.2608	251	265	22	ASPM,AURKA,CCNE2,CDC20,CDC25A,ESPL1,EXO1,FBXO5,MSH6,MSX1,MYBL1,NCAPD2,NCAPH,NUF2,PLK1,PTTG1,RAD51C,RAD54L,SGO2,SMC2,SMC4,TRIP13
GO:BP	telomere maintenance	GO:0000723	8.40016e-08	7.07571	163	265	18	APEX1,AURKB,CCNE2,CCT5,EXO1,FEN1,NHP2,PARP1,POLE3,PRKDC,RAD51C,RFC2,RFC3,RFC4,RFC5,TERT,USP7,XRCC5
GO:BP	double-strand break repair via break-induced replication	GO:0000727	1.02064e-07	6.99113	11	265	7	CDC45,GINS2,MCM2,MCM3,MCM4,MCM6,MCM7
GO:BP	negative regulation of sister chromatid segregation	GO:0033046	1.15598e-07	6.93705	46	265	11	AURKB,CDC20,CDT1,CENPF,ESPL1,FBXO5,GEN1,PLK1,PTTG1,TPR,TRIP13
GO:BP	DNA duplex unwinding	GO:0032508	1.21545e-07	6.91526	107	265	15	ASCC3,G3BP1,GINS2,MCM2,MCM3,MCM4,MCM6,MCM7,PARP1,RFC2,RFC3,RFC4,RFC5,RUVBL1,XRCC5
GO:BP	negative regulation of chromosome segregation	GO:0051985	1.4896e-07	6.82693	47	265	11	AURKB,CDC20,CDT1,CENPF,ESPL1,FBXO5,GEN1,PLK1,PTTG1,TPR,TRIP13
GO:BP	negative regulation of chromosome organization	GO:2001251	1.58856e-07	6.799	148	265	17	ATAD2,AURKB,BRCA1,CDC20,CDT1,CENPF,DNMT1,ESPL1,FBXO5,GEN1,MCM2,PARP1,PLK1,PTTG1,TPR,TRIP13,XRCC5
GO:BP	metaphase plate congression	GO:0051310	1.77949e-07	6.7497	61	265	12	AURKB,CDCA8,CDT1,CENPF,CHMP4A,FAM83D,KIF14,KIF2C,NUF2,NUP62,RRS1,SPAG5
GO:BP	protein-DNA complex subunit organization	GO:0071824	2.49938e-07	6.60217	298	265	23	ANP32E,ASF1B,CDC45,CDT1,CENPF,CENPK,CENPU,CENPW,DAXX,GMNN,HAT1,HJURP,MCM2,MCM3,MCM4,MCM6,MCM7,OIP5,PARP1,POLE3,RUVBL1,SMARCC1,TP53
GO:BP	meiotic nuclear division	GO:0140013	3.03433e-07	6.51794	176	265	18	ASPM,AURKA,CCNE2,CDC20,ESPL1,FBXO5,MSX1,MYBL1,NCAPH,NUF2,PLK1,PTTG1,RAD51C,RAD54L,SGO2,SMC2,SMC4,TRIP13
GO:BP	telomere organization	GO:0032200	3.03433e-07	6.51794	176	265	18	APEX1,AURKB,CCNE2,CCT5,EXO1,FEN1,NHP2,PARP1,POLE3,PRKDC,RAD51C,RFC2,RFC3,RFC4,RFC5,TERT,USP7,XRCC5
GO:BP	establishment of chromosome localization	GO:0051303	3.04235e-07	6.51679	79	265	13	AURKB,CDCA8,CDT1,CENPF,CHMP4A,DLGAP5,FAM83D,KIF14,KIF2C,NUF2,NUP62,RRS1,SPAG5
GO:BP	ribosome biogenesis	GO:0042254	3.05234e-07	6.51537	301	265	23	AATF,C1QBP,EBNA1BP2,EXOSC5,FBL,ISG20,LYAR,NHP2,NUP88,RAN,RPL3,RPL6,RPL7A,RPLP0,RPS2,RPS7,RPSA,RRS1,SUV39H1,TEX10,UTP14A,WDR3,WDR43
GO:BP	chromosome localization	GO:0050000	3.58524e-07	6.44548	80	265	13	AURKB,CDCA8,CDT1,CENPF,CHMP4A,DLGAP5,FAM83D,KIF14,KIF2C,NUF2,NUP62,RRS1,SPAG5
GO:BP	regulation of G1/S transition of mitotic cell cycle	GO:2000045	4.4037e-07	6.35618	180	265	18	APEX1,AURKA,BAX,CDC45,CDC6,CDK1,CDK4,CHEK2,E2F7,E2F8,EGFR,EZH2,KIF14,PLAGL1,PRKDC,TERT,TFDP1,TP53
GO:BP	double-strand break repair via homologous recombination	GO:0000724	5.65837e-07	6.24731	139	265	16	BRCA1,CDC45,CHEK1,FEN1,GEN1,GINS2,MCM2,MCM3,MCM4,MCM6,MCM7,PARP1,RAD51AP1,RAD51C,RAD54L,TIMELESS
GO:BP	recombinational repair	GO:0000725	6.30483e-07	6.20033	140	265	16	BRCA1,CDC45,CHEK1,FEN1,GEN1,GINS2,MCM2,MCM3,MCM4,MCM6,MCM7,PARP1,RAD51AP1,RAD51C,RAD54L,TIMELESS
GO:BP	ribonucleoprotein complex biogenesis	GO:0022613	7.16902e-07	6.14454	433	265	27	AATF,C1QBP,EBNA1BP2,EIF3E,EXOSC5,FBL,GEMIN5,ISG20,LYAR,NHP2,NUP88,RAN,RPL3,RPL6,RPL7A,RPLP0,RPS2,RPS7,RPSA,RRS1,RUVBL1,SNRPB,SUV39H1,TEX10,UTP14A,WDR3,WDR43
GO:BP	negative regulation of mitotic sister chromatid separation	GO:2000816	7.20125e-07	6.14259	41	265	10	AURKB,CDC20,CDT1,CENPF,FBXO5,GEN1,PLK1,PTTG1,TPR,TRIP13
GO:BP	negative regulation of mitotic nuclear division	GO:0045839	7.47113e-07	6.12661	54	265	11	AURKB,CDC20,CDT1,CENPF,CHEK1,FBXO5,GEN1,PLK1,PTTG1,TPR,TRIP13
GO:BP	negative regulation of chromosome separation	GO:1905819	9.32951e-07	6.03014	42	265	10	AURKB,CDC20,CDT1,CENPF,FBXO5,GEN1,PLK1,PTTG1,TPR,TRIP13
GO:BP	negative regulation of mitotic sister chromatid segregation	GO:0033048	1.53282e-06	5.81451	44	265	10	AURKB,CDC20,CDT1,CENPF,FBXO5,GEN1,PLK1,PTTG1,TPR,TRIP13
GO:BP	mitotic DNA integrity checkpoint	GO:0044774	1.56641e-06	5.80509	108	265	14	AURKA,BAX,CDC6,CDK1,CHEK2,E2F7,E2F8,HMGA2,ORC1,PLAGL1,PRKDC,TFDP1,TIPIN,TP53
GO:BP	DNA damage checkpoint	GO:0000077	1.60442e-06	5.79468	149	265	16	AURKA,BAX,BRCA1,CDK1,CHEK1,CHEK2,DTL,E2F7,E2F8,HMGA2,PLAGL1,PLK1,PRKDC,TFDP1,TIPIN,TP53
GO:BP	DNA biosynthetic process	GO:0071897	1.63657e-06	5.78607	195	265	18	ADIPOQ,AURKB,CCT5,CENPF,DTL,LIG1,NHP2,POLE3,RFC2,RFC3,RFC4,RFC5,TERT,TFDP1,TK1,TP53,TYMS,XRCC5
GO:BP	mitotic spindle assembly	GO:0090307	1.68666e-06	5.77297	58	265	11	AURKB,BIRC5,CDC20,CHEK2,KIF11,KIF23,KIF4A,MYBL2,PLK1,TPR,TPX2
GO:BP	mitotic DNA replication	GO:1902969	1.89186e-06	5.72311	15	265	7	CDC45,CHEK2,LIG1,MCM2,MCM3,MCM4,MCM6
GO:BP	regulation of G2/M transition of mitotic cell cycle	GO:0010389	2.67481e-06	5.57271	201	265	18	AURKA,AURKB,BRCA1,CDC25A,CDC6,CDK1,CDK4,CENPF,DTL,FBXO5,HMGA2,HMMR,KIF14,ORC1,PLK1,RAD51C,TPX2,TUBB4B
GO:BP	protein-DNA complex assembly	GO:0065004	3.03457e-06	5.5179	254	265	20	ASF1B,CDC45,CDT1,CENPF,CENPK,CENPU,CENPW,DAXX,GMNN,HAT1,HJURP,MCM2,MCM3,MCM4,MCM6,MCM7,OIP5,PARP1,RUVBL1,TP53
GO:BP	negative regulation of nuclear division	GO:0051784	4.27319e-06	5.36925	63	265	11	AURKB,CDC20,CDT1,CENPF,CHEK1,FBXO5,GEN1,PLK1,PTTG1,TPR,TRIP13
GO:BP	DNA damage response, detection of DNA damage	GO:0042769	7.53591e-06	5.12286	38	265	9	DTL,HMGA2,PARP1,RFC2,RFC3,RFC4,RFC5,RPS3,USP1
GO:BP	chromatin organization	GO:0006325	9.66455e-06	5.01482	815	265	36	ACTL6A,ANP32E,ASF1B,ATAD2,AURKA,AURKB,BRCA1,BRMS1L,CDC45,CDK1,CENPK,CENPU,CENPW,CHEK1,DAXX,DEK,DNMT1,EZH2,FBL,HAT1,HJURP,HMGA2,LEF1,MCM2,MKI67,NUDT5,OIP5,POLE3,RUVBL1,SMARCC1,SUV39H1,TP53,TPR,UHRF1,USP7,VRK1
GO:BP	negative regulation of mitotic metaphase/anaphase transition	GO:0045841	9.67095e-06	5.01453	39	265	9	AURKB,CDC20,CDT1,CENPF,FBXO5,GEN1,PLK1,TPR,TRIP13
GO:BP	cytokinesis	GO:0000910	1.21475e-05	4.91551	171	265	16	AURKA,AURKB,CDC6,CHMP4A,CIT,E2F7,E2F8,ESPL1,KIF13A,KIF14,KIF20A,KIF23,KIF4A,NUP62,NUSAP1,PLK1
GO:BP	negative regulation of metaphase/anaphase transition of cell cycle	GO:1902100	1.23185e-05	4.90944	40	265	9	AURKB,CDC20,CDT1,CENPF,FBXO5,GEN1,PLK1,TPR,TRIP13
GO:BP	regulation of cytokinesis	GO:0032465	1.28866e-05	4.88986	87	265	12	AURKA,AURKB,CDC6,CIT,E2F7,E2F8,KIF13A,KIF14,KIF20A,KIF23,NUP62,PLK1
GO:BP	positive regulation of DNA metabolic process	GO:0051054	1.37441e-05	4.86189	197	265	17	ATAD5,AURKB,BAX,BRCA1,CCT5,EGFR,FOXM1,PARP1,PRKDC,RFC2,RFC3,RFC4,RFC5,RPS3,TIMELESS,USP7,XRCC5
GO:BP	regulation of cell cycle arrest	GO:0071156	1.44552e-05	4.83998	107	265	13	AURKA,BAX,BRCA1,CDK1,CDK4,CHEK2,E2F7,E2F8,FOXM1,HMGA2,PLAGL1,TFDP1,TP53
GO:BP	signal transduction involved in mitotic G1 DNA damage checkpoint	GO:0072431	2.25293e-05	4.64725	57	265	10	AURKA,BAX,CDK1,CHEK2,E2F7,E2F8,PLAGL1,PRKDC,TFDP1,TP53
GO:BP	intracellular signal transduction involved in G1 DNA damage checkpoint	GO:1902400	2.25293e-05	4.64725	57	265	10	AURKA,BAX,CDK1,CHEK2,E2F7,E2F8,PLAGL1,PRKDC,TFDP1,TP53
GO:BP	regulation of signal transduction by p53 class mediator	GO:1901796	2.75463e-05	4.55994	181	265	16	ATAD5,AURKA,AURKB,BRCA1,CHEK1,CHEK2,EXO1,MSX1,RFC2,RFC3,RFC4,RFC5,RPS7,RRS1,TP53,TPX2
GO:BP	neural precursor cell proliferation	GO:0061351	2.7763e-05	4.55653	157	265	15	ASPM,CDH2,GLI1,GLI3,HHIP,ILK,KIF14,LEF1,MELK,NES,PSMG1,RRM1,SHCBP1,TP53,ZEB2
GO:BP	response to radiation	GO:0009314	3.02913e-05	4.51868	447	265	25	AEN,AURKB,BAX,BRCA1,CASP7,CDC25A,CHEK1,CHEK2,DTL,EGFR,FEN1,HMGA2,MSH6,NET1,PARP1,PPP1CC,PRKDC,RAD51AP1,RAD54L,RRM1,TIPIN,TMEM109,TP53,USP1,XRCC5
GO:BP	pre-replicative complex assembly involved in cell cycle DNA replication	GO:1902299	3.17674e-05	4.49802	7	265	5	MCM2,MCM3,MCM4,MCM6,MCM7
GO:BP	pre-replicative complex assembly	GO:0036388	3.17674e-05	4.49802	7	265	5	MCM2,MCM3,MCM4,MCM6,MCM7
GO:BP	pre-replicative complex assembly involved in nuclear cell cycle DNA replication	GO:0006267	3.17674e-05	4.49802	7	265	5	MCM2,MCM3,MCM4,MCM6,MCM7
GO:BP	signal transduction involved in mitotic DNA integrity checkpoint	GO:1902403	3.19379e-05	4.49569	59	265	10	AURKA,BAX,CDK1,CHEK2,E2F7,E2F8,PLAGL1,PRKDC,TFDP1,TP53
GO:BP	signal transduction involved in mitotic cell cycle checkpoint	GO:0072413	3.19379e-05	4.49569	59	265	10	AURKA,BAX,CDK1,CHEK2,E2F7,E2F8,PLAGL1,PRKDC,TFDP1,TP53
GO:BP	signal transduction involved in mitotic DNA damage checkpoint	GO:1902402	3.19379e-05	4.49569	59	265	10	AURKA,BAX,CDK1,CHEK2,E2F7,E2F8,PLAGL1,PRKDC,TFDP1,TP53
GO:BP	negative regulation of organelle organization	GO:0010639	3.31296e-05	4.47978	416	265	24	ATAD2,AURKB,BRCA1,CCNF,CDC20,CDT1,CENPF,CHEK1,CHMP4A,DNMT1,ESPL1,FBXO5,GEN1,MCM2,PARP1,PFN1,PHLDB2,PLK1,PTTG1,TP53,TPR,TPX2,TRIP13,XRCC5
GO:BP	aging	GO:0007568	4.40125e-05	4.35642	327	265	21	APEX1,AURKB,CASP7,CDK1,CHEK1,CHEK2,DAG1,EEF2,FBXO5,FOXM1,HMGA2,ILK,MSH6,NFKB2,NUP62,PRKDC,RAD54L,TERT,TNFRSF1B,TP53,TYMS
GO:BP	kinetochore organization	GO:0051383	4.58857e-05	4.33832	22	265	7	CDT1,CENPF,CENPK,CENPW,NUF2,SMC2,SMC4
GO:BP	mitotic metaphase plate congression	GO:0007080	4.59325e-05	4.33788	46	265	9	AURKB,CDCA8,CDT1,CHMP4A,KIF14,KIF2C,NUF2,NUP62,RRS1
GO:BP	chromosome condensation	GO:0030261	4.59325e-05	4.33788	46	265	9	CDK1,HMGA2,NCAPD2,NCAPG,NCAPG2,NCAPH,NUSAP1,SMC2,SMC4
GO:BP	mitotic G1 DNA damage checkpoint	GO:0031571	6.1679e-05	4.20986	63	265	10	AURKA,BAX,CDK1,CHEK2,E2F7,E2F8,PLAGL1,PRKDC,TFDP1,TP53
GO:BP	mitotic G1/S transition checkpoint	GO:0044819	6.1679e-05	4.20986	63	265	10	AURKA,BAX,CDK1,CHEK2,E2F7,E2F8,PLAGL1,PRKDC,TFDP1,TP53
GO:BP	mitotic DNA damage checkpoint	GO:0044773	6.43724e-05	4.1913	100	265	12	AURKA,BAX,CDK1,CHEK2,E2F7,E2F8,HMGA2,PLAGL1,PRKDC,TFDP1,TIPIN,TP53
GO:BP	G1 DNA damage checkpoint	GO:0044783	7.21579e-05	4.14172	64	265	10	AURKA,BAX,CDK1,CHEK2,E2F7,E2F8,PLAGL1,PRKDC,TFDP1,TP53
GO:BP	positive regulation of cell cycle arrest	GO:0071158	7.58276e-05	4.12017	82	265	11	AURKA,BAX,BRCA1,CDK1,CHEK2,E2F7,E2F8,HMGA2,PLAGL1,TFDP1,TP53
GO:BP	regulation of microtubule cytoskeleton organization	GO:0070507	7.93442e-05	4.10048	195	265	16	AURKA,BRCA1,CCNF,CHEK1,GEN1,KIF11,NUP62,PHLDB2,PLK1,RPS3,SKA1,SPAG5,STIL,TACC3,TPR,TPX2
GO:BP	response to ionizing radiation	GO:0010212	8.19618e-05	4.08639	146	265	14	AEN,BAX,BRCA1,CHEK2,HMGA2,NET1,PARP1,PRKDC,RAD51AP1,RAD54L,RRM1,TMEM109,TP53,XRCC5
GO:BP	head development	GO:0060322	8.93355e-05	4.04898	808	265	34	ASPM,ATIC,BAX,CDH2,CENPF,COL2A1,EGFR,EZH2,G6PD,GLI1,GLI3,GRIN2C,HES3,HES5,HOXB1,HSPG2,KIF14,LEF1,MSX1,NES,NME1,NOTCH3,PFAS,PHGDH,PRKDC,PSMG1,RRM1,SLC2A1,SNRPB,STIL,TACC3,TP53,XRCC5,ZEB2
GO:BP	regulation of response to DNA damage stimulus	GO:2001020	9.96169e-05	4.00167	225	265	17	ATAD5,BRCA1,CHEK1,CHEK2,DEK,EGFR,FBXO5,FOXM1,HMGA2,MSX1,PARP1,PRKDC,RAD51AP1,RPS3,TIMELESS,TP53,USP1
GO:BP	mitotic spindle assembly checkpoint	GO:0007094	0.00012479	3.90382	37	265	8	AURKB,CDC20,CDT1,CENPF,GEN1,PLK1,TPR,TRIP13
GO:BP	spindle assembly checkpoint	GO:0071173	0.00012479	3.90382	37	265	8	AURKB,CDC20,CDT1,CENPF,GEN1,PLK1,TPR,TRIP13
GO:BP	spindle checkpoint	GO:0031577	0.00012479	3.90382	37	265	8	AURKB,CDC20,CDT1,CENPF,GEN1,PLK1,TPR,TRIP13
GO:BP	mitotic spindle checkpoint	GO:0071174	0.00012479	3.90382	37	265	8	AURKB,CDC20,CDT1,CENPF,GEN1,PLK1,TPR,TRIP13
GO:BP	DNA damage response, signal transduction by p53 class mediator	GO:0030330	0.000153905	3.81275	108	265	12	AURKA,BAX,BRCA1,CDK1,CHEK2,E2F7,E2F8,FOXM1,MSX1,PLAGL1,TFDP1,TP53
GO:BP	mitotic chromosome condensation	GO:0007076	0.000242798	3.61476	17	265	6	NCAPD2,NCAPG,NCAPH,NUSAP1,SMC2,SMC4
GO:BP	DNA replication checkpoint	GO:0000076	0.000242798	3.61476	17	265	6	CDC45,CDC6,CDT1,ORC1,TIMELESS,TIPIN
GO:BP	brain development	GO:0007420	0.000251169	3.60003	763	265	32	ASPM,ATIC,BAX,CDH2,CENPF,EGFR,EZH2,G6PD,GLI1,GLI3,GRIN2C,HES3,HES5,HOXB1,HSPG2,KIF14,LEF1,MSX1,NES,NME1,NOTCH3,PHGDH,PRKDC,PSMG1,RRM1,SLC2A1,SNRPB,STIL,TACC3,TP53,XRCC5,ZEB2
GO:BP	meiotic chromosome segregation	GO:0045132	0.000255492	3.59262	92	265	11	CCNE2,ESPL1,NCAPH,NUF2,PLK1,PTTG1,RAD51C,SGO2,SMC2,SMC4,TRIP13
GO:BP	protein localization to organelle	GO:0033365	0.000255942	3.59186	969	265	37	AURKA,AURKB,BAX,CCT5,CDK1,CDT1,CHMP4A,DAG1,EZH2,FAM83D,GLI3,MSX1,NUP62,NUP85,NUP88,PARP1,PLK1,PMM2,RAN,RPL3,RPL6,RPL7A,RPLP0,RPS2,RPS3,RPS7,RPSA,RRS1,SMAD3,SPAG5,STIL,TERT,TFDP1,TOMM34,TP53,TPR,XRCC5
GO:BP	DNA damage response, signal transduction by p53 class mediator resulting in cell cycle arrest	GO:0006977	0.000277621	3.55655	56	265	9	AURKA,BAX,CDK1,CHEK2,E2F7,E2F8,PLAGL1,TFDP1,TP53
GO:BP	response to UV	GO:0009411	0.000341333	3.46682	139	265	13	AURKB,BAX,CASP7,CDC25A,CHEK1,DTL,EGFR,FEN1,MSH6,PARP1,TIPIN,TP53,USP1
GO:BP	positive regulation of DNA replication	GO:0045740	0.000357865	3.44628	42	265	8	ATAD5,CDK1,CDT1,DBF4,E2F7,E2F8,EGFR,GLI1
GO:BP	positive regulation of cell cycle G1/S phase transition	GO:1902808	0.000380291	3.41988	58	265	9	APEX1,CDC45,CDC6,EGFR,EZH2,FAM83D,GLI1,TERT,TFDP1
GO:BP	regulation of cell division	GO:0051302	0.000443567	3.35304	167	265	14	ASPM,AURKA,AURKB,CDC6,CIT,E2F7,E2F8,KIF13A,KIF14,KIF18B,KIF20A,KIF23,NUP62,PLK1
GO:BP	viral process	GO:0016032	0.000493453	3.30675	910	265	35	AEN,BAX,C1QBP,CCDC86,CDK1,CENPU,CHMP4A,DAG1,DAXX,DEK,EGFR,G3BP1,HMGA2,ISG20,LEF1,MSH6,NUP62,NUP85,NUP88,PLSCR1,PTX3,RAN,RPL3,RPL6,RPL7A,RPLP0,RPS2,RPS3,RPS7,RPSA,SUV39H1,TP53,TPR,USP7,XRCC5
GO:BP	positive regulation of cell cycle G2/M phase transition	GO:1902751	0.00049503	3.30537	30	265	7	ATAD5,CDC25A,CDK1,CDK4,DTL,FBXO5,RAD51C
GO:BP	chromatin assembly or disassembly	GO:0006333	0.000509251	3.29307	223	265	16	ASF1B,CENPK,CENPU,CENPW,DAXX,DNMT1,HAT1,HJURP,HMGA2,MCM2,OIP5,RUVBL1,SMARCC1,SUV39H1,TP53,TPR
GO:BP	meiosis I cell cycle process	GO:0061982	0.000544898	3.26369	121	265	12	AURKA,CCNE2,CDC25A,ESPL1,FBXO5,MSH6,MYBL1,PLK1,PTTG1,RAD51C,RAD54L,TRIP13
GO:BP	chromatin assembly	GO:0031497	0.000569809	3.24427	197	265	15	ASF1B,CENPK,CENPU,CENPW,DAXX,DNMT1,HAT1,HJURP,HMGA2,MCM2,OIP5,RUVBL1,SUV39H1,TP53,TPR
GO:BP	chromatin remodeling	GO:0006338	0.000688299	3.16222	228	265	16	ACTL6A,ANP32E,CENPK,CENPU,CENPW,DAXX,DNMT1,HJURP,HMGA2,NUDT5,OIP5,POLE3,RUVBL1,SMARCC1,SUV39H1,TPR
GO:BP	negative regulation of G1/S transition of mitotic cell cycle	GO:2000134	0.0007129	3.14697	124	265	12	AURKA,BAX,CDK1,CDK4,CHEK2,E2F7,E2F8,EZH2,PLAGL1,PRKDC,TFDP1,TP53
GO:BP	regulation of microtubule-based process	GO:0032886	0.000774648	3.1109	230	265	16	AURKA,BRCA1,CCNF,CHEK1,GEN1,KIF11,NUP62,PHLDB2,PLK1,RPS3,SKA1,SPAG5,STIL,TACC3,TPR,TPX2
GO:BP	viral transcription	GO:0019083	0.000906989	3.0424	177	265	14	HMGA2,LEF1,NUP62,NUP85,NUP88,RPL3,RPL6,RPL7A,RPLP0,RPS2,RPS3,RPS7,RPSA,TPR
GO:BP	intrinsic apoptotic signaling pathway in response to DNA damage	GO:0008630	0.000999659	3.00015	105	265	11	AEN,ATAD5,BAX,BRCA1,CHEK2,MSH6,PRKDC,RPS3,TMEM109,TNFRSF1B,TP53
GO:BP	cell cycle arrest	GO:0007050	0.00103511	2.98501	235	265	16	AURKA,BAX,BRCA1,CDK1,CDK4,CHEK2,E2F7,E2F8,FOXM1,HMGA2,ILK,NOTCH2,PLAGL1,SMAD3,TFDP1,TP53
GO:BP	regulation of DNA repair	GO:0006282	0.00119283	2.92342	130	265	12	BRCA1,CHEK1,DEK,EGFR,FOXM1,HMGA2,PARP1,PRKDC,RAD51AP1,RPS3,TIMELESS,USP1
GO:BP	negative regulation of cell cycle G1/S phase transition	GO:1902807	0.00119283	2.92342	130	265	12	AURKA,BAX,CDK1,CDK4,CHEK2,E2F7,E2F8,EZH2,PLAGL1,PRKDC,TFDP1,TP53
GO:BP	organelle assembly	GO:0070925	0.00129258	2.88854	863	265	33	ASPM,AURKA,AURKB,BIRC5,BRCA1,C1QBP,CDC20,CDK1,CENPF,CENPK,CENPW,CHEK2,CHMP4A,FBXO5,G3BP1,KIF11,KIF23,KIF4A,MYBL2,NUP62,PLK1,RPL3,RPL6,RPLP0,RPS3,RPSA,RRS1,SDC1,SPAG5,STIL,TPR,TPX2,TUBB4B
GO:BP	positive regulation of transferase activity	GO:0051347	0.0013733	2.86223	701	265	29	ADIPOQ,AURKB,CDC20,CDC6,CDK1,CKS1B,DAG1,DAXX,DBF4,EGFR,EZH2,FZD10,HMGA2,ILK,KIF14,NCAPG2,PAK4,PLK1,RFC2,RFC3,RFC4,RFC5,RPS2,RPS3,TNFRSF10B,TPX2,UBE2C,XRCC5,ZEB2
GO:BP	negative regulation of DNA replication	GO:0008156	0.00153505	2.81388	35	265	7	CDC6,CHEK2,FBXO5,GMNN,TIMELESS,TIPIN,TP53
GO:BP	nucleic acid phosphodiester bond hydrolysis	GO:0090305	0.00186832	2.72855	308	265	18	AEN,APEX1,ATAD5,BAX,EXO1,EXOSC5,FEN1,G3BP1,GEN1,ISG20,NHP2,PARP1,RFC2,RFC3,RFC4,RFC5,RNASEH2A,RRS1
GO:BP	negative regulation of transcription by RNA polymerase II	GO:0000122	0.00189589	2.72219	878	265	33	AR,AURKB,BRMS1L,C1QBP,DNMT1,E2F2,E2F7,E2F8,EZH2,FOXM1,FST,GLI3,HES3,HES5,HMGA2,LEF1,LYAR,MSX1,NFATC3,NFKB2,NOTCH2,NOTCH3,PARP1,PLK1,SMAD3,SUV39H1,TFAP2B,TIMELESS,TP53,TPR,UHRF1,ZBTB21,ZEB2
GO:BP	rRNA processing	GO:0006364	0.00196667	2.70627	217	265	15	EBNA1BP2,EXOSC5,FBL,ISG20,LYAR,NHP2,RPL7A,RPS2,RPS7,RRS1,SUV39H1,TEX10,UTP14A,WDR3,WDR43
GO:BP	positive regulation of nuclear division	GO:0051785	0.00198971	2.70121	70	265	9	AURKA,AURKB,CDT1,DLGAP5,ESPL1,MSX1,NUP62,NUSAP1,UBE2C
GO:BP	symbiotic process	GO:0044403	0.00209437	2.67895	968	265	35	AEN,BAX,C1QBP,CCDC86,CDK1,CENPU,CHMP4A,DAG1,DAXX,DEK,EGFR,G3BP1,HMGA2,ISG20,LEF1,MSH6,NUP62,NUP85,NUP88,PLSCR1,PTX3,RAN,RPL3,RPL6,RPL7A,RPLP0,RPS2,RPS3,RPS7,RPSA,SUV39H1,TP53,TPR,USP7,XRCC5
GO:BP	DNA replication-independent nucleosome assembly	GO:0006336	0.00233491	2.63173	53	265	8	ASF1B,CENPK,CENPU,CENPW,HAT1,HJURP,OIP5,RUVBL1
GO:BP	DNA replication-independent nucleosome organization	GO:0034724	0.0027062	2.56764	54	265	8	ASF1B,CENPK,CENPU,CENPW,HAT1,HJURP,OIP5,RUVBL1
GO:BP	viral gene expression	GO:0019080	0.00274659	2.56121	194	265	14	HMGA2,LEF1,NUP62,NUP85,NUP88,RPL3,RPL6,RPL7A,RPLP0,RPS2,RPS3,RPS7,RPSA,TPR
GO:BP	mitotic cytokinesis	GO:0000281	0.00285768	2.54399	73	265	9	CHMP4A,CIT,ESPL1,KIF20A,KIF23,KIF4A,NUP62,NUSAP1,PLK1
GO:BP	cell aging	GO:0007569	0.00324122	2.48929	118	265	11	CDK1,CHEK1,CHEK2,FBXO5,FOXM1,HMGA2,ILK,NUP62,PRKDC,TERT,TP53
GO:BP	meiotic chromosome condensation	GO:0010032	0.00359446	2.44437	7	265	4	NCAPD2,NCAPH,SMC2,SMC4
GO:BP	animal organ regeneration	GO:0031100	0.00360303	2.44333	75	265	9	ATIC,AURKA,CDK1,CDK4,EGFR,EZH2,GLI1,GLI3,TYMS
GO:BP	rRNA metabolic process	GO:0016072	0.00366119	2.43638	228	265	15	EBNA1BP2,EXOSC5,FBL,ISG20,LYAR,NHP2,RPL7A,RPS2,RPS7,RRS1,SUV39H1,TEX10,UTP14A,WDR3,WDR43
GO:BP	regulation of centrosome cycle	GO:0046605	0.00473734	2.32447	58	265	8	AURKA,BRCA1,CCNF,CHEK1,GEN1,KIF11,NUP62,STIL
GO:BP	positive regulation of mitotic nuclear division	GO:0045840	0.00473734	2.32447	58	265	8	AURKA,AURKB,CDT1,DLGAP5,ESPL1,NUP62,NUSAP1,UBE2C
GO:BP	intrinsic apoptotic signaling pathway	GO:0097193	0.00481395	2.3175	296	265	17	AEN,ATAD5,BAX,BRCA1,CHEK2,E2F2,MELK,MSH6,MSX1,PARP1,PRKDC,RPS3,RPS7,TMEM109,TNFRSF10B,TNFRSF1B,TP53
GO:BP	intrinsic apoptotic signaling pathway by p53 class mediator	GO:0072332	0.00503344	2.29813	78	265	9	AEN,ATAD5,BAX,CHEK2,E2F2,MSX1,RPS7,TMEM109,TP53
GO:BP	positive regulation of G2/M transition of mitotic cell cycle	GO:0010971	0.00512845	2.29001	27	265	6	CDC25A,CDK1,CDK4,DTL,FBXO5,RAD51C
GO:BP	telomere maintenance via semi-conservative replication	GO:0032201	0.00512845	2.29001	27	265	6	FEN1,POLE3,RFC2,RFC3,RFC4,RFC5
GO:BP	cytoskeleton-dependent cytokinesis	GO:0061640	0.0056644	2.24685	101	265	10	AURKB,CHMP4A,CIT,ESPL1,KIF20A,KIF23,KIF4A,NUP62,NUSAP1,PLK1
GO:BP	pallium development	GO:0021543	0.00580581	2.23614	178	265	13	ASPM,ATIC,BAX,CDH2,EGFR,EZH2,GLI3,KIF14,LEF1,NME1,SLC2A1,TACC3,ZEB2
GO:BP	positive regulation of protein localization to nucleus	GO:1900182	0.00623806	2.20495	80	265	9	CCT5,CDK1,GLI3,PARP1,PLK1,RAN,SMAD3,TERT,TPR
GO:BP	regulation of DNA endoreduplication	GO:0032875	0.00727281	2.1383	3	265	3	E2F7,E2F8,FBXO5
GO:BP	DNA replication preinitiation complex assembly	GO:0071163	0.00727281	2.1383	3	265	3	CDC45,CDT1,GMNN
GO:BP	nucleosome organization	GO:0034728	0.0083833	2.07659	184	265	13	ANP32E,ASF1B,CENPK,CENPU,CENPW,DAXX,HAT1,HJURP,MCM2,OIP5,POLE3,RUVBL1,SMARCC1
GO:BP	negative regulation of cell cycle G2/M phase transition	GO:1902750	0.0104275	1.98182	108	265	10	AURKA,AURKB,BRCA1,CDC6,CDK1,CHEK1,DTL,HMGA2,ORC1,PLK1
GO:BP	anatomical structure homeostasis	GO:0060249	0.0111814	1.9515	458	265	21	APEX1,AURKB,BAX,CCNE2,CCT5,COL2A1,EGFR,EXO1,FEN1,NHP2,PARP1,POLE3,PRKDC,RAD51C,RFC2,RFC3,RFC4,RFC5,TERT,USP7,XRCC5
GO:BP	establishment of protein localization to organelle	GO:0072594	0.0113168	1.94627	574	265	24	BAX,CCT5,CDK1,CHMP4A,GLI3,NUP62,NUP85,NUP88,PMM2,RAN,RPL3,RPL6,RPL7A,RPLP0,RPS2,RPS3,RPS7,RPSA,SMAD3,TERT,TFDP1,TOMM34,TP53,TPR
GO:BP	chordate embryonic development	GO:0043009	0.011797	1.92823	656	265	26	ACTL6A,AR,ASF1B,BRCA1,CENPU,CHEK1,COL2A1,E2F7,E2F8,EGFR,GLI3,HES3,HES5,HOXB1,LEF1,MSX1,MTHFD1,NCAPG2,NOTCH2,PFN1,PHGDH,PRKDC,SMAD3,STIL,TP53,ZEB2
GO:BP	female meiotic nuclear division	GO:0007143	0.0121385	1.91584	31	265	6	AURKA,FBXO5,NCAPH,PLK1,RAD51C,TRIP13
GO:BP	protein targeting to ER	GO:0045047	0.0123062	1.90987	110	265	10	CHMP4A,PMM2,RPL3,RPL6,RPL7A,RPLP0,RPS2,RPS3,RPS7,RPSA
GO:BP	regulation of DNA-directed DNA polymerase activity	GO:1900262	0.0126406	1.89823	9	265	4	RFC2,RFC3,RFC4,RFC5
GO:BP	positive regulation of DNA-directed DNA polymerase activity	GO:1900264	0.0126406	1.89823	9	265	4	RFC2,RFC3,RFC4,RFC5
GO:BP	regulation of DNA biosynthetic process	GO:2000278	0.0133508	1.87449	111	265	10	ADIPOQ,AURKB,CCT5,RFC2,RFC3,RFC4,RFC5,TFDP1,TP53,XRCC5
GO:BP	liver regeneration	GO:0097421	0.0147555	1.83105	32	265	6	AURKA,EGFR,EZH2,GLI1,GLI3,TYMS
GO:BP	establishment of protein localization to endoplasmic reticulum	GO:0072599	0.0169583	1.77062	114	265	10	CHMP4A,PMM2,RPL3,RPL6,RPL7A,RPLP0,RPS2,RPS3,RPS7,RPSA
GO:BP	positive regulation of chromosome segregation	GO:0051984	0.0178122	1.74928	33	265	6	AURKB,CDC6,CDT1,DLGAP5,ESPL1,FEN1
GO:BP	chromosome organization involved in meiotic cell cycle	GO:0070192	0.0179606	1.74568	69	265	8	CCNE2,NCAPD2,NCAPH,RAD51C,SGO2,SMC2,SMC4,TRIP13
GO:BP	ATP-dependent chromatin remodeling	GO:0043044	0.0183024	1.73749	91	265	9	ACTL6A,ANP32E,CENPK,CENPU,CENPW,HJURP,OIP5,RUVBL1,SMARCC1
GO:BP	establishment of organelle localization	GO:0051656	0.0187873	1.72614	436	265	20	AURKB,CDCA8,CDT1,CENPF,CHMP4A,DLGAP5,ESPL1,FAM83D,KIF13A,KIF14,KIF23,KIF2C,NUF2,NUP62,NUP88,NUSAP1,PLK1,RAN,RRS1,SPAG5
GO:BP	embryo development ending in birth or egg hatching	GO:0009792	0.0190659	1.71974	674	265	26	ACTL6A,AR,ASF1B,BRCA1,CENPU,CHEK1,COL2A1,E2F7,E2F8,EGFR,GLI3,HES3,HES5,HOXB1,LEF1,MSX1,MTHFD1,NCAPG2,NOTCH2,PFN1,PHGDH,PRKDC,SMAD3,STIL,TP53,ZEB2
GO:BP	meiosis I	GO:0007127	0.0198066	1.70319	116	265	10	AURKA,CCNE2,ESPL1,FBXO5,MYBL1,PLK1,PTTG1,RAD51C,RAD54L,TRIP13
GO:BP	negative regulation of DNA-dependent DNA replication	GO:2000104	0.0200291	1.69834	20	265	5	CHEK2,FBXO5,GMNN,TIMELESS,TIPIN
GO:BP	G2 DNA damage checkpoint	GO:0031572	0.0213626	1.67034	34	265	6	BRCA1,CDK1,CHEK1,DTL,HMGA2,PLK1
GO:BP	forebrain development	GO:0030900	0.022377	1.6502	404	265	19	ASPM,ATIC,BAX,CDH2,EGFR,EZH2,GLI1,GLI3,HES5,KIF14,LEF1,MSX1,NME1,NOTCH3,RRM1,SLC2A1,STIL,TACC3,ZEB2
GO:BP	positive regulation of organelle organization	GO:0010638	0.0257568	1.58911	644	265	25	AURKA,AURKB,BAX,BRCA1,CCT5,CDT1,DLGAP5,DNMT1,ESPL1,FEN1,G3BP1,MSX1,NES,NUP62,NUSAP1,PFN1,RPS3,SDC1,SMAD3,SPAG5,TFDP1,TP53,TPR,UBE2C,XRCC5
GO:BP	regulation of binding	GO:0051098	0.0262563	1.58077	372	265	18	ADIPOQ,AURKA,AURKB,BAX,CDT1,EIF3E,GMNN,HJURP,HMGA2,LEF1,MSX1,NES,NME1,PARP1,PLK1,RAN,SMAD3,TERT
GO:BP	nuclear cell cycle DNA replication initiation	GO:1902315	0.0287721	1.54103	4	265	3	MCM2,MCM3,MCM4
GO:BP	mitotic DNA replication initiation	GO:1902975	0.0287721	1.54103	4	265	3	MCM2,MCM3,MCM4
GO:BP	cell cycle DNA replication initiation	GO:1902292	0.0287721	1.54103	4	265	3	MCM2,MCM3,MCM4
GO:BP	DNA endoreduplication	GO:0042023	0.0287721	1.54103	4	265	3	E2F7,E2F8,FBXO5
GO:BP	histone-serine phosphorylation	GO:0035404	0.0323408	1.49025	11	265	4	AURKA,AURKB,HMGA2,VRK1
GO:BP	centromere complex assembly	GO:0034508	0.0359992	1.44371	55	265	7	CENPF,CENPK,CENPU,CENPW,HJURP,OIP5,RUVBL1
GO:BP	negative regulation of cellular component organization	GO:0051129	0.0362255	1.44099	742	265	27	AR,ATAD2,AURKB,BRCA1,CCNF,CDC20,CDT1,CENPF,CHEK1,CHMP4A,DNMT1,ESPL1,FBXO5,GEN1,KIF14,MCM2,PARP1,PFN1,PHLDB2,PLK1,PTTG1,TNFRSF1B,TP53,TPR,TPX2,TRIP13,XRCC5
GO:BP	apoptotic signaling pathway	GO:0097190	0.0366184	1.4363	616	265	24	AATF,AEN,AR,ATAD5,BAX,BRCA1,CHEK2,COL2A1,DAXX,E2F2,MELK,MSH6,MSX1,PARP1,PRKDC,RPS3,RPS7,SMAD3,TERT,TFDP1,TMEM109,TNFRSF10B,TNFRSF1B,TP53
GO:BP	organelle localization	GO:0051640	0.0379878	1.42036	659	265	25	ASPM,AURKA,AURKB,CDCA8,CDH2,CDK1,CDT1,CENPF,CHMP4A,DLGAP5,ESPL1,FAM83D,KIF13A,KIF14,KIF23,KIF2C,NUF2,NUP62,NUP88,NUSAP1,PLK1,RAN,RRS1,SPAG5,TUBB4B
GO:BP	centrosome cycle	GO:0007098	0.0383362	1.41639	125	265	10	AURKA,BRCA1,CCNF,CDK1,CHEK1,GEN1,KIF11,NUP62,PLK1,STIL
GO:BP	ncRNA processing	GO:0034470	0.0402233	1.39552	384	265	18	EBNA1BP2,EXOSC5,FBL,HSD17B10,ISG20,LYAR,NHP2,PUS1,RPL7A,RPS2,RPS7,RRS1,SMAD3,SUV39H1,TEX10,UTP14A,WDR3,WDR43
GO:BP	response to gamma radiation	GO:0010332	0.0406274	1.39118	56	265	7	BAX,CHEK2,PARP1,PRKDC,TMEM109,TP53,XRCC5
GO:BP	nucleobase metabolic process	GO:0009112	0.0417307	1.37954	38	265	6	CTPS1,MTHFD1,PAICS,PFAS,RRM1,TYMS
GO:BP	nucleotide-excision repair, DNA gap filling	GO:0006297	0.0419192	1.37759	23	265	5	LIG1,RFC2,RFC3,RFC4,RFC5
GO:BP	protein localization to nucleus	GO:0034504	0.045908	1.33811	281	265	15	CCT5,CDK1,GLI3,MSX1,NUP62,NUP85,NUP88,PARP1,PLK1,RAN,RRS1,SMAD3,TERT,TP53,TPR
GO:BP	histone modification	GO:0016570	0.0463213	1.33422	464	265	20	ACTL6A,AURKA,AURKB,BRCA1,BRMS1L,CDK1,CHEK1,DNMT1,EZH2,FBL,HAT1,HMGA2,LEF1,POLE3,RUVBL1,SUV39H1,TP53,UHRF1,USP7,VRK1
GO:BP	histone phosphorylation	GO:0016572	0.0487112	1.31237	39	265	6	AURKA,AURKB,CDK1,CHEK1,HMGA2,VRK1
GO:BP	positive regulation of cytokinesis	GO:0032467	0.0487112	1.31237	39	265	6	AURKB,CDC6,CIT,KIF14,KIF23,NUP62
GO:CC	chromosomal region	GO:0098687	2.64668e-27	26.5773	352	269	45	APEX1,AURKA,AURKB,BIRC5,CDCA8,CDK1,CDT1,CENPF,CENPK,CENPU,CENPW,CHEK1,CHEK2,DAXX,DNMT1,EZH2,FEN1,HAT1,HJURP,KIF2C,MCM2,MCM3,MCM4,MCM6,MCM7,NCAPD2,NCAPG,NHP2,NUF2,NUP85,OIP5,ORC1,PARP1,PLK1,PPP1CC,PRKDC,SGO2,SKA1,SPAG5,SPC25,SUV39H1,TERT,TPR,XRCC5,ZWINT
GO:CC	condensed chromosome	GO:0000793	1.82343e-18	17.7391	219	269	30	AURKA,AURKB,BIRC5,BRCA1,CDT1,CENPF,CENPK,CENPU,CENPW,CHEK1,HJURP,KIF2C,MKI67,NCAPD2,NCAPG,NCAPG2,NCAPH,NUF2,NUP85,PLK1,PPP1CC,RRS1,SGO2,SKA1,SMC2,SMC4,SPAG5,SPC25,SUV39H1,ZWINT
GO:CC	chromosome, centromeric region	GO:0000775	2.33006e-16	15.6326	199	269	27	AURKA,AURKB,BIRC5,CDCA8,CDT1,CENPF,CENPK,CENPU,CENPW,DAXX,DNMT1,HJURP,KIF2C,NCAPD2,NCAPG,NUF2,NUP85,OIP5,PLK1,PPP1CC,SGO2,SKA1,SPAG5,SPC25,SUV39H1,TPR,ZWINT
GO:CC	condensed chromosome, centromeric region	GO:0000779	1.15137e-14	13.9388	121	269	21	AURKA,AURKB,BIRC5,CDT1,CENPF,CENPK,CENPU,CENPW,HJURP,KIF2C,NCAPD2,NCAPG,NUF2,NUP85,PLK1,PPP1CC,SGO2,SKA1,SPAG5,SPC25,ZWINT
GO:CC	spindle	GO:0005819	5.51926e-14	13.2581	364	269	32	ASPM,AURKA,AURKB,BIRC5,CDC20,CDC6,CDCA8,CDK1,CENPF,DLGAP5,ESPL1,FAM83D,FBXO5,KIF11,KIF14,KIF18B,KIF20A,KIF23,KIF2C,KIF4A,NUP62,NUP85,NUSAP1,PLK1,RPS3,SHCBP1,SKA1,SPAG5,TACC3,TPR,TPX2,VRK1
GO:CC	nucleolus	GO:0005730	7.5516e-12	11.122	926	269	47	AATF,AEN,APEX1,C1QBP,CCDC86,CDCA8,CDK4,CENPW,DAXX,DNTTIP2,DTL,E2F8,EBNA1BP2,EXOSC5,FBL,FEN1,HJURP,HNRNPM,ILF2,ISG20,LYAR,MCM10,MKI67,NHP2,NUSAP1,PARP1,PLSCR1,PPP1CC,PRKDC,RAI14,RAN,RPL3,RPL7A,RPS3,RPS7,RRS1,SMC2,TERT,TEX10,TP53,TYMS,UTP14A,VRK1,WDR3,WDR43,XRCC5,ZEB2
GO:CC	kinetochore	GO:0000776	3.52984e-11	10.4522	139	269	19	AURKB,BIRC5,CDT1,CENPF,CENPK,CENPU,CENPW,HJURP,KIF2C,NUF2,NUP85,PLK1,PPP1CC,SGO2,SKA1,SPAG5,SPC25,TPR,ZWINT
GO:CC	replication fork	GO:0005657	3.66075e-11	10.4364	74	269	15	CDC45,CHEK1,DNMT1,GINS2,MCM10,MCM3,RAD51C,RFC2,RFC3,RFC4,RFC5,TIMELESS,TIPIN,TP53,UHRF1
GO:CC	midbody	GO:0030496	5.33859e-11	10.2726	182	269	21	ASPM,AURKA,AURKB,BIRC5,CDCA8,CDK1,CENPF,CHMP4A,KIF13A,KIF14,KIF20A,KIF23,KIF4A,LAP3,NUP62,PLK1,PPP1CC,RAN,SHCBP1,SLC2A1,SPAG5
GO:CC	condensed chromosome kinetochore	GO:0000777	5.68506e-11	10.2453	107	269	17	BIRC5,CDT1,CENPF,CENPK,CENPU,CENPW,HJURP,KIF2C,NUF2,NUP85,PLK1,PPP1CC,SGO2,SKA1,SPAG5,SPC25,ZWINT
GO:CC	chromosome, telomeric region	GO:0000781	3.312e-10	9.47991	157	269	19	APEX1,CDK1,CHEK1,CHEK2,EZH2,FEN1,HAT1,MCM2,MCM3,MCM4,MCM6,MCM7,NHP2,ORC1,PARP1,PPP1CC,PRKDC,TERT,XRCC5
GO:CC	mitotic spindle	GO:0072686	8.88437e-10	9.05137	126	269	17	ASPM,AURKA,AURKB,CDK1,ESPL1,FAM83D,KIF11,KIF18B,KIF23,NUP62,NUSAP1,RPS3,SKA1,SPAG5,TACC3,TPR,TPX2
GO:CC	nuclear chromosome, telomeric region	GO:0000784	6.12557e-09	8.21285	122	269	16	APEX1,CDK1,FEN1,HAT1,MCM2,MCM3,MCM4,MCM6,MCM7,NHP2,ORC1,PARP1,PPP1CC,PRKDC,TERT,XRCC5
GO:CC	centrosome	GO:0005813	2.9202e-08	7.53459	590	269	32	APEX1,ASPM,AURKA,AURKB,CCNE2,CCNF,CCT5,CDC20,CDC45,CDK1,CENPF,CENPU,CHEK1,DLGAP5,DTL,ESPL1,G6PD,GEN1,HMMR,KIF13A,KIF23,KIF2C,MCM3,NME1,NUP62,PLEKHA7,PLK1,RPS7,SPAG5,STIL,TACC3,TP53
GO:CC	condensin complex	GO:0000796	6.64681e-08	7.17739	8	269	6	NCAPD2,NCAPG,NCAPG2,NCAPH,SMC2,SMC4
GO:CC	microtubule organizing center	GO:0005815	5.71802e-07	6.24275	779	269	35	APEX1,ASPM,AURKA,AURKB,BRCA1,CCNE2,CCNF,CCT5,CDC20,CDC45,CDK1,CENPF,CENPU,CHEK1,DLGAP5,DTL,ESPL1,G6PD,GEN1,HMMR,KIF13A,KIF23,KIF2C,MCM3,NME1,NUP62,PLEKHA7,PLK1,RAN,RPS7,RUVBL1,SPAG5,STIL,TACC3,TP53
GO:CC	spindle microtubule	GO:0005876	3.62582e-06	5.44059	60	269	10	AURKA,AURKB,BIRC5,CDK1,KIF11,KIF18B,KIF4A,NUSAP1,PLK1,SKA1
GO:CC	replication fork protection complex	GO:0031298	9.38712e-06	5.02747	8	269	5	CDC45,GINS2,MCM10,TIMELESS,TIPIN
GO:CC	nuclear periphery	GO:0034399	1.37161e-05	4.86277	130	269	13	CENPF,CENPW,DAG1,EBNA1BP2,HAT1,HNRNPM,KIF4A,LMNB1,RUVBL1,SUV39H1,TP53,TPR,UHRF1
GO:CC	spindle pole	GO:0000922	3.58892e-05	4.44504	166	269	14	ASPM,AURKA,AURKB,CDC20,CDC6,CENPF,DLGAP5,FAM83D,KIF11,NUP62,PLK1,SPAG5,TACC3,TPX2
GO:CC	condensed nuclear chromosome	GO:0000794	5.71125e-05	4.24327	100	269	11	AURKA,AURKB,BRCA1,CENPK,CHEK1,NCAPD2,NCAPH,NUF2,PLK1,RRS1,SUV39H1
GO:CC	DNA replication factor C complex	GO:0005663	6.10667e-05	4.2142	5	269	4	RFC2,RFC3,RFC4,RFC5
GO:CC	nuclear body	GO:0016604	0.000110305	3.9574	791	269	31	APEX1,AR,ASCC3,BRCA1,CDT1,CHEK2,DAXX,DBF4,E2F7,EIF3E,EXO1,FBL,GEMIN5,GLI3,HNRNPM,ISG20,KIF18B,MKI67,NCAPG2,NHP2,OIP5,PARP1,PLAGL1,PPP1CC,SGO2,SMC4,SRSF2,TERT,TP53,USP7,ZWINT
GO:CC	microtubule associated complex	GO:0005875	0.000126439	3.89812	157	269	13	AURKA,AURKB,BIRC5,CDCA8,KIF11,KIF13A,KIF14,KIF18B,KIF20A,KIF23,KIF2C,KIF4A,TPR
GO:CC	MCM complex	GO:0042555	0.000126679	3.8973	12	269	5	MCM2,MCM3,MCM4,MCM6,MCM7
GO:CC	spindle midzone	GO:0051233	0.000162074	3.79029	35	269	7	AURKA,AURKB,CDC6,CDCA8,KIF14,KIF18B,PLK1
GO:CC	chromosome passenger complex	GO:0032133	0.000181141	3.74198	6	269	4	AURKA,AURKB,BIRC5,CDCA8
GO:CC	ribonucleoprotein complex	GO:1990904	0.000245975	3.60911	695	269	28	BRCA1,EBNA1BP2,EEF2,EIF3E,FBL,G3BP1,HNRNPM,HSD17B10,ILF2,MRPL3,NHP2,NUP62,RPL3,RPL6,RPL7A,RPLP0,RPS2,RPS3,RPS7,RPSA,RRS1,RUVBL1,SNRPB,SRSF2,TERT,UTP14A,WDR3,XRCC5
GO:CC	kinesin complex	GO:0005871	0.00037026	3.43149	56	269	8	KIF11,KIF13A,KIF14,KIF18B,KIF20A,KIF23,KIF2C,KIF4A
GO:CC	Ctf18 RFC-like complex	GO:0031390	0.000826439	3.08279	8	269	4	RFC2,RFC3,RFC4,RFC5
GO:CC	condensin core heterodimer	GO:0000797	0.000875477	3.05776	3	269	3	NCAPD2,SMC2,SMC4
GO:CC	microtubule	GO:0005874	0.00105715	2.97586	426	269	20	ASPM,AURKA,AURKB,BIRC5,CCT5,CDK1,KIF11,KIF13A,KIF14,KIF18B,KIF20A,KIF23,KIF2C,KIF4A,NUSAP1,PLK1,SKA1,SPAG5,TPX2,TUBB4B
GO:CC	focal adhesion	GO:0005925	0.00257668	2.58894	414	269	19	CDH2,DAG1,EGFR,G3BP1,HSPG2,ILK,KIF23,LAP3,PAK4,PFN1,PHLDB2,PPP1CC,RPL3,RPL6,RPL7A,RPLP0,RPS2,RPS3,RPS7
GO:CC	cell-substrate junction	GO:0030055	0.00326427	2.48621	421	269	19	CDH2,DAG1,EGFR,G3BP1,HSPG2,ILK,KIF23,LAP3,PAK4,PFN1,PHLDB2,PPP1CC,RPL3,RPL6,RPL7A,RPLP0,RPS2,RPS3,RPS7
GO:CC	nuclear matrix	GO:0016363	0.00745482	2.12756	108	269	9	CENPF,CENPW,HAT1,HNRNPM,KIF4A,LMNB1,RUVBL1,TP53,UHRF1
GO:CC	nuclear replication fork	GO:0043596	0.00951482	2.0216	43	269	6	CDC45,GINS2,MCM10,MCM3,TIMELESS,TIPIN
GO:CC	condensed nuclear chromosome, centromeric region	GO:0000780	0.0130385	1.88477	28	269	5	AURKA,AURKB,CENPK,NUF2,PLK1
GO:CC	pronucleus	GO:0045120	0.0196345	1.70698	16	269	4	AURKA,CENPF,EZH2,SLC2A1
GO:CC	nuclear envelope	GO:0005635	0.0207059	1.68391	482	269	19	AEN,BAX,CDK4,CENPF,DTL,EGFR,LBR,LMNB1,NUP62,NUP85,NUP88,PARP1,RAN,RRM1,SMAD3,TMEM109,TP53,TPR,WDR3
GO:CC	cytosolic ribosome	GO:0022626	0.0484687	1.31454	108	269	8	RPL3,RPL6,RPL7A,RPLP0,RPS2,RPS3,RPS7,RPSA
GO:BP	positive regulation of cellular process	GO:0048522	0.000585504	3.23247	5605	267	123	HOXB1,FZD10,GLI1,LEF1,E2F2,CDC45,ADIPOQ,FOXM1,TNFRSF1B,TFAP2B,TERT,INHBE,HES3,HMGA2,PLAGL1,DTL,DEPDC1B,CDC20,FAM83D,TPX2,MYBL2,BRCA1,CKS1B,E2F7,FEN1,AURKB,CDT1,ESPL1,CHEK1,UHRF1,NUSAP1,DLGAP5,PLK1,CRABP2,TIMELESS,KIF23,MELK,CDK4,CHEK2,FBXO5,SPAG5,GLI3,EZH2,NES,AURKA,NET1,PTX3,SMAD3,DNMT1,PHLDB2,KIF14,CDC6,PAX3,RFC3,ATAD2,NUP85,ASPM,BIRC5,UBE2C,E2F8,CDC25A,AR,NFKBIB,EIF3E,CDH2,CCT5,RFC2,RUVBL1,DBF…
GO:BP	meiosis I cell cycle process	GO:0061982	0.000594266	3.22602	121	267	12	RAD54L,CCNE2,TRIP13,ESPL1,PLK1,FBXO5,AURKA,CDC25A,PTTG1,MYBL1,RAD51C,MSH6
GO:BP	regulation of cellular component organization	GO:0051128	0.000722402	3.14122	2541	267	69	FZD10,LEF1,CDC45,TNFRSF1B,CENPF,CDC20,TPX2,BRCA1,MCM2,MKI67,KIF11,TRIP13,FEN1,AURKB,CDT1,ESPL1,CHEK1,NUSAP1,DLGAP5,PLK1,SKA1,CRABP2,CCNF,HJURP,TACC3,FBXO5,SPAG5,EZH2,NES,AURKA,NET1,SMAD3,DNMT1,PHLDB2,KIF14,CDC6,ATAD2,STIL,UBE2C,AR,CDH2,CCT5,PTTG1,GEN1,TP53,SDC1,CHMP4A,RPS3,PARP1,NOTCH2,PAK4,C1QBP,XRCC5,MSX1,TPR,BAX,USP7,TFDP1,EGFR,CIT,ILK,NUP62,NME1,GTF2H2,G3BP1,G6PD,PFN1,DAG1,ZEB2
GO:BP	negative regulation of G1/S transition of mitotic cell cycle	GO:2000134	0.000777232	3.10945	124	267	12	PLAGL1,E2F7,CDK4,CHEK2,EZH2,AURKA,E2F8,TP53,CDK1,BAX,TFDP1,PRKDC
GO:BP	transcription by RNA polymerase II	GO:0006366	0.000814016	3.08937	2393	267	66	HOXB1,GLI1,LEF1,E2F2,FOXM1,TFAP2B,TERT,HES3,DMRTA1,HMGA2,PLAGL1,MYBL2,BRCA1,TRIP13,E2F7,SNRPB,AURKB,CHEK1,UHRF1,DLGAP5,PLK1,TIMELESS,LYAR,CDK4,GLI3,EZH2,SMAD3,DNMT1,ZNF367,FST,PAX3,ATAD2,E2F8,SUV39H1,AR,RUVBL1,PTTG1,TP53,CDK1,MYBL1,WDR43,SMARCC1,NFATC3,PARP1,NOTCH2,NFKB2,NCAPG2,DEK,AATF,HES5,PLSCR1,C1QBP,MSX1,TPR,BAX,TFDP1,EGFR,ACTL6A,ILK,PRKDC,BRMS1L,NOTCH3,GTF2H2,IER2,PFN1,ZEB2
GO:BP	regulation of microtubule-based process	GO:0032886	0.000915442	3.03837	231	267	16	TPX2,BRCA1,KIF11,CHEK1,PLK1,SKA1,CCNF,TACC3,SPAG5,AURKA,PHLDB2,STIL,GEN1,RPS3,TPR,NUP62
GO:BP	cytoskeleton organization	GO:0007010	0.000952076	3.02133	1371	267	45	FZD10,KIF18B,KIF4A,CDC20,TPX2,MYBL2,BRCA1,KIF11,AURKB,ESPL1,KIF2C,CHEK1,NUSAP1,CENPW,PLK1,SKA1,KIF20A,KIF23,CCNF,TACC3,CHEK2,FBXO5,SPAG5,NES,SPC25,AURKA,SMAD3,PHLDB2,STIL,ASPM,NUF2,BIRC5,TUBB4B,GEN1,RAN,CDK1,RPS3,NOTCH2,PAK4,TPR,CIT,ILK,NUP62,PFN1,DAG1
GO:BP	organelle assembly	GO:0070925	0.00102327	2.99001	847	267	33	KIF4A,CENPF,CDC20,TPX2,MYBL2,BRCA1,KIF11,AURKB,RRS1,CENPW,PLK1,KIF23,CENPK,CHEK2,FBXO5,SPAG5,AURKA,STIL,ASPM,BIRC5,TUBB4B,RPSA,CDK1,SDC1,CHMP4A,RPS3,RPLP0,C1QBP,TPR,NUP62,RPL3,RPL6,G3BP1
GO:BP	embryo development	GO:0009790	0.00102758	2.98819	1060	267	38	HOXB1,GLI1,LEF1,COL2A1,ADIPOQ,HES3,HMGA2,BRCA1,E2F7,CHEK1,ASF1B,CRABP2,ATP6V1B1,GLI3,NES,SMAD3,DNMT1,PHLDB2,STIL,E2F8,AR,CENPU,PHGDH,TP53,CDK1,RPS7,NOTCH2,NCAPG2,HES5,MSX1,BAX,EGFR,ACTL6A,PRKDC,MTHFD1,PFN1,DAG1,ZEB2
GO:BP	viral transcription	GO:0019083	0.00107087	2.97026	178	267	14	LEF1,HMGA2,NUP85,RPSA,RPS7,RPS3,RPLP0,TPR,RPL7A,NUP88,RPS2,NUP62,RPL3,RPL6
GO:BP	intrinsic apoptotic signaling pathway in response to DNA damage	GO:0008630	0.00108299	2.96537	105	267	11	TNFRSF1B,BRCA1,CHEK2,AEN,TMEM109,TP53,RPS3,ATAD5,BAX,PRKDC,MSH6
GO:BP	regulation of DNA repair	GO:0006282	0.0011953	2.92252	129	267	12	FOXM1,HMGA2,BRCA1,CHEK1,TIMELESS,RAD51AP1,USP1,RPS3,PARP1,DEK,EGFR,PRKDC
GO:BP	cell cycle arrest	GO:0007050	0.00122063	2.91342	236	267	16	FOXM1,HMGA2,PLAGL1,BRCA1,E2F7,CDK4,CHEK2,AURKA,SMAD3,E2F8,TP53,CDK1,NOTCH2,BAX,TFDP1,ILK
GO:BP	positive regulation of transferase activity	GO:0051347	0.00124819	2.90372	692	267	29	FZD10,ADIPOQ,HMGA2,CDC20,TPX2,CKS1B,AURKB,PLK1,EZH2,KIF14,CDC6,RFC3,UBE2C,RFC2,DBF4,CDK1,DAXX,RFC5,RPS3,NCAPG2,PAK4,XRCC5,EGFR,RPS2,ILK,RFC4,TNFRSF10B,DAG1,ZEB2
GO:BP	negative regulation of cell cycle G1/S phase transition	GO:1902807	0.00129961	2.88619	130	267	12	PLAGL1,E2F7,CDK4,CHEK2,EZH2,AURKA,E2F8,TP53,CDK1,BAX,TFDP1,PRKDC
GO:BP	chromatin remodeling	GO:0006338	0.00131211	2.88203	181	267	14	NUDT5,HMGA2,CENPW,OIP5,HJURP,CENPK,POLE3,CENPU,RUVBL1,DAXX,SMARCC1,TPR,ANP32E,ACTL6A
GO:BP	reproductive process	GO:0022414	0.00154634	2.8107	1489	267	47	GLI1,LEF1,RAD54L,DMRTA1,CCNE2,CDC20,TRIP13,E2F7,NCAPH,SLC2A1,ESPL1,EXO1,PLK1,ASF1B,CCNF,FBXO5,GLI3,AURKA,PTX3,FST,ASPM,NUF2,E2F8,CDC25A,SMC4,RRM1,AR,SMC2,CCT5,RUVBL1,PTTG1,SGO2,CDK1,MYBL1,SMARCC1,SDC1,NOTCH2,C1QBP,MSX1,BAX,NCAPD2,RAI14,RAD51C,EGFR,NUP62,PRKDC,MSH6
GO:BP	meiotic chromosome condensation	GO:0010032	0.00160978	2.79323	6	267	4	NCAPH,SMC4,SMC2,NCAPD2
GO:BP	negative regulation of DNA replication	GO:0008156	0.00162052	2.79035	35	267	7	TIMELESS,CHEK2,FBXO5,GMNN,CDC6,TP53,TIPIN
GO:BP	reproduction	GO:0000003	0.00163719	2.7859	1492	267	47	GLI1,LEF1,RAD54L,DMRTA1,CCNE2,CDC20,TRIP13,E2F7,NCAPH,SLC2A1,ESPL1,EXO1,PLK1,ASF1B,CCNF,FBXO5,GLI3,AURKA,PTX3,FST,ASPM,NUF2,E2F8,CDC25A,SMC4,RRM1,AR,SMC2,CCT5,RUVBL1,PTTG1,SGO2,CDK1,MYBL1,SMARCC1,SDC1,NOTCH2,C1QBP,MSX1,BAX,NCAPD2,RAI14,RAD51C,EGFR,NUP62,PRKDC,MSH6
GO:BP	negative regulation of cellular metabolic process	GO:0031324	0.00201751	2.69519	2718	267	71	LEF1,E2F2,CDC45,ADIPOQ,FOXM1,TFAP2B,TERT,HES3,HMGA2,CENPF,TYMS,BRCA1,E2F7,AURKB,UHRF1,PLK1,TIMELESS,LYAR,CHEK2,FBXO5,GLI3,EZH2,GMNN,PTX3,SMAD3,DUSP14,DNMT1,CDC6,FST,ATAD2,BIRC5,E2F8,POLE3,SUV39H1,AR,EIF3E,DHFR,PTTG1,DEPDC1,TP53,RPS7,DAXX,SMARCC1,CHMP4A,NFATC3,RPS3,PARP1,NOTCH2,NFKB2,TIPIN,AATF,HES5,C1QBP,XRCC5,MSX1,TPR,BAX,USP7,HAT1,SRSF2,ILK,NUP62,PRKDC,BRMS1L,NOTCH3,MSH6,APEX1,G6PD,DAG1,ZBTB21,…
GO:BP	protein-containing complex subunit organization	GO:0043933	0.00217203	2.66313	2047	267	58	LEF1,CDC45,ADIPOQ,TERT,KIF18B,CENPF,RRM2,MCM3,TPX2,MCM2,SNRPB,CDT1,SLC2A1,KIF2C,MCM7,RRS1,CENPW,ASF1B,MCM6,OIP5,HJURP,CENPK,FBXO5,TK1,NES,GMNN,SMAD3,KIF14,UBE2C,POLE3,MCM4,RRM1,EIF3E,CENPU,MRPL3,RUVBL1,RPSA,TP53,CDK1,DAXX,SMARCC1,CHMP4A,RPS3,PARP1,RPLP0,PLEKHA7,HES5,TPR,BAX,ANP32E,GEMIN5,HAT1,RPL3,GTF2H2,RPL6,PSMG1,HSD17B10,PFN1
GO:BP	positive regulation of nucleic acid-templated transcription	GO:1903508	0.00217445	2.66265	1651	267	50	HOXB1,GLI1,LEF1,E2F2,FOXM1,TFAP2B,TERT,HES3,HMGA2,PLAGL1,MYBL2,BRCA1,E2F7,CHEK1,UHRF1,DLGAP5,CHEK2,GLI3,SMAD3,PAX3,ATAD2,NUP85,E2F8,AR,NFKBIB,RUVBL1,TP53,RAN,MYBL1,DAXX,WDR43,SMARCC1,NFATC3,PARP1,NFKB2,AATF,HES5,PLSCR1,MSX1,TFDP1,EGFR,ACTL6A,ILK,NUP62,PRKDC,NOTCH3,APEX1,IER2,ILF2,ZEB2
GO:BP	rRNA processing	GO:0006364	0.00217666	2.66221	217	267	15	RRS1,WDR3,LYAR,EXOSC5,SUV39H1,UTP14A,FBL,EBNA1BP2,RPS7,WDR43,ISG20,RPL7A,TEX10,RPS2,NHP2
GO:BP	positive regulation of RNA biosynthetic process	GO:1902680	0.00221344	2.65493	1652	267	50	HOXB1,GLI1,LEF1,E2F2,FOXM1,TFAP2B,TERT,HES3,HMGA2,PLAGL1,MYBL2,BRCA1,E2F7,CHEK1,UHRF1,DLGAP5,CHEK2,GLI3,SMAD3,PAX3,ATAD2,NUP85,E2F8,AR,NFKBIB,RUVBL1,TP53,RAN,MYBL1,DAXX,WDR43,SMARCC1,NFATC3,PARP1,NFKB2,AATF,HES5,PLSCR1,MSX1,TFDP1,EGFR,ACTL6A,ILK,NUP62,PRKDC,NOTCH3,APEX1,IER2,ILF2,ZEB2
GO:BP	regulation of apoptotic process	GO:0042981	0.0022655	2.64484	1605	267	49	LEF1,COL2A1,ADIPOQ,TNFRSF1B,TFAP2B,TERT,HMGA2,MYBL2,BRCA1,AURKB,PLK1,MELK,CDK4,CHEK2,GLI3,NES,AURKA,NET1,SMAD3,DNMT1,KIF14,TP53I3,STIL,BIRC5,HHIP,AR,TP53,CDK1,RPS7,DAXX,RPS3,ATAD5,PARP1,NOTCH2,AATF,PAK4,C1QBP,MSX1,BAX,ANP32E,TFDP1,EGFR,ILK,NUP62,PRKDC,NME1,APEX1,TNFRSF10B,G6PD
GO:BP	positive regulation of nuclear division	GO:0051785	0.00240529	2.61883	71	267	9	AURKB,CDT1,ESPL1,NUSAP1,DLGAP5,AURKA,UBE2C,MSX1,NUP62
GO:BP	DNA replication-independent nucleosome assembly	GO:0006336	0.00248079	2.60541	53	267	8	CENPW,ASF1B,OIP5,HJURP,CENPK,CENPU,RUVBL1,HAT1
GO:BP	DNA replication-independent nucleosome organization	GO:0034724	0.00287497	2.54137	54	267	8	CENPW,ASF1B,OIP5,HJURP,CENPK,CENPU,RUVBL1,HAT1
GO:BP	mitotic cytokinesis	GO:0000281	0.0030551	2.51498	73	267	9	KIF4A,ESPL1,NUSAP1,PLK1,KIF20A,KIF23,CHMP4A,CIT,NUP62
GO:BP	viral gene expression	GO:0019080	0.00321284	2.49311	195	267	14	LEF1,HMGA2,NUP85,RPSA,RPS7,RPS3,RPLP0,TPR,RPL7A,NUP88,RPS2,NUP62,RPL3,RPL6
GO:BP	cell aging	GO:0007569	0.00350643	2.45514	118	267	11	FOXM1,TERT,HMGA2,CHEK1,CHEK2,FBXO5,TP53,CDK1,ILK,NUP62,PRKDC
GO:BP	regulation of DNA-directed DNA polymerase activity	GO:1900262	0.00371204	2.43039	7	267	4	RFC3,RFC2,RFC5,RFC4
GO:BP	positive regulation of DNA-directed DNA polymerase activity	GO:1900264	0.00371204	2.43039	7	267	4	RFC3,RFC2,RFC5,RFC4
GO:BP	regulation of programmed cell death	GO:0043067	0.00372289	2.42912	1633	267	49	LEF1,COL2A1,ADIPOQ,TNFRSF1B,TFAP2B,TERT,HMGA2,MYBL2,BRCA1,AURKB,PLK1,MELK,CDK4,CHEK2,GLI3,NES,AURKA,NET1,SMAD3,DNMT1,KIF14,TP53I3,STIL,BIRC5,HHIP,AR,TP53,CDK1,RPS7,DAXX,RPS3,ATAD5,PARP1,NOTCH2,AATF,PAK4,C1QBP,MSX1,BAX,ANP32E,TFDP1,EGFR,ILK,NUP62,PRKDC,NME1,APEX1,TNFRSF10B,G6PD
GO:BP	negative regulation of cellular process	GO:0048523	0.00390305	2.4086	4996	267	110	GLI1,LEF1,E2F2,COL2A1,CDC45,ADIPOQ,FOXM1,TNFRSF1B,TFAP2B,TERT,HES3,HMGA2,PLAGL1,CENPF,RRM2,ORC1,DTL,TYMS,CDC20,TPX2,BRCA1,MCM2,TRIP13,E2F7,AURKB,CDT1,ESPL1,CHEK1,UHRF1,ZWINT,PLK1,TIMELESS,LYAR,CCNF,CDK4,CHEK2,FBXO5,GLI3,EZH2,NES,AURKA,GMNN,PTX3,SMAD3,DUSP14,DNMT1,PHLDB2,KIF14,CDC6,FST,ATAD2,STIL,ASPM,BIRC5,HHIP,E2F8,POLE3,SUV39H1,AR,EIF3E,CDH2,DHFR,PTTG1,GEN1,DEPDC1,TMEM109,TP53,CDK1,RPS7,MYBL1,D…
GO:BP	central nervous system development	GO:0007417	0.00394187	2.4043	1031	267	36	HOXB1,GLI1,LEF1,COL2A1,TNFRSF1B,HES3,CENPF,SNRPB,SLC2A1,TACC3,GLI3,EZH2,NES,KIF14,STIL,ASPM,RRM1,CDH2,PHGDH,TP53,HES5,XRCC5,MSX1,BAX,ATIC,EGFR,ACTL6A,PRKDC,NOTCH3,NME1,GRIN2C,PSMG1,G6PD,HSPG2,DAG1,ZEB2
GO:BP	cellular protein-containing complex assembly	GO:0034622	0.00408176	2.38915	1077	267	37	CDC45,CENPF,MCM3,TPX2,MCM2,SNRPB,CDT1,MCM7,RRS1,CENPW,ASF1B,MCM6,OIP5,HJURP,CENPK,FBXO5,GMNN,SMAD3,UBE2C,MCM4,EIF3E,CENPU,RUVBL1,RPSA,TP53,DAXX,CHMP4A,RPS3,PARP1,RPLP0,GEMIN5,HAT1,RPL3,GTF2H2,RPL6,PSMG1,PFN1
GO:BP	rRNA metabolic process	GO:0016072	0.00427374	2.36919	229	267	15	RRS1,WDR3,LYAR,EXOSC5,SUV39H1,UTP14A,FBL,EBNA1BP2,RPS7,WDR43,ISG20,RPL7A,TEX10,RPS2,NHP2
GO:BP	positive regulation of RNA metabolic process	GO:0051254	0.00449715	2.34706	1742	267	51	HOXB1,GLI1,LEF1,E2F2,FOXM1,TNFRSF1B,TFAP2B,TERT,HES3,HMGA2,PLAGL1,MYBL2,BRCA1,E2F7,CHEK1,UHRF1,DLGAP5,CHEK2,GLI3,SMAD3,PAX3,ATAD2,NUP85,E2F8,AR,NFKBIB,RUVBL1,TP53,RAN,MYBL1,DAXX,WDR43,SMARCC1,NFATC3,PARP1,NFKB2,AATF,HES5,PLSCR1,MSX1,TFDP1,EGFR,ACTL6A,ILK,NUP62,PRKDC,NOTCH3,APEX1,IER2,ILF2,ZEB2
GO:BP	chordate embryonic development	GO:0043009	0.00455888	2.34114	657	267	27	HOXB1,LEF1,COL2A1,HES3,BRCA1,E2F7,CHEK1,ASF1B,GLI3,SMAD3,STIL,E2F8,AR,CENPU,PHGDH,TP53,RPS7,NOTCH2,NCAPG2,HES5,MSX1,EGFR,ACTL6A,PRKDC,MTHFD1,PFN1,ZEB2
GO:BP	animal organ regeneration	GO:0031100	0.00481984	2.31697	77	267	9	GLI1,TYMS,CDK4,GLI3,EZH2,AURKA,CDK1,ATIC,EGFR
GO:BP	positive regulation of mitotic nuclear division	GO:0045840	0.00503064	2.29838	58	267	8	AURKB,CDT1,ESPL1,NUSAP1,DLGAP5,AURKA,UBE2C,NUP62
GO:BP	regulation of centrosome cycle	GO:0046605	0.00503064	2.29838	58	267	8	BRCA1,KIF11,CHEK1,CCNF,AURKA,STIL,GEN1,NUP62
GO:BP	intrinsic apoptotic signaling pathway	GO:0097193	0.00537162	2.26989	296	267	17	E2F2,TNFRSF1B,BRCA1,MELK,CHEK2,AEN,TMEM109,TP53,RPS7,RPS3,ATAD5,PARP1,MSX1,BAX,PRKDC,MSH6,TNFRSF10B
GO:BP	telomere maintenance via semi-conservative replication	GO:0032201	0.00537374	2.26972	27	267	6	FEN1,RFC3,POLE3,RFC2,RFC5,RFC4
GO:BP	positive regulation of G2/M transition of mitotic cell cycle	GO:0010971	0.00537374	2.26972	27	267	6	DTL,CDK4,FBXO5,CDC25A,CDK1,RAD51C
GO:BP	intrinsic apoptotic signaling pathway by p53 class mediator	GO:0072332	0.00537827	2.26936	78	267	9	E2F2,CHEK2,AEN,TMEM109,TP53,RPS7,ATAD5,MSX1,BAX
GO:BP	negative regulation of transcription by RNA polymerase II	GO:0000122	0.00573075	2.24179	873	267	32	LEF1,E2F2,FOXM1,TFAP2B,HES3,HMGA2,E2F7,AURKB,UHRF1,PLK1,TIMELESS,LYAR,GLI3,EZH2,SMAD3,DNMT1,FST,E2F8,SUV39H1,AR,TP53,NFATC3,PARP1,NOTCH2,NFKB2,HES5,C1QBP,MSX1,TPR,BRMS1L,NOTCH3,ZEB2
GO:BP	regulation of cell death	GO:0010941	0.00576903	2.2389	1757	267	51	LEF1,COL2A1,ADIPOQ,TNFRSF1B,TFAP2B,TERT,HMGA2,MYBL2,BRCA1,AURKB,PLK1,MELK,CDK4,CHEK2,GLI3,NES,AURKA,NET1,SMAD3,DNMT1,KIF14,TP53I3,STIL,BIRC5,HHIP,AR,TMEM109,TP53,CDK1,RPS7,DAXX,CHMP4A,RPS3,ATAD5,PARP1,NOTCH2,AATF,PAK4,C1QBP,MSX1,BAX,ANP32E,TFDP1,EGFR,ILK,NUP62,PRKDC,NME1,APEX1,TNFRSF10B,G6PD
GO:BP	positive regulation of protein localization to nucleus	GO:1900182	0.00599151	2.22246	79	267	9	TERT,PLK1,GLI3,SMAD3,CCT5,RAN,CDK1,PARP1,TPR
GO:BP	cytoskeleton-dependent cytokinesis	GO:0061640	0.00608805	2.21552	101	267	10	KIF4A,AURKB,ESPL1,NUSAP1,PLK1,KIF20A,KIF23,CHMP4A,CIT,NUP62
GO:BP	pallium development	GO:0021543	0.00718266	2.14371	180	267	13	LEF1,SLC2A1,TACC3,GLI3,EZH2,KIF14,ASPM,CDH2,BAX,ATIC,EGFR,NME1,ZEB2
GO:BP	anatomical structure homeostasis	GO:0060249	0.00730795	2.1362	442	267	21	COL2A1,TERT,CCNE2,FEN1,AURKB,EXO1,RFC3,POLE3,CCT5,RFC2,RFC5,PARP1,XRCC5,BAX,RAD51C,USP7,EGFR,RFC4,PRKDC,APEX1,NHP2
GO:BP	positive regulation of molecular function	GO:0044093	0.00738218	2.13182	1822	267	52	FZD10,ADIPOQ,TERT,HMGA2,DEPDC1B,CDC20,TPX2,CKS1B,NCAPH,AURKB,CDT1,UHRF1,PLK1,MYL4,EZH2,NET1,GMNN,SMAD3,KIF14,CDC6,RFC3,UBE2C,AR,EIF3E,RFC2,DHFR,DBF4,DEPDC1,RAN,CDK1,DAXX,RFC5,RPS3,PARP1,NFKB2,NCAPG2,PAK4,PLSCR1,XRCC5,BAX,TFDP1,EGFR,RPS2,ILK,RFC4,NME1,GTF2H2,MSH6,TNFRSF10B,PFN1,DAG1,ZEB2
GO:BP	regulation of ATPase activity	GO:0043462	0.00740035	2.13075	81	267	9	MCM2,NCAPH,UHRF1,MYL4,TP53,PLSCR1,GTF2H2,MSH6,PFN1
GO:BP	DNA replication preinitiation complex assembly	GO:0071163	0.00745183	2.12774	3	267	3	CDC45,CDT1,GMNN
GO:BP	embryo development ending in birth or egg hatching	GO:0009792	0.00755621	2.1217	675	267	27	HOXB1,LEF1,COL2A1,HES3,BRCA1,E2F7,CHEK1,ASF1B,GLI3,SMAD3,STIL,E2F8,AR,CENPU,PHGDH,TP53,RPS7,NOTCH2,NCAPG2,HES5,MSX1,EGFR,ACTL6A,PRKDC,MTHFD1,PFN1,ZEB2
GO:BP	regulation of transcription by RNA polymerase II	GO:0006357	0.00812566	2.09014	2237	267	60	HOXB1,GLI1,LEF1,E2F2,FOXM1,TFAP2B,TERT,HES3,DMRTA1,HMGA2,PLAGL1,MYBL2,BRCA1,E2F7,AURKB,CHEK1,UHRF1,DLGAP5,PLK1,TIMELESS,LYAR,GLI3,EZH2,SMAD3,DNMT1,ZNF367,FST,PAX3,ATAD2,E2F8,SUV39H1,AR,RUVBL1,PTTG1,TP53,MYBL1,WDR43,SMARCC1,NFATC3,PARP1,NOTCH2,NFKB2,DEK,AATF,HES5,PLSCR1,C1QBP,MSX1,TPR,TFDP1,EGFR,ACTL6A,ILK,PRKDC,BRMS1L,NOTCH3,GTF2H2,IER2,PFN1,ZEB2
GO:BP	base-excision repair	GO:0006284	0.00823549	2.08431	44	267	7	HMGA2,FEN1,LIG1,NEIL3,TP53,RPS3,APEX1
GO:BP	response to abiotic stimulus	GO:0009628	0.00824776	2.08366	1248	267	40	ADIPOQ,TERT,RAD54L,HMGA2,DTL,BRCA1,FEN1,AURKB,SLC2A1,CHEK1,TIMELESS,RAD51AP1,CDK4,CHEK2,NET1,SMAD3,NUP85,CDC25A,SUV39H1,RRM1,AEN,USP1,TMEM109,TP53,DAXX,PARP1,TIPIN,XRCC5,TPR,BAX,EGFR,NUP88,NUP62,PRKDC,CASP7,GTF2H2,MSH6,TNFRSF10B,PPP1CC,DAG1
GO:BP	nucleosome organization	GO:0034728	0.00915632	2.03828	184	267	13	MCM2,CENPW,ASF1B,OIP5,HJURP,CENPK,POLE3,CENPU,RUVBL1,DAXX,SMARCC1,ANP32E,HAT1
GO:BP	positive regulation of organelle organization	GO:0010638	0.00981864	2.00795	644	267	26	BRCA1,FEN1,AURKB,CDT1,ESPL1,NUSAP1,DLGAP5,SPAG5,NES,AURKA,SMAD3,DNMT1,UBE2C,CCT5,TP53,SDC1,RPS3,XRCC5,MSX1,TPR,BAX,TFDP1,NUP62,GTF2H2,G3BP1,PFN1
GO:BP	negative regulation of cell cycle G2/M phase transition	GO:1902750	0.0111989	1.95082	108	267	10	HMGA2,ORC1,DTL,BRCA1,AURKB,CHEK1,PLK1,AURKA,CDC6,CDK1
GO:BP	establishment of organelle localization	GO:0051656	0.0117666	1.92935	419	267	20	CENPF,FAM83D,CDCA8,AURKB,CDT1,ESPL1,KIF2C,NUSAP1,RRS1,DLGAP5,PLK1,KIF23,SPAG5,KIF14,NUF2,RAN,CHMP4A,NUP88,NUP62,KIF13A
GO:BP	regulation of DNA biosynthetic process	GO:2000278	0.0121703	1.9147	109	267	10	ADIPOQ,AURKB,RFC3,CCT5,RFC2,TP53,RFC5,XRCC5,TFDP1,RFC4
GO:BP	protein targeting to ER	GO:0045047	0.0132138	1.87897	110	267	10	PMM2,RPSA,RPS7,CHMP4A,RPS3,RPLP0,RPL7A,RPS2,RPL3,RPL6
GO:BP	establishment of protein localization to organelle	GO:0072594	0.0150368	1.82284	579	267	24	TERT,GLI3,SMAD3,NUP85,PMM2,CCT5,RPSA,TP53,RAN,TOMM34,CDK1,RPS7,CHMP4A,RPS3,RPLP0,TPR,BAX,RPL7A,TFDP1,NUP88,RPS2,NUP62,RPL3,RPL6
GO:BP	female meiotic nuclear division	GO:0007143	0.0154533	1.81098	32	267	6	TRIP13,NCAPH,PLK1,FBXO5,AURKA,RAD51C
GO:BP	nucleotide-excision repair	GO:0006289	0.0155351	1.80869	112	267	10	RFC3,LIG1,RFC2,NEIL3,TP53,RFC5,PARP1,USP7,RFC4,GTF2H2
GO:BP	protein-containing complex assembly	GO:0065003	0.0158218	1.80075	1770	267	50	LEF1,CDC45,ADIPOQ,TERT,CENPF,RRM2,MCM3,TPX2,MCM2,SNRPB,CDT1,SLC2A1,MCM7,RRS1,CENPW,ASF1B,MCM6,OIP5,HJURP,CENPK,FBXO5,TK1,GMNN,SMAD3,KIF14,UBE2C,MCM4,RRM1,EIF3E,CENPU,RUVBL1,RPSA,TP53,CDK1,DAXX,CHMP4A,RPS3,PARP1,RPLP0,PLEKHA7,HES5,BAX,GEMIN5,HAT1,RPL3,GTF2H2,RPL6,PSMG1,HSD17B10,PFN1
GO:BP	chromosome organization involved in meiotic cell cycle	GO:0070192	0.0170594	1.76804	68	267	8	CCNE2,TRIP13,NCAPH,SMC4,SMC2,SGO2,NCAPD2,RAD51C
GO:BP	establishment of protein localization to endoplasmic reticulum	GO:0072599	0.0182011	1.7399	114	267	10	PMM2,RPSA,RPS7,CHMP4A,RPS3,RPLP0,RPL7A,RPS2,RPL3,RPL6
GO:BP	positive regulation of chromosome segregation	GO:0051984	0.0186527	1.72926	33	267	6	FEN1,AURKB,CDT1,ESPL1,DLGAP5,CDC6
GO:BP	ATP-dependent chromatin remodeling	GO:0043044	0.019529	1.70932	91	267	9	CENPW,OIP5,HJURP,CENPK,CENPU,RUVBL1,SMARCC1,ANP32E,ACTL6A
GO:BP	negative regulation of DNA-dependent DNA replication	GO:2000104	0.0208291	1.68133	20	267	5	TIMELESS,CHEK2,FBXO5,GMNN,TIPIN
GO:BP	forebrain development	GO:0030900	0.021052	1.67671	399	267	19	GLI1,LEF1,SLC2A1,TACC3,GLI3,EZH2,KIF14,STIL,ASPM,RRM1,CDH2,HES5,MSX1,BAX,ATIC,EGFR,NOTCH3,NME1,ZEB2
GO:BP	meiosis I	GO:0007127	0.0212535	1.67257	116	267	10	RAD54L,CCNE2,TRIP13,ESPL1,PLK1,FBXO5,AURKA,PTTG1,MYBL1,RAD51C
GO:BP	liver regeneration	GO:0097421	0.0223683	1.65037	34	267	6	GLI1,TYMS,GLI3,EZH2,AURKA,EGFR
GO:BP	G2 DNA damage checkpoint	GO:0031572	0.0223683	1.65037	34	267	6	HMGA2,DTL,BRCA1,CHEK1,PLK1,CDK1
GO:BP	positive regulation of biological process	GO:0048518	0.0247943	1.60565	6366	267	129	HOXB1,FZD10,GLI1,LEF1,E2F2,CDC45,ADIPOQ,FOXM1,TNFRSF1B,TFAP2B,TERT,INHBE,HES3,HMGA2,PLAGL1,DTL,DEPDC1B,CDC20,FAM83D,TPX2,MYBL2,BRCA1,CKS1B,E2F7,FEN1,AURKB,CDT1,ESPL1,CHEK1,UHRF1,NUSAP1,DLGAP5,PLK1,CRABP2,TIMELESS,LYAR,KIF23,MELK,CDK4,CHEK2,FBXO5,SPAG5,GLI3,EZH2,NES,AURKA,NET1,PTX3,SMAD3,DNMT1,PHLDB2,KIF14,CDC6,FST,PAX3,RFC3,ATAD2,NUP85,ASPM,BIRC5,UBE2C,E2F8,CDC25A,AR,NFKBIB,EIF3E,CDH2,CCT5,RFC2,D…
GO:BP	positive regulation of transcription, DNA-templated	GO:0045893	0.0254351	1.59457	1551	267	45	HOXB1,GLI1,LEF1,E2F2,FOXM1,TFAP2B,TERT,HES3,HMGA2,PLAGL1,MYBL2,BRCA1,E2F7,CHEK1,UHRF1,DLGAP5,CHEK2,GLI3,SMAD3,PAX3,ATAD2,NUP85,E2F8,AR,TP53,RAN,MYBL1,WDR43,SMARCC1,NFATC3,PARP1,NFKB2,AATF,HES5,PLSCR1,MSX1,TFDP1,EGFR,ILK,NUP62,PRKDC,NOTCH3,IER2,ILF2,ZEB2
GO:BP	organelle localization	GO:0051640	0.0288295	1.54016	643	267	25	CENPF,FAM83D,CDCA8,AURKB,CDT1,ESPL1,KIF2C,NUSAP1,RRS1,DLGAP5,PLK1,KIF23,SPAG5,AURKA,KIF14,ASPM,NUF2,CDH2,TUBB4B,RAN,CDK1,CHMP4A,NUP88,NUP62,KIF13A
GO:BP	mitotic DNA replication initiation	GO:1902975	0.0294777	1.53051	4	267	3	MCM3,MCM2,MCM4
GO:BP	regulation of DNA endoreduplication	GO:0032875	0.0294777	1.53051	4	267	3	E2F7,FBXO5,E2F8
GO:BP	cell cycle DNA replication initiation	GO:1902292	0.0294777	1.53051	4	267	3	MCM3,MCM2,MCM4
GO:BP	nuclear cell cycle DNA replication initiation	GO:1902315	0.0294777	1.53051	4	267	3	MCM3,MCM2,MCM4
GO:BP	liver development	GO:0001889	0.0296273	1.52831	147	267	11	GLI1,TYMS,E2F7,GLI3,EZH2,AURKA,SMAD3,E2F8,NOTCH2,EGFR,CIT
GO:BP	regulation of catalytic activity	GO:0050790	0.0298594	1.52492	2385	267	61	FZD10,LEF1,ADIPOQ,TFAP2B,TERT,HMGA2,CCNE2,DEPDC1B,CDC20,TPX2,MCM2,CKS1B,NCAPH,AURKB,UHRF1,PLK1,MYL4,CCNF,CDK4,FBXO5,EZH2,NES,NET1,PTX3,SMAD3,DUSP14,KIF14,CDC6,RFC3,BIRC5,UBE2C,CDC25A,RFC2,DHFR,DBF4,PTTG1,DEPDC1,TP53,CDK1,RPS7,DAXX,RFC5,RPS3,PARP1,NCAPG2,PAK4,PLSCR1,XRCC5,BAX,ANP32E,EGFR,RPS2,ILK,NUP62,RFC4,GTF2H2,MSH6,TNFRSF10B,PFN1,DAG1,ZEB2
GO:BP	regulation of binding	GO:0051098	0.0303762	1.51747	373	267	18	LEF1,ADIPOQ,TERT,HMGA2,AURKB,CDT1,PLK1,HJURP,NES,AURKA,GMNN,SMAD3,EIF3E,RAN,PARP1,MSX1,BAX,NME1
GO:BP	regulation of cytoskeleton organization	GO:0051493	0.0306133	1.51409	564	267	23	FZD10,TPX2,BRCA1,KIF11,CHEK1,PLK1,SKA1,CCNF,TACC3,SPAG5,NES,AURKA,SMAD3,PHLDB2,STIL,GEN1,RPS3,NOTCH2,TPR,CIT,ILK,NUP62,PFN1
GO:BP	negative regulation of cell death	GO:0060548	0.0313051	1.50438	1039	267	34	LEF1,COL2A1,TNFRSF1B,TFAP2B,TERT,HMGA2,BRCA1,AURKB,PLK1,GLI3,NES,AURKA,SMAD3,DNMT1,KIF14,STIL,BIRC5,HHIP,AR,TMEM109,TP53,CDK1,CHMP4A,ATAD5,NOTCH2,AATF,PAK4,MSX1,BAX,EGFR,ILK,NUP62,PRKDC,TNFRSF10B
GO:BP	positive regulation of catalytic activity	GO:0043085	0.031601	1.5003	1466	267	43	FZD10,ADIPOQ,TERT,HMGA2,DEPDC1B,CDC20,TPX2,CKS1B,NCAPH,AURKB,UHRF1,PLK1,MYL4,EZH2,NET1,SMAD3,KIF14,CDC6,RFC3,UBE2C,RFC2,DHFR,DBF4,DEPDC1,CDK1,DAXX,RFC5,RPS3,NCAPG2,PAK4,PLSCR1,XRCC5,BAX,EGFR,RPS2,ILK,RFC4,GTF2H2,MSH6,TNFRSF10B,PFN1,DAG1,ZEB2
GO:BP	histone-serine phosphorylation	GO:0035404	0.0333859	1.47644	11	267	4	HMGA2,AURKB,AURKA,VRK1
GO:BP	embryonic morphogenesis	GO:0048598	0.0338105	1.47095	608	267	24	HOXB1,GLI1,LEF1,COL2A1,ADIPOQ,HES3,HMGA2,CRABP2,ATP6V1B1,GLI3,SMAD3,PHLDB2,STIL,AR,TP53,RPS7,NOTCH2,HES5,MSX1,BAX,MTHFD1,PFN1,DAG1,ZEB2
GO:BP	hepaticobiliary system development	GO:0061008	0.035855	1.44545	150	267	11	GLI1,TYMS,E2F7,GLI3,EZH2,AURKA,SMAD3,E2F8,NOTCH2,EGFR,CIT
GO:BP	gland development	GO:0048732	0.0369006	1.43297	453	267	20	GLI1,LEF1,TYMS,E2F7,GLI3,EZH2,AURKA,SMAD3,E2F8,AR,SMARCC1,NOTCH2,MSX1,BAX,FASN,EGFR,CIT,PRKDC,NME1,DAG1
GO:BP	nucleotide-excision repair, DNA incision, 5'-to lesion	GO:0006296	0.0372431	1.42895	37	267	6	RFC3,RFC2,RFC5,PARP1,RFC4,GTF2H2
GO:BP	centromere complex assembly	GO:0034508	0.0379243	1.42108	55	267	7	CENPF,CENPW,OIP5,HJURP,CENPK,CENPU,RUVBL1
GO:BP	regulation of molecular function	GO:0065009	0.0383037	1.41676	3061	267	73	FZD10,LEF1,ADIPOQ,TFAP2B,TERT,HMGA2,CCNE2,DEPDC1B,CDC20,TPX2,MCM2,CKS1B,NCAPH,AURKB,CDT1,UHRF1,PLK1,MYL4,CCNF,HJURP,CDK4,FBXO5,EZH2,NES,AURKA,NET1,GMNN,PTX3,SMAD3,DUSP14,KIF14,CDC6,RFC3,BIRC5,UBE2C,CDC25A,AR,EIF3E,RFC2,DHFR,DBF4,PTTG1,DEPDC1,TP53,RAN,CDK1,RPS7,DAXX,RFC5,RPS3,PARP1,NFKB2,NCAPG2,PAK4,PLSCR1,XRCC5,MSX1,BAX,ANP32E,USP7,TFDP1,EGFR,RPS2,ILK,NUP62,RFC4,NME1,GTF2H2,MSH6,TNFRSF10B,PFN1,DA…
GO:BP	centrosome cycle	GO:0007098	0.0410968	1.38619	125	267	10	BRCA1,KIF11,CHEK1,PLK1,CCNF,AURKA,STIL,GEN1,CDK1,NUP62
GO:BP	apoptotic signaling pathway	GO:0097190	0.0418479	1.37833	616	267	24	E2F2,COL2A1,TNFRSF1B,TERT,BRCA1,MELK,CHEK2,SMAD3,AR,AEN,TMEM109,TP53,RPS7,DAXX,RPS3,ATAD5,PARP1,AATF,MSX1,BAX,TFDP1,PRKDC,MSH6,TNFRSF10B
GO:BP	response to gamma radiation	GO:0010332	0.0427956	1.3686	56	267	7	CHEK2,TMEM109,TP53,PARP1,XRCC5,BAX,PRKDC
GO:BP	nucleotide-excision repair, DNA gap filling	GO:0006297	0.0435803	1.36071	23	267	5	RFC3,LIG1,RFC2,RFC5,RFC4
GO:BP	nucleobase metabolic process	GO:0009112	0.0436773	1.35974	38	267	6	TYMS,PFAS,RRM1,PAICS,CTPS1,MTHFD1
GO:BP	histone phosphorylation	GO:0016572	0.0436773	1.35974	38	267	6	HMGA2,AURKB,CHEK1,AURKA,VRK1,CDK1
GO:BP	regulation of protein localization to nucleus	GO:1900180	0.0440618	1.35594	126	267	10	TERT,PLK1,GLI3,SMAD3,CCT5,RAN,CDK1,PARP1,TPR,NUP62
GO:BP	protein localization to nucleus	GO:0034504	0.0445013	1.35163	278	267	15	TERT,RRS1,PLK1,GLI3,SMAD3,NUP85,CCT5,TP53,RAN,CDK1,PARP1,MSX1,TPR,NUP88,NUP62
GO:BP	ncRNA processing	GO:0034470	0.0448214	1.34851	384	267	18	RRS1,PUS1,WDR3,LYAR,EXOSC5,SMAD3,SUV39H1,UTP14A,FBL,EBNA1BP2,RPS7,WDR43,ISG20,RPL7A,TEX10,RPS2,NHP2,HSD17B10
GO:BP	positive regulation of gene expression	GO:0010628	0.0460759	1.33653	2048	267	54	HOXB1,GLI1,LEF1,E2F2,FOXM1,TFAP2B,TERT,HES3,HMGA2,PLAGL1,MYBL2,BRCA1,E2F7,CHEK1,UHRF1,DLGAP5,CDK4,CHEK2,GLI3,SMAD3,DNMT1,PAX3,ATAD2,NUP85,E2F8,AR,EIF3E,TP53,RAN,CDK1,RPS7,MYBL1,WDR43,SMARCC1,NFATC3,RPS3,PARP1,NFKB2,DEK,AATF,HES5,PLSCR1,C1QBP,MSX1,TFDP1,EGFR,ILK,NUP62,PRKDC,NOTCH3,IER2,ILF2,EEF2,ZEB2
GO:BP	positive regulation of ATPase activity	GO:0032781	0.0481719	1.31721	57	267	7	NCAPH,UHRF1,MYL4,PLSCR1,GTF2H2,MSH6,PFN1
GO:BP	negative regulation of cellular component organization	GO:0051129	0.0482528	1.31648	748	267	27	TNFRSF1B,CENPF,CDC20,TPX2,BRCA1,MCM2,TRIP13,AURKB,CDT1,ESPL1,CHEK1,PLK1,CCNF,FBXO5,DNMT1,PHLDB2,KIF14,ATAD2,AR,PTTG1,GEN1,TP53,CHMP4A,PARP1,XRCC5,TPR,PFN1
GO:BP	positive regulation of chromosome organization	GO:2001252	0.0482735	1.31629	184	267	12	BRCA1,FEN1,AURKB,CDT1,ESPL1,DLGAP5,DNMT1,CCT5,TP53,XRCC5,TPR,GTF2H2
GO:BP	regulation of helicase activity	GO:0051095	0.0494921	1.30546	12	267	4	MCM2,TP53,GTF2H2,MSH6
GO:CC	nucleoplasm	GO:0005654	1.14548e-44	43.941	4012	272	167	FZD10,GLI1,LEF1,E2F2,CDC45,FOXM1,TFAP2B,TERT,KIF18B,RAD54L,KIF4A,HMGA2,PLAGL1,CCNE2,CENPF,ORC1,CDCA7,DTL,CDC20,MCM10,MCM3,TPX2,GINS3,MYBL2,BRCA1,MCM2,CKS1B,MKI67,E2F7,SNRPB,NCAPH,FEN1,CDCA8,AURKB,CDT1,CHEK1,UHRF1,MCM7,EXO1,RRS1,ZWINT,PUS1,CENPW,PLK1,KIF20A,ASF1B,CRABP2,MCM6,TIMELESS,WDR3,LYAR,RAD51AP1,KIF23,GINS2,EXOSC5,OIP5,HJURP,RNASEH2A,CENPK,CCDC86,CDK4,CHEK2,FBXO5,GLI3,FKBP5,EZH2,AURKA,GMNN,…
GO:CC	nuclear lumen	GO:0031981	1.47459e-40	39.8313	4780	272	176	HOXB1,FZD10,GLI1,LEF1,E2F2,CDC45,FOXM1,TFAP2B,TERT,KIF18B,RAD54L,HES3,KIF4A,DMRTA1,HMGA2,PLAGL1,CCNE2,CENPF,ORC1,CDCA7,DTL,TYMS,CDC20,MCM10,MCM3,TPX2,GINS3,MYBL2,BRCA1,MCM2,CKS1B,MKI67,E2F7,SNRPB,NCAPH,FEN1,CDCA8,AURKB,CDT1,CHEK1,UHRF1,MCM7,EXO1,NUSAP1,RRS1,ZWINT,PUS1,CENPW,PLK1,KIF20A,ASF1B,CRABP2,MCM6,TIMELESS,WDR3,LYAR,RAD51AP1,KIF23,GINS2,EXOSC5,OIP5,HJURP,RNASEH2A,CENPK,CCDC86,CDK4,CHEK2,FBX…
GO:CC	nucleus	GO:0005634	1.21732e-39	38.9146	7486	272	217	HOXB1,FZD10,GLI1,LEF1,E2F2,CDC45,FOXM1,TNFRSF1B,TFAP2B,TERT,KIF18B,RAD54L,HES3,KIF4A,NUDT5,DMRTA1,HMGA2,PLAGL1,CCNE2,CENPF,ORC1,CDCA7,DTL,TYMS,CDC20,MCM10,MCM3,TPX2,GINS3,MYBL2,BRCA1,MCM2,CKS1B,MKI67,KIF11,TRIP13,E2F7,SNRPB,NCAPH,FEN1,CDCA8,AURKB,CDT1,BOLA2,SLC2A1,ESPL1,KIF2C,CHEK1,UHRF1,MCM7,EXO1,NUSAP1,RRS1,DLGAP5,ZWINT,TCF19,PUS1,CENPW,PLK1,KIF20A,ASF1B,CRABP2,MCM6,TIMELESS,WDR3,LYAR,RAD51AP1,…
GO:CC	intracellular non-membrane-bounded organelle	GO:0043232	7.44054e-37	36.1284	4954	272	174	HOXB1,GLI1,E2F2,CDC45,FOXM1,TFAP2B,TERT,KIF18B,HES3,KIF4A,DMRTA1,HMGA2,CCNE2,CENPF,ORC1,DTL,TYMS,CDC20,FAM83D,MCM10,MCM3,TPX2,MYBL2,BRCA1,MCM2,MKI67,KIF11,TRIP13,E2F7,NCAPH,FEN1,CDCA8,AURKB,CTNNAL1,CDT1,SLC2A1,ESPL1,KIF2C,CHEK1,UHRF1,MCM7,NUSAP1,RRS1,DLGAP5,ZWINT,SHCBP1,CENPW,PLK1,SKA1,KIF20A,ASF1B,MCM6,TIMELESS,WDR3,LYAR,RAD51AP1,KIF23,GINS2,EXOSC5,OIP5,MYL4,CCNF,HJURP,HMMR,CENPK,TACC3,CCDC86,CD…
GO:CC	non-membrane-bounded organelle	GO:0043228	9.91445e-37	36.0037	4964	272	174	HOXB1,GLI1,E2F2,CDC45,FOXM1,TFAP2B,TERT,KIF18B,HES3,KIF4A,DMRTA1,HMGA2,CCNE2,CENPF,ORC1,DTL,TYMS,CDC20,FAM83D,MCM10,MCM3,TPX2,MYBL2,BRCA1,MCM2,MKI67,KIF11,TRIP13,E2F7,NCAPH,FEN1,CDCA8,AURKB,CTNNAL1,CDT1,SLC2A1,ESPL1,KIF2C,CHEK1,UHRF1,MCM7,NUSAP1,RRS1,DLGAP5,ZWINT,SHCBP1,CENPW,PLK1,SKA1,KIF20A,ASF1B,MCM6,TIMELESS,WDR3,LYAR,RAD51AP1,KIF23,GINS2,EXOSC5,OIP5,MYL4,CCNF,HJURP,HMMR,CENPK,TACC3,CCDC86,CD…
GO:CC	chromosome	GO:0005694	2.51425e-36	35.5996	1746	272	104	HOXB1,E2F2,CDC45,FOXM1,TFAP2B,TERT,HES3,KIF4A,DMRTA1,HMGA2,CENPF,ORC1,DTL,MCM10,MCM3,MYBL2,BRCA1,MCM2,MKI67,TRIP13,E2F7,NCAPH,FEN1,CDCA8,AURKB,CDT1,KIF2C,CHEK1,UHRF1,MCM7,NUSAP1,RRS1,ZWINT,CENPW,PLK1,SKA1,ASF1B,MCM6,TIMELESS,RAD51AP1,GINS2,EXOSC5,OIP5,HJURP,CENPK,CDK4,CHEK2,SPAG5,EZH2,SPC25,NCAPG,AURKA,SMAD3,DNMT1,PAX3,RFC3,NUP85,NUF2,BIRC5,E2F8,POLE3,MCM4,SUV39H1,SMC4,AR,EIF3E,FBL,SMC2,RFC2,CENP…
GO:CC	membrane-enclosed lumen	GO:0031974	2.86905e-36	35.5423	5898	272	189	HOXB1,FZD10,GLI1,LEF1,E2F2,COL2A1,CDC45,FOXM1,TFAP2B,TERT,KIF18B,RAD54L,HES3,KIF4A,DMRTA1,HMGA2,PLAGL1,CCNE2,CENPF,ORC1,CDCA7,DTL,TYMS,CDC20,MCM10,MCM3,TPX2,GINS3,MYBL2,BRCA1,MCM2,CKS1B,MKI67,E2F7,SNRPB,NCAPH,FEN1,CDCA8,AURKB,CDT1,CHEK1,UHRF1,MCM7,EXO1,NUSAP1,RRS1,ZWINT,PUS1,CENPW,PLK1,KIF20A,ASF1B,CRABP2,MCM6,TIMELESS,WDR3,LYAR,RAD51AP1,TST,KIF23,GINS2,EXOSC5,OIP5,HJURP,RNASEH2A,CENPK,CCDC86,CDK…
GO:CC	organelle lumen	GO:0043233	2.86905e-36	35.5423	5898	272	189	HOXB1,FZD10,GLI1,LEF1,E2F2,COL2A1,CDC45,FOXM1,TFAP2B,TERT,KIF18B,RAD54L,HES3,KIF4A,DMRTA1,HMGA2,PLAGL1,CCNE2,CENPF,ORC1,CDCA7,DTL,TYMS,CDC20,MCM10,MCM3,TPX2,GINS3,MYBL2,BRCA1,MCM2,CKS1B,MKI67,E2F7,SNRPB,NCAPH,FEN1,CDCA8,AURKB,CDT1,CHEK1,UHRF1,MCM7,EXO1,NUSAP1,RRS1,ZWINT,PUS1,CENPW,PLK1,KIF20A,ASF1B,CRABP2,MCM6,TIMELESS,WDR3,LYAR,RAD51AP1,TST,KIF23,GINS2,EXOSC5,OIP5,HJURP,RNASEH2A,CENPK,CCDC86,CDK…
GO:CC	intracellular organelle lumen	GO:0070013	2.86905e-36	35.5423	5898	272	189	HOXB1,FZD10,GLI1,LEF1,E2F2,COL2A1,CDC45,FOXM1,TFAP2B,TERT,KIF18B,RAD54L,HES3,KIF4A,DMRTA1,HMGA2,PLAGL1,CCNE2,CENPF,ORC1,CDCA7,DTL,TYMS,CDC20,MCM10,MCM3,TPX2,GINS3,MYBL2,BRCA1,MCM2,CKS1B,MKI67,E2F7,SNRPB,NCAPH,FEN1,CDCA8,AURKB,CDT1,CHEK1,UHRF1,MCM7,EXO1,NUSAP1,RRS1,ZWINT,PUS1,CENPW,PLK1,KIF20A,ASF1B,CRABP2,MCM6,TIMELESS,WDR3,LYAR,RAD51AP1,TST,KIF23,GINS2,EXOSC5,OIP5,HJURP,RNASEH2A,CENPK,CCDC86,CDK…
GO:CC	chromosomal region	GO:0098687	5.50364e-27	26.2593	354	272	45	TERT,CENPF,ORC1,MCM3,MCM2,FEN1,CDCA8,AURKB,CDT1,KIF2C,CHEK1,MCM7,ZWINT,CENPW,PLK1,SKA1,MCM6,OIP5,HJURP,CENPK,CHEK2,SPAG5,EZH2,SPC25,NCAPG,AURKA,DNMT1,NUP85,NUF2,BIRC5,MCM4,SUV39H1,CENPU,SGO2,CDK1,DAXX,PARP1,XRCC5,TPR,NCAPD2,HAT1,PRKDC,APEX1,NHP2,PPP1CC
GO:CC	intracellular membrane-bounded organelle	GO:0043231	6.50068e-24	23.187	11067	272	239	HOXB1,FZD10,GLI1,LEF1,E2F2,COL2A1,CDC45,ADIPOQ,FOXM1,TNFRSF1B,TFAP2B,TERT,KIF18B,RAD54L,HES3,KIF4A,NUDT5,FAM72C,DMRTA1,HMGA2,PLAGL1,CCNE2,CENPF,ORC1,CDCA7,DTL,TYMS,CDC20,MCM10,MCM3,TPX2,GINS3,MYBL2,BRCA1,MCM2,CKS1B,MKI67,KIF11,TRIP13,E2F7,SNRPB,NCAPH,FEN1,CDCA8,AURKB,CDT1,BOLA2,SLC2A1,ESPL1,KIF2C,CHEK1,UHRF1,MCM7,EXO1,NUSAP1,RRS1,DLGAP5,ZWINT,TCF19,PUS1,CENPW,PLK1,KIF20A,ASF1B,CRABP2,MCM6,TIMELES…
GO:CC	intracellular organelle	GO:0043229	3.55827e-21	20.4488	12840	272	253	HOXB1,FZD10,GLI1,LEF1,E2F2,COL2A1,CDC45,ADIPOQ,FOXM1,TNFRSF1B,TFAP2B,TERT,KIF18B,RAD54L,HES3,KIF4A,NUDT5,FAM72C,DMRTA1,HMGA2,PLAGL1,CCNE2,CENPF,ORC1,CDCA7,DTL,TYMS,CDC20,FAM83D,MCM10,MCM3,TPX2,GINS3,MYBL2,BRCA1,MCM2,CKS1B,MKI67,KIF11,TRIP13,E2F7,SNRPB,NCAPH,FEN1,CDCA8,AURKB,CTNNAL1,CDT1,BOLA2,SLC2A1,ESPL1,KIF2C,CHEK1,UHRF1,MCM7,EXO1,NUSAP1,RRS1,DLGAP5,ZWINT,TCF19,PUS1,SHCBP1,CENPW,PLK1,SKA1,KIF20…
GO:CC	intracellular	GO:0005622	4.71533e-21	20.3265	14626	272	267	HOXB1,FZD10,GLI1,LEF1,E2F2,COL2A1,CDC45,ADIPOQ,FOXM1,TNFRSF1B,TFAP2B,TERT,KIF18B,RAD54L,HES3,KIF4A,NUDT5,FAM72C,DMRTA1,HMGA2,PLAGL1,CCNE2,CENPF,RRM2,ORC1,CDCA7,DTL,TYMS,DEPDC1B,CDC20,FAM83D,MCM10,MCM3,TPX2,GINS3,MYBL2,BRCA1,MCM2,CKS1B,MKI67,KIF11,TRIP13,E2F7,SNRPB,NCAPH,FEN1,CDCA8,AURKB,CDCA3,CTNNAL1,CDT1,PFAS,BOLA2,SLC2A1,ESPL1,KIF2C,CHEK1,UHRF1,MCM7,EXO1,NUSAP1,RRS1,DLGAP5,ZWINT,TCF19,PUS1,SHCB…
GO:CC	organelle	GO:0043226	6.21395e-19	18.2066	13720	272	258	HOXB1,FZD10,GLI1,LEF1,E2F2,COL2A1,CDC45,ADIPOQ,FOXM1,TNFRSF1B,TFAP2B,TERT,KIF18B,RAD54L,HES3,KIF4A,NUDT5,FAM72C,DMRTA1,HMGA2,PLAGL1,CCNE2,CENPF,ORC1,CDCA7,DTL,TYMS,CDC20,FAM83D,MCM10,MCM3,TPX2,GINS3,MYBL2,BRCA1,MCM2,CKS1B,MKI67,KIF11,TRIP13,E2F7,SNRPB,NCAPH,FEN1,CDCA8,AURKB,CTNNAL1,CDT1,PFAS,BOLA2,SLC2A1,ESPL1,KIF2C,CHEK1,UHRF1,MCM7,EXO1,NUSAP1,RRS1,DLGAP5,ZWINT,TCF19,PUS1,SHCBP1,CENPW,PLK1,SKA1,…
GO:CC	membrane-bounded organelle	GO:0043227	1.57932e-18	17.8015	12584	272	247	HOXB1,FZD10,GLI1,LEF1,E2F2,COL2A1,CDC45,ADIPOQ,FOXM1,TNFRSF1B,TFAP2B,TERT,KIF18B,RAD54L,HES3,KIF4A,NUDT5,FAM72C,DMRTA1,HMGA2,PLAGL1,CCNE2,CENPF,ORC1,CDCA7,DTL,TYMS,CDC20,MCM10,MCM3,TPX2,GINS3,MYBL2,BRCA1,MCM2,CKS1B,MKI67,KIF11,TRIP13,E2F7,SNRPB,NCAPH,FEN1,CDCA8,AURKB,CDT1,PFAS,BOLA2,SLC2A1,ESPL1,KIF2C,CHEK1,UHRF1,MCM7,EXO1,NUSAP1,RRS1,DLGAP5,ZWINT,TCF19,PUS1,CENPW,PLK1,KIF20A,ASF1B,CRABP2,MCM6,TI…
GO:CC	condensed chromosome	GO:0000793	2.48678e-18	17.6044	219	272	30	CENPF,BRCA1,MKI67,NCAPH,AURKB,CDT1,KIF2C,CHEK1,RRS1,ZWINT,CENPW,PLK1,SKA1,HJURP,CENPK,SPAG5,SPC25,NCAPG,AURKA,NUP85,NUF2,BIRC5,SUV39H1,SMC4,SMC2,CENPU,SGO2,NCAPG2,NCAPD2,PPP1CC
GO:CC	cytosol	GO:0005829	7.521e-18	17.1237	5154	272	146	GLI1,TERT,KIF18B,KIF4A,NUDT5,FAM72C,CCNE2,CENPF,RRM2,ORC1,CDCA7,DTL,TYMS,DEPDC1B,CDC20,FAM83D,TPX2,KIF11,SNRPB,NCAPH,CDCA8,AURKB,CDCA3,CTNNAL1,CDT1,PFAS,BOLA2,SLC2A1,ESPL1,KIF2C,CHEK1,MCM7,DLGAP5,ZWINT,PLK1,SKA1,CRABP2,KIF23,EXOSC5,MYL4,CCNF,RNASEH2A,HMMR,CENPK,TACC3,CDK4,FAM72A,FBXO5,TK1,ATP6V1B1,GLI3,FKBP5,SPC25,NCAPG,AURKA,NET1,GMNN,SMAD3,PHLDB2,KIF14,CDC6,TP53I3,NUP85,PMM2,STIL,NUF2,BIRC5,UBE…
GO:CC	chromosome, centromeric region	GO:0000775	3.07047e-16	15.5128	199	272	27	CENPF,CDCA8,AURKB,CDT1,KIF2C,ZWINT,CENPW,PLK1,SKA1,OIP5,HJURP,CENPK,SPAG5,SPC25,NCAPG,AURKA,DNMT1,NUP85,NUF2,BIRC5,SUV39H1,CENPU,SGO2,DAXX,TPR,NCAPD2,PPP1CC
GO:CC	nuclear chromosome	GO:0000228	3.19752e-16	15.4952	1292	272	64	HOXB1,E2F2,CDC45,FOXM1,TFAP2B,TERT,HES3,DMRTA1,HMGA2,ORC1,MCM10,MCM3,BRCA1,MCM2,E2F7,NCAPH,FEN1,AURKB,CHEK1,UHRF1,MCM7,RRS1,PLK1,ASF1B,MCM6,TIMELESS,RAD51AP1,GINS2,CENPK,EZH2,AURKA,SMAD3,PAX3,NUF2,BIRC5,E2F8,POLE3,MCM4,SUV39H1,AR,SMC2,RUVBL1,TP53,CDK1,SMARCC1,NFATC3,PARP1,NFKB2,TIPIN,HES5,XRCC5,MSX1,NCAPD2,ANP32E,TFDP1,ACTL6A,HAT1,PRKDC,BRMS1L,MSH6,APEX1,NHP2,PPP1CC,ZEB2
GO:CC	condensed chromosome, centromeric region	GO:0000779	1.42677e-14	13.8456	121	272	21	CENPF,AURKB,CDT1,KIF2C,ZWINT,CENPW,PLK1,SKA1,HJURP,CENPK,SPAG5,SPC25,NCAPG,AURKA,NUP85,NUF2,BIRC5,CENPU,SGO2,NCAPD2,PPP1CC
GO:CC	spindle	GO:0005819	6.96924e-14	13.1568	363	272	32	KIF18B,KIF4A,CENPF,CDC20,FAM83D,TPX2,KIF11,CDCA8,AURKB,ESPL1,KIF2C,NUSAP1,DLGAP5,SHCBP1,PLK1,SKA1,KIF20A,KIF23,TACC3,FBXO5,SPAG5,AURKA,KIF14,CDC6,NUP85,ASPM,BIRC5,VRK1,CDK1,RPS3,TPR,NUP62
GO:CC	protein-containing complex	GO:0032991	7.95893e-14	13.0991	5484	272	143	LEF1,E2F2,COL2A1,CDC45,ADIPOQ,TNFRSF1B,TERT,KIF18B,RAD54L,KIF4A,HMGA2,CCNE2,CENPF,RRM2,ORC1,DTL,CDC20,MCM10,MCM3,MYBL2,BRCA1,MCM2,CKS1B,KIF11,E2F7,SNRPB,NCAPH,FEN1,CDCA8,AURKB,KIF2C,CHEK1,MCM7,RRS1,PLK1,SKA1,KIF20A,ASF1B,MCM6,TIMELESS,WDR3,RAD51AP1,KIF23,GINS2,EXOSC5,MYL4,CCNF,RNASEH2A,CENPK,CDK4,ATP6V1B1,GLI3,EZH2,SPC25,NCAPG,AURKA,SMAD3,KIF14,RFC3,NUP85,NUF2,BIRC5,UBE2C,E2F8,POLE3,MCM4,HNRNPM,S…
GO:CC	midbody	GO:0030496	7.28993e-12	11.1373	183	272	22	KIF4A,CENPF,CDCA8,AURKB,SLC2A1,SHCBP1,PLK1,KIF20A,KIF23,SPAG5,AURKA,KIF14,ASPM,BIRC5,LAP3,RAN,CDK1,CHMP4A,CIT,NUP62,KIF13A,PPP1CC
GO:CC	nucleolus	GO:0005730	1.19352e-11	10.9232	927	272	47	TERT,DTL,TYMS,MCM10,MKI67,FEN1,CDCA8,NUSAP1,RRS1,CENPW,WDR3,LYAR,EXOSC5,HJURP,CCDC86,CDK4,E2F8,HNRNPM,UTP14A,AEN,FBL,SMC2,EBNA1BP2,TP53,RAN,VRK1,RPS7,DAXX,WDR43,RPS3,PARP1,ISG20,AATF,PLSCR1,C1QBP,XRCC5,RAI14,RPL7A,TEX10,PRKDC,RPL3,APEX1,NHP2,DNTTIP2,ILF2,PPP1CC,ZEB2
GO:CC	replication fork	GO:0005657	3.43428e-11	10.4642	73	272	15	CDC45,MCM10,MCM3,CHEK1,UHRF1,TIMELESS,GINS2,DNMT1,RFC3,RFC2,TP53,RFC5,TIPIN,RAD51C,RFC4
GO:CC	kinetochore	GO:0000776	4.25815e-11	10.3708	139	272	19	CENPF,AURKB,CDT1,KIF2C,ZWINT,CENPW,PLK1,SKA1,HJURP,CENPK,SPAG5,SPC25,NUP85,NUF2,BIRC5,CENPU,SGO2,TPR,PPP1CC
GO:CC	microtubule cytoskeleton	GO:0015630	6.07565e-11	10.2164	1242	272	54	CDC45,KIF18B,KIF4A,CCNE2,CENPF,DTL,CDC20,FAM83D,MCM3,TPX2,BRCA1,MCM2,KIF11,CDCA8,AURKB,ESPL1,KIF2C,CHEK1,NUSAP1,DLGAP5,SHCBP1,PLK1,SKA1,KIF20A,KIF23,CCNF,HMMR,TACC3,FBXO5,SPAG5,AURKA,KIF14,CDC6,NUP85,STIL,ASPM,BIRC5,CCT5,CENPU,TUBB4B,RUVBL1,GEN1,RAN,VRK1,CDK1,RPS7,RPS3,PLEKHA7,TPR,NUP62,NME1,APEX1,KIF13A,G6PD
GO:CC	condensed chromosome kinetochore	GO:0000777	6.72874e-11	10.1721	107	272	17	CENPF,CDT1,KIF2C,ZWINT,CENPW,PLK1,SKA1,HJURP,CENPK,SPAG5,SPC25,NUP85,NUF2,BIRC5,CENPU,SGO2,PPP1CC
GO:CC	chromosome, telomeric region	GO:0000781	5.01298e-10	9.2999	159	272	19	TERT,ORC1,MCM3,MCM2,FEN1,CHEK1,MCM7,MCM6,CHEK2,EZH2,MCM4,CDK1,PARP1,XRCC5,HAT1,PRKDC,APEX1,NHP2,PPP1CC
GO:CC	mitotic spindle	GO:0072686	9.18799e-10	9.03678	125	272	17	KIF18B,FAM83D,TPX2,KIF11,AURKB,ESPL1,NUSAP1,SKA1,KIF23,TACC3,SPAG5,AURKA,ASPM,CDK1,RPS3,TPR,NUP62
GO:CC	nuclear chromosome, telomeric region	GO:0000784	9.19469e-09	8.03646	124	272	16	TERT,ORC1,MCM3,MCM2,FEN1,MCM7,MCM6,MCM4,CDK1,PARP1,XRCC5,HAT1,PRKDC,APEX1,NHP2,PPP1CC
GO:CC	condensin complex	GO:0000796	7.02101e-08	7.1536	8	272	6	NCAPH,NCAPG,SMC4,SMC2,NCAPG2,NCAPD2
GO:CC	centrosome	GO:0005813	1.41267e-07	6.84996	586	272	31	CDC45,CCNE2,CENPF,DTL,CDC20,MCM3,AURKB,ESPL1,KIF2C,CHEK1,DLGAP5,PLK1,KIF23,CCNF,HMMR,TACC3,SPAG5,AURKA,STIL,ASPM,CCT5,CENPU,GEN1,CDK1,RPS7,PLEKHA7,NUP62,NME1,APEX1,KIF13A,G6PD
GO:CC	cytoskeleton	GO:0005856	2.44882e-07	6.61104	2263	272	69	GLI1,CDC45,KIF18B,KIF4A,CCNE2,CENPF,DTL,CDC20,FAM83D,MCM3,TPX2,BRCA1,MCM2,KIF11,CDCA8,AURKB,CTNNAL1,SLC2A1,ESPL1,KIF2C,CHEK1,NUSAP1,DLGAP5,SHCBP1,PLK1,SKA1,KIF20A,KIF23,MYL4,CCNF,HMMR,TACC3,FBXO5,SPAG5,GLI3,NES,AURKA,PHLDB2,KIF14,CDC6,NUP85,STIL,ASPM,BIRC5,LMNB1,CDH2,CCT5,CENPU,TUBB4B,RUVBL1,GEN1,RAN,VRK1,CDK1,RPS7,RPS3,PLEKHA7,TPR,RAI14,CIT,ILK,NUP62,NOTCH3,NME1,APEX1,KIF13A,G6PD,PFN1,DAG1
GO:CC	chromatin	GO:0000785	9.4444e-07	6.02483	1242	272	46	HOXB1,E2F2,FOXM1,TFAP2B,HES3,DMRTA1,HMGA2,CENPF,MCM2,E2F7,CHEK1,UHRF1,MCM7,PLK1,ASF1B,TIMELESS,RAD51AP1,EXOSC5,OIP5,CDK4,EZH2,SMAD3,DNMT1,PAX3,E2F8,POLE3,SUV39H1,AR,EIF3E,RUVBL1,TP53,RAN,WDR43,SMARCC1,NFATC3,NFKB2,TIPIN,HES5,MSX1,ANP32E,TFDP1,ACTL6A,HAT1,BRMS1L,MSH6,ZEB2
GO:CC	microtubule organizing center	GO:0005815	2.03002e-06	5.6925	770	272	34	CDC45,CCNE2,CENPF,DTL,CDC20,MCM3,BRCA1,AURKB,ESPL1,KIF2C,CHEK1,DLGAP5,PLK1,KIF23,CCNF,HMMR,TACC3,SPAG5,AURKA,STIL,ASPM,CCT5,CENPU,RUVBL1,GEN1,RAN,CDK1,RPS7,PLEKHA7,NUP62,NME1,APEX1,KIF13A,G6PD
GO:CC	spindle microtubule	GO:0005876	3.98071e-06	5.40004	60	272	10	KIF18B,KIF4A,KIF11,AURKB,NUSAP1,PLK1,SKA1,AURKA,BIRC5,CDK1
GO:CC	replication fork protection complex	GO:0031298	9.80294e-06	5.00864	8	272	5	CDC45,MCM10,TIMELESS,GINS2,TIPIN
GO:CC	supramolecular complex	GO:0099080	1.31779e-05	4.88015	1308	272	45	COL2A1,KIF18B,KIF4A,CENPF,TPX2,KIF11,AURKB,CDT1,SLC2A1,KIF2C,NUSAP1,ZWINT,CENPW,PLK1,SKA1,KIF20A,KIF23,MYL4,HJURP,CENPK,SPAG5,NES,SPC25,AURKA,KIF14,NUP85,ASPM,NUF2,BIRC5,LMNB1,CCT5,CENPU,TUBB4B,SGO2,CDK1,RPLP0,DEK,TPR,ILK,NME1,RPL6,KIF13A,G3BP1,PPP1CC,DAG1
GO:CC	nuclear periphery	GO:0034399	1.85242e-05	4.73226	132	272	13	KIF4A,CENPF,UHRF1,CENPW,HNRNPM,SUV39H1,LMNB1,EBNA1BP2,RUVBL1,TP53,TPR,HAT1,DAG1
GO:CC	spindle pole	GO:0000922	4.06382e-05	4.39107	166	272	14	CENPF,CDC20,FAM83D,TPX2,KIF11,AURKB,DLGAP5,PLK1,TACC3,SPAG5,AURKA,CDC6,ASPM,NUP62
GO:CC	nuclear body	GO:0016604	4.79141e-05	4.31954	794	272	32	TERT,KIF18B,PLAGL1,BRCA1,MKI67,E2F7,CDT1,EXO1,ZWINT,OIP5,CHEK2,GLI3,HNRNPM,SMC4,AR,EIF3E,FBL,DBF4,TP53,SGO2,DAXX,PARP1,ISG20,NCAPG2,USP7,GEMIN5,SRSF2,ASCC3,GTF2H2,APEX1,NHP2,PPP1CC
GO:CC	condensed nuclear chromosome	GO:0000794	6.30637e-05	4.20022	100	272	11	BRCA1,NCAPH,AURKB,CHEK1,RRS1,PLK1,CENPK,AURKA,NUF2,SUV39H1,NCAPD2
GO:CC	chromosome passenger complex	GO:0032133	6.30752e-05	4.20014	5	272	4	CDCA8,AURKB,AURKA,BIRC5
GO:CC	DNA replication factor C complex	GO:0005663	6.30752e-05	4.20014	5	272	4	RFC3,RFC2,RFC5,RFC4
GO:CC	cytoplasm	GO:0005737	8.03188e-05	4.09518	11634	272	207	FZD10,GLI1,LEF1,COL2A1,CDC45,ADIPOQ,TNFRSF1B,TERT,KIF18B,KIF4A,NUDT5,FAM72C,PLAGL1,CCNE2,CENPF,RRM2,ORC1,CDCA7,DTL,TYMS,DEPDC1B,CDC20,FAM83D,MCM3,TPX2,BRCA1,MCM2,KIF11,SNRPB,NCAPH,FEN1,CDCA8,AURKB,CDCA3,CTNNAL1,CDT1,PFAS,BOLA2,SLC2A1,ESPL1,KIF2C,CHEK1,MCM7,NUSAP1,RRS1,DLGAP5,ZWINT,PUS1,SHCBP1,PLK1,SKA1,KIF20A,CRABP2,LYAR,TST,KIF23,EXOSC5,MYL4,CCNF,HJURP,RNASEH2A,HMMR,CENPK,TACC3,MELK,CDK4,FAM72A,…
GO:CC	microtubule associated complex	GO:0005875	0.00010518	3.97807	153	272	13	KIF18B,KIF4A,KIF11,CDCA8,AURKB,KIF2C,KIF20A,KIF23,AURKA,KIF14,BIRC5,TPR,KIF13A
GO:CC	MCM complex	GO:0042555	0.000132219	3.8787	12	272	5	MCM3,MCM2,MCM7,MCM6,MCM4
GO:CC	spindle midzone	GO:0051233	0.000139727	3.85472	34	272	7	KIF18B,CDCA8,AURKB,PLK1,AURKA,KIF14,CDC6
GO:CC	ribonucleoprotein complex	GO:1990904	0.000321316	3.49307	697	272	28	TERT,BRCA1,SNRPB,RRS1,WDR3,HNRNPM,UTP14A,EIF3E,FBL,MRPL3,EBNA1BP2,RUVBL1,RPSA,RPS7,RPS3,RPLP0,XRCC5,RPL7A,RPS2,SRSF2,NUP62,RPL3,NHP2,RPL6,G3BP1,HSD17B10,ILF2,EEF2
GO:CC	kinesin complex	GO:0005871	0.000397482	3.40068	56	272	8	KIF18B,KIF4A,KIF11,KIF2C,KIF20A,KIF23,KIF14,KIF13A
GO:CC	focal adhesion	GO:0005925	0.000693498	3.15895	410	272	20	KIF23,PHLDB2,CDH2,LAP3,RPS7,RPS3,RPLP0,PAK4,RPL7A,EGFR,RPS2,ILK,RPL3,RPL6,G3BP1,LIMS4,PFN1,HSPG2,PPP1CC,DAG1
GO:CC	Ctf18 RFC-like complex	GO:0031390	0.000853291	3.0689	8	272	4	RFC3,RFC2,RFC5,RFC4
GO:CC	condensin core heterodimer	GO:0000797	0.000894302	3.04852	3	272	3	SMC4,SMC2,NCAPD2
GO:CC	cell-substrate junction	GO:0030055	0.000896192	3.0476	417	272	20	KIF23,PHLDB2,CDH2,LAP3,RPS7,RPS3,RPLP0,PAK4,RPL7A,EGFR,RPS2,ILK,RPL3,RPL6,G3BP1,LIMS4,PFN1,HSPG2,PPP1CC,DAG1
GO:CC	microtubule	GO:0005874	0.00127954	2.89295	427	272	20	KIF18B,KIF4A,TPX2,KIF11,AURKB,KIF2C,NUSAP1,PLK1,SKA1,KIF20A,KIF23,SPAG5,AURKA,KIF14,ASPM,BIRC5,CCT5,TUBB4B,CDK1,KIF13A
GO:CC	nuclear matrix	GO:0016363	0.0093033	2.03136	110	272	9	KIF4A,CENPF,UHRF1,CENPW,HNRNPM,LMNB1,RUVBL1,TP53,HAT1
GO:CC	nuclear replication fork	GO:0043596	0.0100025	1.99989	43	272	6	CDC45,MCM10,MCM3,TIMELESS,GINS2,TIPIN
GO:CC	condensed nuclear chromosome, centromeric region	GO:0000780	0.0135799	1.8671	28	272	5	AURKB,PLK1,CENPK,AURKA,NUF2
GO:CC	nuclear chromatin	GO:0000790	0.01991	1.70093	1062	272	32	HOXB1,E2F2,FOXM1,TFAP2B,HES3,DMRTA1,E2F7,UHRF1,ASF1B,TIMELESS,RAD51AP1,EZH2,SMAD3,PAX3,E2F8,POLE3,AR,RUVBL1,TP53,SMARCC1,NFATC3,NFKB2,TIPIN,HES5,MSX1,ANP32E,TFDP1,ACTL6A,HAT1,BRMS1L,MSH6,ZEB2
GO:CC	nuclear envelope	GO:0005635	0.0206659	1.68475	477	272	19	CENPF,DTL,WDR3,CDK4,SMAD3,NUP85,RRM1,LMNB1,AEN,TMEM109,TP53,RAN,PARP1,TPR,BAX,EGFR,NUP88,NUP62,LBR
GO:CC	pronucleus	GO:0045120	0.0261835	1.58197	17	272	4	CENPF,SLC2A1,EZH2,AURKA
